# Supplementary material for: PARP1 proximity proteomics reveals interaction partners at stressed replication forks
Source: Nucleic Acids Res. 2022 Nov 9;50(20):11600–18. doi: 10.1093/nar/gkac948 (PMC9723622; doi:10.1093/nar/gkac948)
Supplement: gkac948_Supplemental_Files [file gkac948_supplemental_files.zip]

Archive with 5 entries (5 files):
- Supplementary information.pdf
- Table S1.xlsx
- Table S2.xlsx
- Table S3.xlsx
- Table S4.xlsx
