# Supplementary material for: PARP1 proximity proteomics reveals interaction partners at stressed replication forks
Source: Nucleic Acids Res. 2022 Nov 9;50(20):11600–18. doi: 10.1093/nar/gkac948 (PMC9723622; doi:10.1093/nar/gkac948)
Supplement: gkac948_Supplemental_Files [file gkac948_supplemental_files.zip › Table S1.xlsx]

## Sheet: PARP1 proximal proteome
Gene name	Mean log2(+H2O2/-H2O2)	FDR	Protein ID	Protein name	# of peptides	log2(+H2O2/-H2O2) rep1	log2(+H2O2/-H2O2) rep2	log2(+H2O2/-H2O2) rep3	log2(+H2O2/-H2O2) rep4	Count
FUS	6.21142	0.000195873	P35637-2;P35637;H3BPE7	RNA-binding protein FUS	15	5.29873	5.8146	5.62665	8.1057	4
HNRNPA3	6.12667	0.000195873	P51991;H7C1J8	Heterogeneous nuclear ribonucleoprotein A3	29	5.05229	5.32204	6.45356	7.67878	4
FUBP1	5.93331	0.000195873	Q96AE4;E9PEB5	Far upstream element-binding protein 1	41	4.67293	5.48896	6.1208	7.45055	4
HNRNPA2B1	5.91579	0.000200327	P22626;P22626-2;A0A087WUI2	Heterogeneous nuclear ribonucleoproteins A2/B1	34	4.55772	5.27437	6.27213	7.55895	4
PARP1	5.91321	0.000195873	P09874;Q5VX84;Q5VX85	Poly [ADP-ribose] polymerase 1	115	5.20637	5.66252	5.1911	7.59283	4
HNRNPD	5.82304	0.000371586	Q14103-3;Q14103;H0Y8G5;H0YA96;D6RAF8;D6RF44;D6RD83	Heterogeneous nuclear ribonucleoprotein D0	23	3.81527	5.52155	5.78723	8.16811	4
SUPT5H	5.76581	0.000293785	O00267-2;O00267;M0QYL9	Transcription elongation factor SPT5	51	4.74986	8.0782	5.74623	4.48895	4
HNRNPR	5.71176	0.000195873	O43390;O43390-3;B4DT28	Heterogeneous nuclear ribonucleoprotein R	37	4.91456	5.19669	5.84817	6.88762	4
HNRNPK	5.68474	0.000222254	P61978-3;P61978;P61978-2;Q5T6W2;S4R457;S4R359	Heterogeneous nuclear ribonucleoprotein K	32	4.16519	5.32225	5.71248	7.53904	4
TCP11L1	5.61801	0.000218094	R4GNF5;E9PP52;E9PJ55;Q9NUJ3	T-complex protein 11-like protein 1	1	5.46274	4.68924	4.75263	7.56743	4
RBMX	5.60778	0.000422969	P38159;P38159-2;H3BT71;H0Y6E7;H3BUY5;H3BR27;P38159-3;H3BNC1;O75526;Q8N7X1	RNA-binding motif protein, X chromosome;RNA-binding motif protein, X chromosome, N-terminally processed	19	6.10813	7.24279	6.00815	3.07206	4
HNRNPA1;HNRNPA1L2	5.58649	0.000195873	F8W6I7;P09651-2;P09651;P09651-3;F8VZ49;F8VTQ5;Q32P51;A0A2R8Y4L2;F8W646;H0YH80;F8VYN5	Heterogeneous nuclear ribonucleoprotein A1;Heterogeneous nuclear ribonucleoprotein A1, N-terminally processed;Heterogeneous nuclear ribonucleoprotein A1-like 2	29	4.44235	5.36492	5.92017	6.61854	4
KHSRP	5.57912	0.000195873	Q92945;A0A087WTP3;M0R0I5;M0QYH3;M0QXW7;M0R3J3;M0R0C6;M0QYG1;M0R251;M0R263	Far upstream element-binding protein 2	43	4.81409	5.3203	6.16919	6.01289	4
HNRNPL	5.55894	0.0002068	P14866;M0QXS5;P14866-2;B4DVF8	Heterogeneous nuclear ribonucleoprotein L	26	4.20625	5.40579	5.3997	7.22404	4
SFPQ	5.55457	0.000195873	P23246;P23246-2;H0Y9K7;H0Y9U2	Splicing factor, proline- and glutamine-rich	51	4.80844	5.42998	5.02703	6.95284	4
DHX9	5.52732	0.000195873	Q08211;Q08211-2;REV__H0YA90;REV__Q7Z6J0-3	ATP-dependent RNA helicase A	64	4.91504	5.29594	4.86447	7.03382	4
DDX5	5.51355	0.000195873	P17844;J3KTA4;P17844-2;J3QRQ7;J3KRX8;J3QR02;J3QSF1;J3KTQ4;J3KRZ1;X6RLV5;J3QKN9;J3QRN5;J3QS79;J3QLG9;J3QR62	Probable ATP-dependent RNA helicase DDX5	54	4.58195	5.3444	5.46479	6.66304	4
DDX17	5.42605	0.000195873	A0A1X7SBZ2;A0A5H1ZRQ2;A0A1W2PQ51;Q92841;Q92841-1;Q92841-3;Q92841-2;A0A0U1RQJ0	Probable ATP-dependent RNA helicase DDX17	43	4.79322	5.21191	5.1096	6.58949	4
TPX2	5.39332	0.000195873	Q9ULW0;Q9ULW0-2	Targeting protein for Xklp2	55	5.23814	5.24397	5.27464	5.81652	4
XRN2	5.36601	0.000341361	Q9H0D6;Q9H0D6-2	5-3 exoribonuclease 2	35	4.69677	7.61338	5.15781	3.99608	4
HNRNPA0	5.33459	0.000195873	Q13151	Heterogeneous nuclear ribonucleoprotein A0	13	4.31426	5.57289	6.19781	5.25341	4
THRAP3	5.32376	0.000195874	Q9Y2W1;A0A3B3ITZ9	Thyroid hormone receptor-associated protein 3	53	4.48562	5.3673	5.22426	6.21786	4
EWSR1	5.31126	0.000195873	B0QYK0;Q01844-6;Q01844-3;Q01844;Q01844-5;H7BY36;A0A0D9SFL3;C9JGE3;Q01844-2;Q01844-4	RNA-binding protein EWS	8	5.17784	5.89358	5.2738	4.89982	4
ADNP	5.25284	0.00119609	Q9H2P0;A0A2R8Y6X0;A0A2R8Y469;A0A2R8YCL6	Activity-dependent neuroprotector homeobox protein	35	7.03936	7.32418	3.70762	2.9402	4
NONO	5.25158	0.0002068	Q15233;Q15233-2;H7C367;C9JYS8;C9IZL7;C9J4X2	Non-POU domain-containing octamer-binding protein	35	4.48072	5.06583	4.51619	6.94359	4
KHDRBS1	5.18522	0.000195873	Q07666;Q07666-2;Q07666-3;Q5VWX1	KH domain-containing, RNA-binding, signal transduction-associated protein 1	15	4.75852	4.95991	4.50399	6.51847	4
EXOSC10	5.18275	0.000200327	Q01780;Q01780-2;K7EJ37	Exosome component 10	40	5.44032	6.46191	4.94466	3.8841	4
ZNF207	5.0635	0.0002068	J3QRS9;X6R4W8;O43670-2;O43670;O43670-4;O43670-3;J3KS31;J3QS27;J3KTL1;J3KRB6;J3KRW6;H0Y3M2	BUB3-interacting and GLEBS motif-containing protein ZNF207	9	4.5145	6.0362	5.89171	3.81161	4
CPSF7	5.03653	0.000195873	Q8N684-2;Q8N684;Q8N684-3;F5H669;F5H6M0;F5H047;J3QT54;C9J286;C9J323;C9JM38;F5H5B7;F5H1W4;F5H2K8;F5H6P5;F5H6A8;F5GXA3	Cleavage and polyadenylation specificity factor subunit 7	20	5.03993	5.45174	5.00046	4.65399	4
SRRT	4.99572	0.000195873	Q9BXP5-4;Q9BXP5-2;Q9BXP5-3;Q9BXP5;Q9BXP5-5;H7C3A1;H7C1K0;A0A0A0MSP6;H7C0U8;C9JUL9;A0A286YEP7;A0A087X0F4	Serrate RNA effector molecule homolog	49	4.55802	5.52162	5.51721	4.38603	4
HNRNPUL1	4.95166	0.000196348	Q9BUJ2-2;Q9BUJ2;A0A0A0MRA5;B7Z4B8;Q9BUJ2-4;Q9BUJ2-3;M0R3F1;M0QYZ0;M0R0K8;M0QZV6;M0R203;M0QYI8;M0QYM5;Q9BUJ2-5;M0R247;A0A087X1I2	Heterogeneous nuclear ribonucleoprotein U-like protein 1	26	4.7046	5.43246	5.93943	3.73015	4
HNRNPH1	4.92934	0.000195873	G8JLB6;P31943;E9PCY7;D6RBM0;E7EN40;H0YB39;D6RIT2;D6RIU0;H0YBD7;E7EQJ0;D6RAM1;E5RGV0;D6R9T0;D6RFM3;D6RDU3;D6RJ04;D6RIH9;D6RDL0;H0YBG7;D6RF17;D6R9D3;E5RGH4;H0YAQ2;E5RJ94	Heterogeneous nuclear ribonucleoprotein H;Heterogeneous nuclear ribonucleoprotein H, N-terminally processed	21	4.05111	4.83491	5.45305	5.3783	4
BCLAF1	4.91756	0.000195873	Q9NYF8-2;Q9NYF8;E9PQN2;E9PKI6;A0A1W2PQ43;E9PK09;Q9NYF8-4;E9PJA7;H0YF14;H0YF00	Bcl-2-associated transcription factor 1	38	4.579	5.05983	5.34414	4.68728	4
ANLN	4.87527	0.000195873	Q9NQW6;Q9NQW6-2;H7C1K5;H7C3S1;H7C1C2;C9JJT6;H7C167;C9J0G4;H7C0Y6	Actin-binding protein anillin	56	4.23527	4.5867	5.12643	5.55266	4
DDX42	4.85098	0.000195873	Q86XP3;J3QRI2;J3KTK9	ATP-dependent RNA helicase DDX42	37	4.35191	4.7005	4.66379	5.68773	4
HNRNPF	4.83072	0.000214872	P52597;A0A1B0GW42	Heterogeneous nuclear ribonucleoprotein F;Heterogeneous nuclear ribonucleoprotein F, N-terminally processed	19	3.93489	4.22396	6.30369	4.86032	4
HNRNPU	4.8172	0.000195873	Q00839;Q00839-2;A0A1X7SBS1;A0A1W2PPS1;A0A1W2PP35;Q5RI18;A0A1W2PPL4;A0A1W2PPH7;A0A1W2PQL0;A0A1W2PP34;A0A1W2PQ74;A0A1W2PRZ7;A0A1W2PQD4;A0A1W2PRI6;A0A1W2PPE9;A0A1W2PNG3;A0A087WVI9;A0A087WZF3;A0A1W2PP22	Heterogeneous nuclear ribonucleoprotein U	41	3.54967	5.23947	5.38106	5.09858	4
DHX15	4.8147	0.000196348	O43143	Putative pre-mRNA-splicing factor ATP-dependent RNA helicase DHX15	40	4.39917	4.89574	6.04111	3.92279	4
MATR3	4.81413	0.000195873	A0A0R4J2E8;P43243;D6REM6;D6R991;B3KM87;P43243-2;H0Y8T4;D6RBK5;D6R8Z5;D6RCM3;D6REK4;D6RBI2;D6RE02;D6RIA2;D6RB45;A0A1B0GX04;D6R9F3;D6RAM9;D6RAY2;D6RBS2	Matrin-3	41	4.1534	4.89739	4.41027	5.79546	4
ELAVL1	4.78308	0.000195873	Q15717;Q15717-2;M0QZR9;M0R055;A0A494C0Q5;A0A494C0M6;A0A494C011;A0A494C173;B1AM48;A0A494C015;A0A494C1D9;A0A494C0F8;B1APY9;A0A494C147;A0A0A0MRX1;A0A0R4J2E6;Q12926-2;Q12926;P26378-4;P26378-2;P26378-5;P26378-1;P26378-3;P26378	ELAV-like protein 1	16	4.54207	5.27746	5.57994	3.73285	4
ILF3	4.76771	0.000282167	Q12906-7;Q12906-4;Q12906-6	Interleukin enhancer-binding factor 3	49	4.8054	5.13044	6.06294	3.07206	4
RFC1	4.76561	0.000195873	P35251-2;P35251;A0A1W2PP02;E0CX09;D6RAD2;H0Y8U4;H0Y9P8	Replication factor C subunit 1	38	4.37212	4.6684	4.76063	5.2613	4
TAF15	4.70086	0.000196348	Q92804-2;Q92804;A0A075B7D9;A0A075B7F2;A0A075B7E4;A0A075B7F4	TATA-binding protein-associated factor 2N	13	4.00899	4.17768	5.90082	4.71596	4
SF3B1	4.69076	0.000195873	O75533;H7C341;B4DGZ4;A0A494C1M2;O75533-2;F8WC19	Splicing factor 3B subunit 1	63	4.26903	4.76633	5.27889	4.44879	4
RBM10	4.69067	0.000195873	P98175-5;P98175-2;P98175;P98175-4;P98175-3	RNA-binding protein 10	45	5.10652	5.17477	4.7301	3.75129	4
ZFR	4.67768	0.000266969	Q96KR1;H0Y8W1	Zinc finger RNA-binding protein	49	5.17867	5.45098	5.16991	2.91115	4
PCBP1	4.66564	0.000279826	Q15365;F8VTZ0;H3BSP4;C9K0A2;F8WC71	Poly(rC)-binding protein 1	16	2.92317	4.81696	5.31238	5.61006	4
HNRNPAB	4.63468	0.00109124	Q99729-3;D6R9P3;D6RD18;D6RBZ0;Q99729-2;Q99729-4;Q99729	Heterogeneous nuclear ribonucleoprotein A/B	19	3.96606	5.76593	6.52337	2.28335	4
POLR2A	4.60919	0.000195873	A0A590UKB6;A0A590UJN4;P24928;P24928-2	DNA-directed RNA polymerase II subunit RPB1	66	4.08857	4.63355	4.66127	5.05337	4
TOP2B	4.60659	0.000195873	Q02880-2;Q02880;E9PCY5;H7BZ82	DNA topoisomerase 2-beta;DNA topoisomerase 2	88	4.35014	4.55422	4.02191	5.50007	4
FAM98B	4.58052	0.000195873	Q52LJ0;Q52LJ0-1;H0YNA1	Protein FAM98B	13	4.98518	5.48736	4.01784	3.83171	4
DDB2	4.57782	0.000195873	Q92466;Q92466-4;Q92466-2;Q92466-5;A0A087X0X5;A0A087WYT8;A0A087WW71;Q92466-3;A0A087WTQ7;A0A087WV56	DNA damage-binding protein 2	13	4.19125	4.29866	4.37524	5.44612	4
LMNA	4.56949	0.000257932	P02545;P02545-6;P02545-3;P02545-5;P02545-4;A0A0C4DGC5	Prelamin-A/C;Lamin-A/C	61	3.92514	3.97581	4.13642	6.24059	4
NCL	4.55652	0.000195873	P19338;H7BY16;C9JYW2;C9JLB1;C9J1H7;C9JWL1	Nucleolin	44	3.54015	4.52206	4.73101	5.43284	4
RBM27	4.52045	0.00263816	Q9P2N5;U3KPZ7	RNA-binding protein 27	27	8.03386	3.41197	3.43851	3.19747	4
DDX39B	4.48543	0.000498346	Q13838;Q13838-2;A0A0G2JJZ9;Q5STU3;A0A140T9X3;F6WLT2;A0A140T996;A0A140T9X9;A0A0A0MT12;F6TRA5;F6UJC5;A0A140TA18;F6S4E6;A0A140T973;A0A140T9K1;A0A140T9L4;F6QYI9;A0A0G2JJL7;F6R6M7;H0Y400;A0A140T9K2;A0A140T9N3;H0YCC6;K7EN69	Spliceosome RNA helicase DDX39B	23	2.38126	5.43095	5.04164	5.08789	4
SART1	4.48099	0.000257932	O43290;E9PQI8	U4/U6.U5 tri-snRNP-associated protein 1	45	4.72993	5.04933	5.24469	2.90002	4
KIF23	4.47473	0.000195873	Q02241;H7BYN4;Q02241-2;A0A2U3TZL8;Q02241-3;H0YME6;A0A2R8Y531;H0YMJ4	Kinesin-like protein KIF23	24	4.26318	5.06385	4.12341	4.44848	4
ARID1A	4.46691	0.000195873	O14497;O14497-2;H0Y488;A0A1B0GTU5;O14497-3;A0A087WUV6;H0YCU6;H0YEW5	AT-rich interactive domain-containing protein 1A	71	4.16768	4.50278	3.91862	5.27856	4
RBM14	4.41971	0.00151443	Q96PK6;Q96PK6-2;A0A0A6YYI9;F8WDX3;A0A0A0MSL8;B8ZZ74;Q96PK6-3;Q96PK6-4	RNA-binding protein 14	25	4.744	7.07948	3.03718	2.81817	4
FBXO22	4.39512	0.00187515	Q8NEZ5;Q8NEZ5-3;H3BTH6;H3BTR7;H3BRE0;H3BVA4;H3BUC1;Q8NEZ5-2	F-box only protein 22	7	3.5145	6.26414	3.40671	NA	3
CHD1	4.38727	0.000195873	O14646-2;O14646;H0Y8V4;A0A087WVF4	Chromodomain-helicase-DNA-binding protein 1	53	3.77315	4.39184	4.39344	4.99066	4
DNAJA1	4.37998	0.00233896	P31689;P31689-2	DnaJ homolog subfamily A member 1	14	1.25804	4.60193	5.36784	6.29211	4
KDM2A	4.37957	0.000543569	I3VM54;Q9Y2K7-5;Q9Y2K7-2;Q9Y2K7;Q9Y2K7-4;Q9Y2K7-3	Lysine-specific demethylase 2A	8	4.02255	3.73769	5.37848	NA	3
ZC3H11A	4.37654	0.00134954	O75152;E9PQ61;E9PBY7;A0A1W2PPR9;A0A1B0GTU1;A0A494C0C4	Zinc finger CCCH domain-containing protein 11A	19	2.97244	7.14639	3.92474	3.46259	4
PTBP1	4.36698	0.000222254	P26599;P26599-2;P26599-3;A6NLN1;A0A0U1RRM4;A0A0D9SF20;K7EKJ7;K7ES59;A0A087WU68;K7EK45;K7ELW5;A0A087WUW5	Polypyrimidine tract-binding protein 1	21	3.07858	5.04876	5.00541	4.33517	4
QSER1	4.36193	0.000195873	A0A3B3IRW6;Q2KHR3;Q2KHR3-2;H0YCQ7;A0A3B3ISY4	Glutamine and serine-rich protein 1	50	4.31875	3.57083	4.39787	5.16029	4
POLR1E	4.36189	0.000249946	Q9GZS1;Q9GZS1-1;E7EX70	DNA-directed RNA polymerase I subunit RPA49	17	3.48375	3.58135	4.83547	5.54699	4
NCOR2	4.3599	0.000195873	C9J0Q5;C9JE98;Q9Y618-4;Q9Y618;Q9Y618-5;C9J7T7;A0A384DVL6;C9JQE8;Q9Y618-2;C9J330;H7C1J7;H7C1Y3;H0YGK8;H7C184;H7C0P3;C9JNV9;H7C2R5	Nuclear receptor corepressor 2	79	3.93461	4.4663	3.79498	5.2437	4
CDK12	4.35645	0.000196348	Q9NYV4-2;Q9NYV4;J3QSD7;Q9NYV4-3;A0A590UJE9;H0YLT2;A0A087X209;A0A2R8YF61;A0A2R8Y7W5;A0A2R8Y4Z0;Q14004-2;Q14004;A0A2R8YEB7;A0A2R8Y644;Q9BVE2;A0A2R8YD28	Cyclin-dependent kinase 12	37	4.16406	5.21358	4.60721	3.44095	4
SRSF6	4.34866	0.000288351	A0A590UJK4;A0A590UK01;A0A590UJP7;A0A590UK80;Q13247-3;Q13247;Q13247-2;A0A0D9SGD2	Serine/arginine-rich splicing factor 6	12	3.30998	5.44662	5.13052	3.50753	4
SYNCRIP	4.33236	0.000195873	O60506;O60506-2;O60506-3;O60506-4;B7Z645;O60506-5;F6UXX1	Heterogeneous nuclear ribonucleoprotein Q	36	3.8212	4.43989	5.00499	4.06337	4
DDX18	4.32993	0.000195873	Q9NVP1;H7C452	ATP-dependent RNA helicase DDX18	23	4.22195	3.43922	5.09794	4.56061	4
SSRP1	4.32465	0.0002068	Q08945;E9PMD4;A0A0U1RRK2;E9PPZ7	FACT complex subunit SSRP1	29	3.10946	4.63888	4.77379	4.77647	4
RPRD2	4.31584	0.000903357	Q5VT52;Q5VT52-2;Q5VT52-3;Q5VT52-5;Q5VT52-4	Regulation of nuclear pre-mRNA domain-containing protein 2	32	5.96984	5.21086	3.86193	2.22075	4
SF1	4.30761	0.000195873	Q15637-6;Q15637-2;Q15637-4;Q15637-3;Q15637;Q15637-7;F8WEV5;C9J792	Splicing factor 1	16	4.55268	3.68605	5.14581	3.84589	4
CXorf67	4.30678	0.000195873	Q86X51	Uncharacterized protein CXorf67	10	4.47424	4.42089	4.28324	4.04876	4
EIF4A3	4.30293	0.000208069	P38919;I3L3H2;J3QQP0;E9PBH4;F8WE11	Eukaryotic initiation factor 4A-III;Eukaryotic initiation factor 4A-III, N-terminally processed	24	3.59729	5.16294	4.86598	3.58551	4
RBM19	4.2909	0.000195874	Q9Y4C8;H0YIL2	Probable RNA-binding protein 19	25	4.37504	4.35959	5.02971	3.39926	4
SF3A1	4.29067	0.000251922	Q15459;Q15459-2;F8WB66;H7C1L2;F8WC79	Splicing factor 3A subunit 1	33	4.02032	5.04444	5.08623	3.0117	4
RBM15	4.28597	0.000195873	A0A494C001;A0A499FJY3;A0A087WWP4;Q96T37-4;Q96T37-2;Q96T37-3;Q96T37	Putative RNA-binding protein 15	30	4.63987	3.45523	4.57928	4.46951	4
TARDBP	4.27588	0.000359479	Q13148;A0A087WX29;B1AKP7;G3V162;A0A087X260;A0A087WYY0;K7EJM5;A0A0A0N0M3;K7EN94;A0A087WXQ5;A0A087WV68;Q13148-4;A0A087WW61;A0A087WX67;A0A087WXV3;A0A087WZC9;A0A1W2PNU8;A0A087WTZ4;K7EL26;K7EJ99;A0A0A0MSV7;A0A087WYE7	TAR DNA-binding protein 43	10	4.21436	5.53356	2.72271	4.6329	4
KIF4A	4.27461	0.000195873	O95239;O95239-2;Q2VIQ3;Q5JRK0;H0Y718;J3KPF9;A0A087X011;E9PES4;Q9Y496;Q6ZMV9-3;Q6ZMV9	Chromosome-associated kinesin KIF4A	45	3.39355	4.5292	4.36361	4.81206	4
BUB3	4.27319	0.00030842	O43684-2;O43684;J3QT28;J3QSX4	Mitotic checkpoint protein BUB3	12	3.53941	5.28351	3.13784	5.13198	4
TOP1	4.27001	0.000195873	P11387;Q969P6-2;Q969P6;E5RIC7;E5RJ95;E5RFS0;E5RJ33;H0YBR3;H0YAR3;H0YC03;E5RGE7;E5RGR4;E5RFE3;E5RGR2	DNA topoisomerase 1	43	4.09195	4.1061	4.37923	4.50275	4
TRIM28	4.26724	0.00116517	Q13263;Q13263-2;M0R0K9;M0R3C0;M0R2I3	Transcription intermediary factor 1-beta	36	3.99222	4.89816	6.1696	2.00897	4
PRCC	4.2625	0.000835559	Q92733;H0YE12;H0Y679	Proline-rich protein PRCC	9	2.20889	4.92984	4	5.91128	4
TMPO	4.26095	0.000527801	P42166	Lamina-associated polypeptide 2, isoform alpha;Thymopoietin;Thymopentin	22	3.7741	6.26211	3.35158	3.65603	4
RRP9	4.25193	0.000195873	O43818	U3 small nucleolar RNA-interacting protein 2	11	4.34412	4.86171	4.35807	3.44384	4
SKIV2L2	4.22824	0.000389952	P42285;H0YAC4;H0Y8U3;D6REC7	Superkiller viralicidic activity 2-like 2	33	4.19739	5.83913	3.88508	2.99137	4
RBM22	4.20287	0.000456005	Q9NW64-2;Q9NW64;E5RJW4;E5RHA8	Pre-mRNA-splicing factor RBM22	7	4.11095	2.47599	4.97569	5.24885	4
RBM26	4.20091	0.000200327	Q5T8P6;Q5T8P6-6	RNA-binding protein 26	35	4.11462	4.34759	5.03028	3.31115	4
BAZ1A	4.17164	0.000195873	Q9NRL2;Q9NRL2-2;A0A087WWN7;H0YJ74;H0YJP5	Bromodomain adjacent to zinc finger domain protein 1A	43	3.94158	4.37789	3.79538	4.57172	4
DNMT1	4.16538	0.000195873	P26358;P26358-3;K7ENW7;K7EJL0;K7EMU8;K7ENQ6;K7ERQ1;K7EIZ6;K7EP77	DNA (cytosine-5)-methyltransferase 1	71	3.60098	4.44294	3.8019	4.81567	4
SUPT16H	4.14999	0.000195874	Q9Y5B9;G3V5A4;G3V401;G3V2X0	FACT complex subunit SPT16	51	3.35896	4.39903	4.39011	4.45185	4
YLPM1	4.141	0.000195873	P49750;P49750-1;H0YIQ2;F8VU51	YLP motif-containing protein 1	93	3.79546	4.37316	3.60547	4.7899	4
PRMT1	4.13721	0.000200327	E9PKG1;Q99873-2;Q99873-3;Q99873;E9PQ98;E9PIX6;E9PNR9;H0YDE4;Q99873-5;Q9NR22-2;Q9NR22;E9PMZ2;E9PMW9	Protein arginine N-methyltransferase 1	13	3.33628	3.87391	4.95568	4.38296	4
ZNF609	4.12912	0.0002068	O15014;E7ERY8;O15014-2	Zinc finger protein 609	30	3.47573	4.89453	3.53226	4.61394	4
RBM25	4.10299	0.000195873	P49756;P49756-2;P49756-3;E9PQU5;H0YE46;E9PSE8;P49756-4	RNA-binding protein 25	33	3.47002	4.42425	3.82164	4.69604	4
NAT10	4.10202	0.000195873	Q9H0A0;Q9H0A0-2;A0A087WV29;E9PMU0;E9PJN6	N-acetyltransferase 10	26	4.40067	3.58195	4.32331	4.10214	4
RBM4;RBM4B	4.09893	0.000246378	Q9BWF3;E9PB51;Q9BQ04;Q9BWF3-4;D6R9K7;J3QRR5;Q9BWF3-3;Q9BWF3-2;E9PLB0;E9PM61;U3KQD5	RNA-binding protein 4;RNA-binding protein 4B	18	4.7327	4.58021	2.81259	4.27024	4
CNN2	4.09324	0.000858572	B4DDF4;B4DUT8;Q99439;H3BVI6;Q99439-2;A0A087X271;A0A087X1X5;K7ES69;H3BQH0;U3KPS3;A0A087WV51	Calponin-2	10	3.24893	6.35567	3.41021	3.35814	4
RBFOX2;RBFOX1;RBFOX3	4.08716	0.000676108	O43251-6;O43251-8;B0QYV1;A0A0G2JRA5;O43251-5;O43251-10;O43251-2;O43251;S4R469;F8VR27;F8VZY7;B0QYY4;A0A087X2B1;J3KNW3;B7Z1U7;F8VZG9;A0A286YEU2;O43251-9;Q9NWB1-3;O43251-4;Q9NWB1-4;Q9NWB1-5;Q9NWB1;O43251-7;Q9NWB1-2;I3L1D4;O43251-3;A0A0G2JSB3;B0QYY7;A0A3B3ITL7;J3QRF4;F8VRS4;A6NFN3;A6NFN3-2;A0A0G2JRD1;S4R3K7;J3QQZ2;B0QYY6;F5H0M1	RNA binding protein fox-1 homolog 2;RNA binding protein fox-1 homolog;RNA binding protein fox-1 homolog 1;RNA binding protein fox-1 homolog 3	11	3.83532	3.36779	NA	5.05836	3
SMARCE1	4.08249	0.000195873	A0A2R8Y855;B4DGM3;Q969G3-2;Q969G3;A0A2R8Y765;J3QKS7;A0A2R8Y7U4;A0A2U3TZQ7;A0A2R8Y7I9;A0A2R8Y4T4;Q969G3-6;Q969G3-5;Q969G3-3;Q969G3-4;J3QR61;A0A2R8YES3;J3KT85;A0A2R8YD78;A0A2R8YDQ4;J3QL66;A0A2R8YEB8;J3QKX6	SWI/SNF-related matrix-associated actin-dependent regulator of chromatin subfamily E member 1	10	3.74696	4.43102	3.77235	4.37962	4
PCBP2	4.08057	0.00027628	Q15366-6;Q15366-3;Q15366;Q15366-2;H3BRU6;F8VZX2;Q15366-4;Q15366-5;Q15366-7;Q15366-8;H3BSS4;F8W0G4;F8VXH9;F8W1G6;J3QT27;E9PFP8;P57721-2;P57721-3;P57721-5;P57721-4;P57721;F8VRH0;H3BND9	Poly(rC)-binding protein 2	14	2.86207	4.0229	5.21759	4.21971	4
NUCKS1	4.07567	0.00262701	Q9H1E3;Q9H1E3-2	Nuclear ubiquitous casein and cyclin-dependent kinase substrate 1	7	2.28303	4.41961	NA	5.52437	3
SF3B2	4.07346	0.000222254	Q13435;E9PPJ0;E9PJ04;H0YCG1;E9PJT3;H0YEX5;E9PIL8	Splicing factor 3B subunit 2	33	3.29171	3.57119	4.34784	5.08309	4
DDX47	4.07156	0.000195873	Q9H0S4;Q9H0S4-2;F5H1N9	Probable ATP-dependent RNA helicase DDX47	15	4.21335	4.17185	4.04642	3.85463	4
MSH2	4.05967	0.000248468	P43246;A0A2R8YFH0;E9PHA6;A0A2R8Y6P0;A0A2R8YG02;P43246-2;A0A2R8Y7S8;C9J809;A0A2R8Y713	DNA mismatch repair protein Msh2	32	3.38598	4.21863	3.39991	5.23417	4
SF3B4	4.05398	0.00112785	Q15427;Q5SZ64	Splicing factor 3B subunit 4	5	NA	2.75602	4.44235	4.96358	3
CTCF	4.05379	0.000195873	A0A2R8Y595;A0A2R8YFL0;P49711;P49711-2;V9GY73;Q8NI51-11;Q8NI51-6;Q8NI51-5;Q8NI51-10;Q8NI51-2;Q8NI51-8;Q8NI51;Q8NI51-3;Q8NI51-7;A0A2R8Y6Z6;A0A2R8Y6C1;V9GYX4;V9GZ46;F5H2V8;Q8NI51-9;Q8NI51-4	Transcriptional repressor CTCF	10	3.79836	4.1676	4.04197	4.20724	4
TRIP12	4.05241	0.000195873	Q14669-2;Q14669-4;H7C2Y1;C9JLJ5;C9JSX9;H7C1L9;F8W9P3	E3 ubiquitin-protein ligase TRIP12	63	3.6248	4.46159	3.5211	4.60212	4
HCFC1	4.04844	0.0002068	A6NEM2;P51610-4	Host cell factor 1;HCF N-terminal chain 1;HCF N-terminal chain 2;HCF N-terminal chain 3;HCF N-terminal chain 4;HCF N-terminal chain 5;HCF N-terminal chain 6;HCF C-terminal chain 1;HCF C-terminal chain 2;HCF C-terminal chain 3;HCF C-terminal chain 4;HCF C-terminal chain 5;HCF C-terminal chain 6	31	3.44453	4.76797	4.56037	3.42087	4
U2AF1	4.03718	0.000196348	P0DN76;Q01081;Q01081-2;Q01081-4;Q8WU68-3;Q8WU68;K7EJH3;A0A1B0GW87;K7EJM7;M0QYK5;M0R2N4;Q01081-3;Q8WU68-2	Splicing factor U2AF 35 kDa subunit	6	3.32998	4.24747	3.81736	4.75392	4
SAFB	4.03668	0.000195873	Q15424;Q15424-4;Q15424-3;Q15424-2;K7EII0;K7ES42	Scaffold attachment factor B1	31	4.37156	3.44533	4.54258	3.78725	4
MCM3	4.03511	0.00108446	P25205;P25205-2;J3KQ69;A0A499FHX9;Q7Z6P5	DNA replication licensing factor MCM3	30	1.86192	4.9528	5.46728	3.85845	4
SMARCA5	4.01966	0.000195873	O60264	SWI/SNF-related matrix-associated actin-dependent regulator of chromatin subfamily A member 5	38	4.08474	4.29815	4.16263	3.53313	4
ANP32A	4.01035	0.000727638	P39687;H0YN26;H7BZ09;O43423;O95626	Acidic leucine-rich nuclear phosphoprotein 32 family member A	11	2.39273	5.61135	3.4706	4.56672	4
ZEB1	3.9982	0.00025888	P37275-3;P37275-4;P37275-5;P37275;P37275-2;H0YMD3;H0YND9;A0A1B0GWI0;A0A1B0GVV8;A0A1B0GW50;A0JP08;A0A1B0GV02;O60315-2;O60315;H0YMN2;U3KQ51;E7ESP8;A0A1X7SC99;E7EUW9	Zinc finger E-box-binding homeobox 1	17	3.49518	5.25187	4.00611	3.23963	4
BRD4	3.99149	0.000196348	O60885;O60885-2;O60885-3;M0QZD9;M0QYW0;M0R0H4;Q58F21-5;Q58F21-4;Q58F21;Q58F21-3;Q58F21-2	Bromodomain-containing protein 4	29	3.23689	4.37414	3.80037	4.55456	4
PDCD11	3.99049	0.000222254	A0A3B3IUD7;Q14690;S4R3Q4	Protein RRP5 homolog	59	3.8268	4.74265	2.98954	4.40296	4
CHERP	3.97856	0.000251922	J3QK89;Q8IWX8	Calcium homeostasis endoplasmic reticulum protein	19	3.16936	4.95168	3.35477	4.43843	4
SRBD1	3.97562	0.000195873	Q8N5C6;Q8N5C6-2	S1 RNA-binding domain-containing protein 1	29	3.80199	4.08984	4.56555	3.44511	4
DNAJC8	3.97126	0.000208069	O75937;S4R3J5	DnaJ homolog subfamily C member 8	8	3.70752	4.59407	3.09641	4.48704	4
CDC5L	3.96739	0.000297654	Q99459	Cell division cycle 5-like protein	40	4.06169	3.21173	5.27794	3.31818	4
IK	3.96675	0.000195873	Q13123;E7EQZ7;D6REL4;D6RAY9;D6RCQ4;A0A0C4DGW5	Protein Red	20	4.53331	3.86007	3.51381	3.9598	4
U2SURP	3.95637	0.000195873	O15042-2;O15042;E7ET15;O15042-3;H0Y8D9;E7EW00;H7C4V2;C9J5L1;C9JDJ7;U3KPT1	U2 snRNP-associated SURP motif-containing protein	33	3.73715	4.16189	3.53684	4.38962	4
SLTM	3.95371	0.000195873	Q9NWH9;Q9NWH9-3;H7C3F4;H7BXE3;H0YMM0;H0YL55;H0YMW8;H0YKH2;H0YNF3;H0YMR6;H0YLE6;H0YLW7;H0YKU6	SAFB-like transcription modulator	21	4.17465	4.04422	4.05215	3.5438	4
CSRP1	3.95283	0.000432787	P21291;E9PS42;E9PND2;E9PP21	Cysteine and glycine-rich protein 1	4	2.82175	3.43856	5.42328	4.12771	4
ZNF148	3.94684	0.00312541	Q9UQR1;G5E9X2;Q9UQR1-2;C9K0U4;C9J6Y6;C9JRX0	Zinc finger protein 148	21	1.36199	6.42668	3.5214	4.4773	4
CDK11B;CDK11A	3.94517	0.00065854	A0A0D9SEI3;A0A0D9SER5;A0A0D9SEN2;P21127-6;P21127-9;P21127-8;P21127-3;P21127-2;P21127;P21127-12;P21127-4;P21127-5;P21127-10;Q5QPR4;Q5QPR3;Q9UQ88-4;Q9UQ88-3;Q9UQ88-2;Q9UQ88;Q9UQ88-5;Q9UQ88-10;Q9UQ88-9;Q9UQ88-8;A0A087WYI9;A0A087X1I0;E9PFJ2;J3KS35;E7ESP2;Q13882	Cyclin-dependent kinase 11B;Cyclin-dependent kinase 11A	23	5.7399	2.67075	3.38412	3.98592	4
CD3EAP	3.94053	0.000229519	O15446;O15446-2	DNA-directed RNA polymerase I subunit RPA34	6	4.06342	4.66346	2.8398	4.19543	4
SRSF5	3.93845	0.0006665	Q13243;Q13243-3;B4DJK0;B4DUA4;G3V5K8;Q13243-2	Serine/arginine-rich splicing factor 5	6	3.5292	4.84689	3.43926	NA	3
DIDO1	3.9245	0.000195873	Q9BTC0;Q9BTC0-1;Q9BTC0-2;Q9BTC0-3	Death-inducer obliterator 1	80	3.65844	4.04203	3.60011	4.39742	4
ILF2	3.91965	0.000222254	B4DY09;Q12905;X6R6Z1;A0A0A0MRL0	Interleukin enhancer-binding factor 2	18	2.89021	4.07065	4.68839	4.02933	4
MSH6	3.91409	0.000222254	P52701;A0A494C0M1;P52701-3;P52701-2;A0A087WWJ1;P52701-4;A0A087WYT6;C9JH55;C9J8Y8;C9J7Y7;F8WAX8;F8W7G9	DNA mismatch repair protein Msh6	44	2.93868	4.14723	3.8642	4.70625	4
RNMT	3.91258	0.00077812	O43148;O43148-2;K7EP06;K7ERH6;K7EPP5	mRNA cap guanine-N7 methyltransferase	13	3.71183	2.60044	5.84386	3.49421	4
JUN	3.90463	0.00039737	P05412	Transcription factor AP-1	4	4.27486	3.93149	3.50755	NA	3
MBNL1	3.89734	0.000650933	C9JP00;A0A0A0MQX8;Q9NR56;Q86VM6;Q9NR56-3;Q9NR56-4;Q9NR56-7;Q9NR56-6;Q9NR56-2;Q9NR56-5;H7C4T5;C9J4T8;O95205;B1AKI6;Q9NUK0-4;Q9NUK0-3;Q9NUK0-2;Q9NUK0;Q5VZF2-3;Q5VZF2-2;Q5VZF2;C9JCX1;H7C4Y1	Muscleblind-like protein 1	7	3.42156	3.51677	NA	4.75368	3
NPM1	3.89479	0.00190168	P06748;P06748-3;P06748-2;E5RI98;E5RGW4	Nucleophosmin	17	1.57483	4.74244	3.49507	5.76682	4
HNRNPDL	3.89439	0.000434454	O14979-3;O14979-2;A0A087WUK2;O14979;A0A087WU03	Heterogeneous nuclear ribonucleoprotein D-like	17	2.328	4.38681	4.02929	4.83345	4
UHRF1	3.89329	0.000261622	A0A087WVR3;A0A087WTW0;Q96T88;Q96T88-2;A0A087WWG9	E3 ubiquitin-protein ligase UHRF1	25	3.18975	3.72083	5.13436	3.52822	4
DAZAP1	3.87894	0.000195873	K7EQ55;K7EK33;Q96EP5;K7EQ02;Q96EP5-2	DAZ-associated protein 1	7	4.58586	3.82823	3.54658	3.55509	4
ELMSAN1	3.87086	0.000218094	A0A1C7CYX1;A0A0A0MSU2;Q6PJG2;H7C1L3	ELM2 and SANT domain-containing protein 1	26	3.5213	4.33985	4.54938	3.07291	4
HNRNPH3	3.86652	0.000518632	P31942-2;P31942;P31942-3;P31942-4;P31942-6;P31942-5	Heterogeneous nuclear ribonucleoprotein H3	11	3.33571	5.28029	4.2568	2.59327	4
SLC4A1AP	3.86628	0.000222254	A0A087X0M4;Q9BWU0;A0A087WWF4;H7C256	Kanadaptin	21	3.77463	4.87303	3.70555	3.11191	4
TIAL1	3.85756	0.000237511	Q01085-2;Q01085;E7ETJ9;E7ETC0;A6NKZ9;A0A087WX93	Nucleolysin TIAR	11	4.04562	4.70443	2.86838	3.81182	4
SMARCA4	3.85128	0.000195873	A0A2R8Y7S2;A0A2R8Y4P4;P51532-5;P51532-2;P51532-3;P51532-4;Q9HBD4;A0A0A0MT49;P51532;A0A2R8YGG3;A0A2R8Y440;A0A2R8YG32;A0A2R8Y4C5;A0A2R8Y7F3;A0A2R8YF58;A0A2R8Y6N0;A0A2R8YF80;A0A2R8Y7Y7;A0A2R8Y6V2;A0A2R8Y526;A0A2R8YDA1;A0A2R8YGP5;A0A2R8Y523;A0A2R8Y5K3;A0A2R8YCY3;A0A2R8YFV8;K7EQF0;A0A2R8YFK5;K7EP28;A0A2R8Y4R6;A0A2R8Y7R0;A0A0U1RRF5;A0A2R8Y583;A0A2R8YF38	Transcription activator BRG1	53	3.62422	3.9619	3.39333	4.42566	4
CD63;SS18	3.8481	0.000903357	F5GWN1;J3KRP6;J3QS72;X6R3J2;J3QQM2;J3KT74;J3QQW2;Q15532-2;Q15532	Protein SSXT	3	1.92964	3.7083	5.20935	4.5451	4
SAP30BP	3.84777	0.000812932	J3QQJ0;Q9UHR5-2;Q9UHR5;X6R3T8;J3QLH3;J3KRR6;F5H478;J3KRU5;J3QLM2;J3KS14	SAP30-binding protein	4	3.76935	4.57604	5.07266	1.97302	4
CREBBP	3.84361	0.000195873	Q92793;Q92793-2;I3L466;I3L3I5;I3L0Q1	CREB-binding protein	48	3.19139	4.0709	3.86819	4.24395	4
SMARCC1	3.83334	0.000195873	Q92922;F8WE13;Q5SYV2;A0A0A0MT55;Q9UL12-2;Q9UL12	SWI/SNF complex subunit SMARCC1	46	3.55888	4.21374	3.49456	4.0662	4
HTATSF1	3.83316	0.000218094	O43719;Q5H919;Q5H918	HIV Tat-specific factor 1	12	3.32251	3.20972	4.19105	4.60936	4
TLK2	3.82839	0.000208069	Q86UE8-2;Q86UE8;Q86UE8-3;J3KRK0;J3QLK5;J3QS44;J3KT82;J3QQN4;J3KST4	Serine/threonine-protein kinase tousled-like 2	14	3.54794	3.07502	4.25319	4.4374	4
CPSF6	3.82273	0.0002068	F8WJN3;Q16630-3;Q16630;Q16630-2;F8W084;A0A3B3ISW1	Cleavage and polyadenylation specificity factor subunit 6	15	4.28125	4.24891	3.01567	3.74507	4
ZC3H14	3.81943	0.00108921	Q6PJT7-5;Q6PJT7-9;Q6PJT7-2;Q6PJT7;G3V256;Q6PJT7-3;Q6PJT7-4;H0YJA2;Q6PJT7-10;Q6PJT7-11;G3V5I6;A0A3B3IT62;G3V3Y4;G3V3R9;G3V572;A0A087WTC9;G3V240;G3V473;G3V2X4;H0YJ87;G3V411;G3V4R5	Zinc finger CCCH domain-containing protein 14	23	2.46435	2.8709	4.17551	5.76698	4
DKC1	3.81144	0.000195873	O60832;O60832-2;C9IYT0;H7C0M1;H7C2Q9;H7BZF2;H7C2Q2	H/ACA ribonucleoprotein complex subunit 4	15	4.28865	3.35389	3.68331	3.9199	4
ANXA7	3.80362	0.000196348	P20073-2;P20073	Annexin A7	14	3.42358	4.04928	4.39029	3.35131	4
SPEN	3.79959	0.000353886	Q96T58;H0Y5U7;F6WRY4	Msx2-interacting protein	53	2.92043	4.02326	3.19681	5.05788	4
HNRNPH2	3.7962	0.000472676	P55795	Heterogeneous nuclear ribonucleoprotein H2;Heterogeneous nuclear ribonucleoprotein H2, N-terminally processed	17	3.8514	3.32596	NA	4.21124	3
TOP2A	3.79371	0.000200327	P11388;P11388-2;P11388-3;P11388-4;J3KTB7	DNA topoisomerase 2-alpha	95	3.28248	4.0982	3.41391	4.38025	4
JMJD1C	3.79318	0.00186415	A0A1W2PNZ9;Q15652-3;Q15652;Q15652-2;H7BXU7	Probable JmjC domain-containing histone demethylation protein 2C	47	3.82528	6.10767	3.30244	1.93733	4
ADAR	3.79157	0.000745958	P55265-5;P55265;P55265-4;A0A3B3ISX1;A0A3B3ITG9;A0A3B3ISU1	Double-stranded RNA-specific adenosine deaminase	41	4.88699	2.53871	4.93236	2.80824	4
TRA2B	3.79041	0.00116733	P62995;P62995-3;H7BXF3;H7C2L4;P62995-2	Transformer-2 protein homolog beta	11	2.63926	2.38184	5.41648	4.72406	4
SF3A3	3.78044	0.000195873	Q12874	Splicing factor 3A subunit 3	8	3.23542	3.75809	4.34605	3.7822	4
ANXA11	3.77837	0.000218094	P50995-2;P50995;H0Y6E1;E5RIN3;P27216;P27216-2	Annexin A11	21	4.16382	4.47353	3.47738	2.99873	4
DDX1	3.7633	0.000209711	Q92499;F1T0B3;A0A087X2G1;Q92499-2;Q92499-3	ATP-dependent RNA helicase DDX1	29	3.44745	3.71094	4.65011	3.24469	4
RBBP6	3.74683	0.000214872	Q7Z6E9;Q7Z6E9-2;A0A2R8Y880;H3BSK8;Q7Z6E9-4;H3BUN0;I3L3Y2;A0A087WY32;Q7Z6E9-3	E3 ubiquitin-protein ligase RBBP6	38	3.7666	4.50672	3.74426	2.96973	4
POGZ	3.74453	0.000195873	Q7Z3K3-5;Q7Z3K3-2;Q7Z3K3-3;Q7Z3K3;Q7Z3K3-7;Q7Z3K3-6;H0YCT3;Q7Z3K3-4;M0R2X2;H7C238;A6PW30;E9PJY9;E9PIR8	Pogo transposable element with ZNF domain	30	3.35952	4.20586	3.94237	3.47038	4
LASP1	3.73742	0.00159838	Q14847;Q14847-2;C9J9W2;Q14847-3;F6S2S5;K7ESD6;J3KSN1;O76041-2	LIM and SH3 domain protein 1	15	1.35795	4.29866	4.21759	5.07548	4
NFIC	3.73261	0.000583154	P08651-4;P08651-3;P08651-2;A0A286YEX4;P08651-5;P08651-6;P08651	Nuclear factor 1 C-type	15	2.50959	4.08466	5.16545	3.17072	4
USP7	3.73006	0.000195873	Q93009;Q93009-3;H3BND8;F5H2X1;H3BUV0;H3BTM1;H3BRA2;H3BQD1;H3BMF6	Ubiquitin carboxyl-terminal hydrolase 7;Ubiquitin carboxyl-terminal hydrolase	40	3.21729	4.17648	3.84828	3.67818	4
SRSF2	3.72869	0.00297731	J3KP15;Q01130;J3QL05;Q01130-2;Q9BRL6-2;Q9BRL6	Serine/arginine-rich splicing factor 2	8	1.02942	5.33821	4.93368	3.61345	4
BLM	3.72789	0.000478455	H0YNU5;P54132;A0A3B3IT82;H0YLV8	Bloom syndrome protein	27	3.36569	3.15293	5.30906	3.08387	4
UBTF	3.72748	0.000316725	P17480;E9PKP7;P17480-2;E9PMM2;E9PLT2;H0YDH7	Nucleolar transcription factor 1	22	3.76288	2.5103	4.57072	4.06603	4
JUNB	3.7205	0.000218094	P17275	Transcription factor jun-B	7	4.29197	4.08262	3.65901	2.8484	4
XRCC5	3.72	0.000839232	P13010;C9JZ81;H7C0H9	X-ray repair cross-complementing protein 5	30	1.77404	4.23496	4.185	4.68602	4
WHSC1L1	3.70865	0.000314011	Q9BZ95-4;Q9BZ95-2;Q9BZ95-5;Q9BZ95;Q9BZ95-3;E9PKA2;H0YE68	Histone-lysine N-methyltransferase NSD3	22	2.94255	4.36898	2.98496	4.53811	4
TEAD1;TEAD2;TEAD4	3.70716	0.00122763	H0YE88;P28347;Q15562;Q15562-2;Q15562-4;H0YEJ9;P28347-2;H0YGS2;E9PKB7;H0Y7B0;B5MCM0;H0YCZ6;H0YG62;Q15562-3	Transcriptional enhancer factor TEF-1;Transcriptional enhancer factor TEF-4	8	3.57761	4.78178	2.76209	NA	3
CHD4	3.70269	0.000195873	A0A2R8Y425;A0A2R8Y5J0;A0A2R8YFK9;A0A2U3TZM0;F5GWX5;A0A2R8Y212;A0A2R8Y521;A0A0C4DGG9;Q14839;Q14839-2;A0A2R8YFD8;A0A2R8YDJ9;A0A2R8YD40;A0A2R8Y8C1;A0A2R8YER1;A0A2R8Y445;A0A2R8YDW2;A0A2R8Y4X2;A0A2R8Y5Z7;A0A2R8Y685;A0A2R8Y8B3;A0A2R8Y7I0;A0A2R8Y5M9;A0A2R8Y7M9;A0A2R8YE38;F5H6N4;A0A2R8Y6G9;F2Z2R5;A0A2R8Y7X1;I3L229;H7C3H7;H7C0J3;A0A2R8Y795;K7EPV1;K7ESA5	Chromodomain-helicase-DNA-binding protein 4	94	3.70044	3.65753	3.35241	4.10036	4
GTF3C2	3.6992	0.000200998	Q8WUA4;A0A087WZD8;Q8WUA4-2;H0Y4Q6;H7C318;H7C3X9;H7C1A9;C9JNH7	General transcription factor 3C polypeptide 2	16	3.4355	3.43789	4.45843	3.46498	4
DDX46	3.68946	0.000195873	A0A0C4DG89;Q7L014;D6RJA6;H0Y9U3	Probable ATP-dependent RNA helicase DDX46	29	3.92951	3.20842	3.82298	3.79694	4
SRRM2	3.67828	0.000208069	Q9UQ35;Q9UQ35-2;I3L4D8;I3L182;I3L1I8;Q9UQ35-3;I3L1C0;A0A087X1W1;I3L4U6;I3L0N7;I3L3Q8	Serine/arginine repetitive matrix protein 2	47	3.22036	4.04256	3.16799	4.28223	4
ZNF384;ZNF362	3.67751	0.000208069	Q8TF68-3;Q8TF68-2;Q8TF68;E9PHB3;Q5T0B9;F5H8L7;O43309	Zinc finger protein 384;Zinc finger protein 362	4	3.39862	4.34894	3.88799	3.07449	4
POLDIP3	3.66957	0.000213838	Q9BY77;F6VRR5;Q9BY77-2;F8WCX5;Q8WUT1;Q6R954;F8WEE2	Polymerase delta-interacting protein 3	19	2.91539	3.71326	3.70591	4.34373	4
PHF3	3.66833	0.000218094	Q92576-2;Q92576;E7EVH3;E7ER40;E9PE34;A0A1B0GX99;D6R9X2;H0Y8L0;D6RBF0	PHD finger protein 3	74	3.66232	4.36072	2.86754	3.78275	4
XRCC6	3.656	0.00259546	P12956;B1AHC9;P12956-2	X-ray repair cross-complementing protein 6	34	1.32233	5.19125	5.0149	3.09554	4
LYAR	3.65427	0.000200998	Q9NX58	Cell growth-regulating nucleolar protein	13	3.22899	3.27984	4.20831	3.89993	4
VRK1	3.64959	0.000634736	Q99986;H0YJ50;H0YJJ9	Serine/threonine-protein kinase VRK1	10	2.51154	4.08517	2.9381	5.06357	4
PRPF40A	3.62521	0.00285295	A0A3F2YNY6;O75400-2;O75400;F5H578;H7C2N3	Pre-mRNA-processing factor 40 homolog A	28	3.93121	0.958137	4.40092	5.21058	4
U2AF2	3.61826	0.000209541	P26368-2;P26368;K7ENG2	Splicing factor U2AF 65 kDa subunit	12	3.23427	4.30444	3.1213	3.81301	4
VCP	3.61808	0.00119609	P55072;C9JUP7;C9IZA5	Transitional endoplasmic reticulum ATPase	39	1.50696	4.08806	4.65708	4.22022	4
PRR12	3.61447	0.000472676	Q9ULL5;Q9ULL5-2;A0A3Q5ADB5	Proline-rich protein 12	27	3.08422	5.01525	2.74962	3.60881	4
ZC3H13	3.61102	0.000266969	Q5T200	Zinc finger CCCH domain-containing protein 13	30	2.76286	4.36443	3.2308	4.08598	4
CAPRIN1	3.61082	0.000333251	Q14444-2;Q14444;E9PLA9;G3V153	Caprin-1	15	3.18945	3.49454	4.83045	2.92884	4
ZC3H4	3.60705	0.000333412	M0QY97;Q9UPT8	Zinc finger CCCH domain-containing protein 4	24	4.57313	2.97095	4.05431	2.82982	4
UIMC1	3.60636	0.000552107	Q96RL1-2;Q96RL1-3;Q96RL1;D6RC40;D6RCQ3;Q96RL1-4;Q96RL1-5	BRCA1-A complex subunit RAP80	5	3.40586	NA	3.30031	4.11291	3
XPO1	3.59245	0.000394051	O14980;C9JKM9;C9J673;C9IZS4;C9JQ02;C9JV99;H7BZC5;F8WF71;C9IYM2;C9JF49	Exportin-1	31	2.41565	3.71271	4.64335	3.5981	4
PDS5A	3.58948	0.000247858	Q29RF7;Q29RF7-3;H0Y9L6;H0Y9L9	Sister chromatid cohesion protein PDS5 homolog A	36	3.58256	2.68981	4.27283	3.81273	4
API5	3.58647	0.000858372	Q9BZZ5-2;G3V1C3;Q9BZZ5;Q9BZZ5-3;Q9BZZ5-5;Q9BZZ5-6;Q9BZZ5-1;H0YER7;E9PQK6	Apoptosis inhibitor 5	18	1.96975	4.75028	4.39815	3.22769	4
RACGAP1	3.58551	0.000201309	Q9H0H5;F8VRD2;F8VWX0;F8W0L1;F8VZ66;F8VV47;F8VWY4;F8VVE5;H0YIK5;F8VUW9;F8VV39;F8VS54;F8VYH6;F8VQZ5;F8VV37;F8W1E5;F8VVY0;F8VXH1;F8VQF5;F8W1T4	Rac GTPase-activating protein 1	11	4.07545	3.00447	3.7593	3.50285	4
MGA	3.58384	0.000257932	Q8IWI9;Q8IWI9-3;H3BP52;H3BTF4;H3BTN2	MAX gene-associated protein	51	2.94201	4.17927	3.00393	4.21015	4
PWP2	3.58233	0.000196348	A0A0B4J2E5;Q15269;A0A096LPI6;A0A0J9YX21;C9J544	Periodic tryptophan protein 2 homolog	12	3.71149	3.43323	3.16657	4.01805	4
DDX50	3.58182	0.000907566	Q9BQ39;A0A087WVC1	ATP-dependent RNA helicase DDX50	11	4.33764	2.78561	NA	3.62222	3
PBRM1	3.57389	0.000196348	Q86U86-8;Q86U86;Q86U86-5;Q86U86-4;Q86U86-7;Q86U86-9;Q86U86-2;Q86U86-3;E7EVG2;H0Y5B5;Q86U86-6;C9JPI5;C9JQF1;C9J053;C9J409;C9JCJ2	Protein polybromo-1	48	3.29253	3.46532	3.40925	4.12847	4
PPP1R10	3.57316	0.000311279	Q96QC0	Serine/threonine-protein phosphatase 1 regulatory subunit 10	24	3.92809	3.12867	4.50354	2.73236	4
SUPT6H	3.57098	0.00153622	Q7KZ85;Q7KZ85-3;Q7KZ85-2	Transcription elongation factor SPT6	78	4.07305	4.35219	4.55138	1.30729	4
FOXK2	3.56849	0.00127433	Q01167-2;Q01167;E9PPI7;E9PM37;Q01167-3;I3L4U8	Forkhead box protein K2	9	NA	3.19595	4.65686	2.85267	3
HNRNPA3	3.55144	0.000249946	P51991-2	Heterogeneous nuclear ribonucleoprotein A3	27	3.85449	2.57819	4.01522	3.75785	4
C9orf78	3.54898	0.00246473	Q9NZ63	Uncharacterized protein C9orf78	9	NA	3.76033	2.14899	4.73762	3
WDR33	3.53636	0.000222254	Q9C0J8;Q9C0J8-3;B9A053;Q9C0J8-2;C9J8B4	pre-mRNA 3 end processing protein WDR33	18	3.33771	2.96968	3.51047	4.32759	4
NSUN2	3.53468	0.000200327	Q08J23;Q08J23-2;Q08J23-3;A0A140T9Y7	tRNA (cytosine(34)-C(5))-methyltransferase	19	3.66369	3.72999	3.7842	2.96083	4
RING1	3.53233	0.00141019	Q06587;Q06587-2	E3 ubiquitin-protein ligase RING1	7	NA	4.66152	2.76876	3.1667	3
CELF1	3.52346	0.000438986	G5EA30;Q92879-2;Q92879-3;Q92879-6;Q92879;Q92879-4;Q92879-5;E9PSH0;E9PQK4;E9PKU1;E9PKA1;F5H4Y5;F5H0D8;V9GYD9;Q5VZZ6;A0A0J9YX66;A0A1B0GU44;E9PC62;A0A1B0GUN8;A0A0J9YXJ0;O95319-5;O95319-2;O95319;O95319-4;O95319-3	CUGBP Elav-like family member 1	9	4.20398	3.00617	4.40171	2.48197	4
TWISTNB	3.52108	0.000839232	Q3B726	DNA-directed RNA polymerase I subunit RPA43	12	2.87655	3.40953	5.26424	2.53399	4
RBM6	3.52098	0.00522404	P78332;E9PGM9;F8WCA5;P78332-3;P78332-2;F8WF63;C9J250;C9JSL1;C9JMC8;C9JII0	RNA-binding protein 6	42	6.32003	3.06998	1.2049	3.48903	4
UBB;RPS27A;UBC;UBA52	3.52024	0.00604688	J3QS39;J3QTR3;F5H6Q2;F5GYU3;F5H2Z3;F5H265;B4DV12;F5H388;F5H747;F5GXK7;J3QKN0;Q5PY61;Q96C32;P62987;P62979;P0CG47;P0CG48;M0R1V7;Q49A90;M0R1M6;M0R2S1;A0A2R8Y422;J3QSA3;F5GZ39	Ubiquitin-60S ribosomal protein L40;Ubiquitin;60S ribosomal protein L40;Ubiquitin-40S ribosomal protein S27a;Ubiquitin;40S ribosomal protein S27a;Polyubiquitin-B;Ubiquitin;Polyubiquitin-C;Ubiquitin	5	0.817378	2.6484	5.24436	5.37082	4
MKI67	3.5132	0.000208069	P46013;P46013-2	Antigen KI-67	220	3.14822	3.84559	3.04311	4.01588	4
GRWD1	3.51313	0.000196348	Q9BQ67;M0QX71	Glutamate-rich WD repeat-containing protein 1	5	3.9885	3.44308	3.18797	3.43295	4
NOP2	3.50632	0.000200327	P46087-2;P46087;P46087-4;P46087-3;F5H5X6;F5H359;F5GWB7;F5H709;F5GYR3;F5H8G6	Probable 28S rRNA (cytosine(4447)-C(5))-methyltransferase	19	3.56535	3.84087	3.65936	2.95971	4
DDX39A	3.5053	0.00183415	O00148;O00148-2;K7EQN7;O00148-3;K7EPJ3;A0A0D9SEM9;K7ENP6;A0A0G2JHN7;K7EL56;K7EIL8;F6U6E2;F6S2B7;F6SXL5	ATP-dependent RNA helicase DDX39A	18	NA	4.48794	2.28419	3.74377	3
KHDRBS3	3.50497	0.000516844	O75525-2;O75525;E5RJZ9;E5RG12;H0YAQ3;H0YAQ1;E5RHD3;Q9H6N6	KH domain-containing, RNA-binding, signal transduction-associated protein 3	12	3.14906	2.38333	3.76713	4.72036	4
RECQL	3.48917	0.000279826	P46063;F8WA66;F8WD97;F5H2L2;F5H4P4;F5H3W0;F5GYB7	ATP-dependent DNA helicase Q1	23	2.54849	4.25694	3.69838	3.45288	4
CHD8	3.48452	0.000246378	Q9HCK8;Q9HCK8-2;A0A2R8Y840;H0YJG4;A0A2R8Y4P3;A0A2R8Y808;A0A2R8YFT4;H0YJA4;A0A2R8YFI9;G3V2T9	Chromodomain-helicase-DNA-binding protein 8	61	2.77366	3.94757	3.18981	4.02703	4
BOD1L1	3.48036	0.000198035	Q8NFC6;C9J8U9;H7C5I4;Q96IK1	Biorientation of chromosomes in cell division protein 1-like 1	81	3.1144	3.53841	3.3676	3.90101	4
ZHX2	3.4782	0.000764596	Q9Y6X8;H0YKA3;Q9H4I2-2	Zinc fingers and homeoboxes protein 2	9	3.16956	NA	3.10395	4.16108	3
BRD2	3.47641	0.00059078	A0A0G2JK44;P25440;P25440-2;H0Y6K2;A0A140T9E9;P25440-3;P25440-4;A0A140T9V2;A0A0G2JHL0;U3KQA6;A0A140T9F7;A0A0G2JHN8;A0A140T9I1;E9PIQ3;H0Y799;A0A140T9X8;E9PKQ9;H0YDJ7;U3KPW0	Bromodomain-containing protein 2	22	3.99919	1.93342	3.82449	4.14852	4
SCAF4	3.47179	0.0021504	O95104;O95104-2;O95104-3	Splicing factor, arginine/serine-rich 15	8	4.0498	2.10219	4.26338	NA	3
CTNNBL1	3.47145	0.000745958	A0A087WUB9;Q8WYA6;Q8WYA6-4;Q8WYA6-3;Q8WYA6-2;A2A2P1	Beta-catenin-like protein 1	13	3.53568	2.87058	4.0081	NA	3
FHL1	3.46822	0.000516844	Q5JXI8;Q13642-1;Q13642-5;Q13642-4;A0A0D9SFI6;A0A0D9SFB0;Q5JXH9;A0A0D9SFZ9;Q5JXH8;Q5JXH7;Q5JXI3;Q5JXI2;A0A494C0D6;Q13642-3;Q13642;A0A0D9SGB2;Q5JXI0	Four and a half LIM domains protein 1	3	2.61671	2.97069	4.83062	3.45487	4
DDX24	3.45965	0.000577063	G3V529;Q9GZR7;Q9GZR7-2;F5GYL3;A0A087WXU8;A0A1W2PRR2	ATP-dependent RNA helicase DDX24	20	3.30109	3.85947	3.2184	NA	3
CHD7	3.45797	0.000266969	Q9P2D1;Q9P2D1-2;Q9P2D1-3;Q9P2D1-4	Chromodomain-helicase-DNA-binding protein 7	65	3.30613	3.84439	2.58589	4.09547	4
BAZ1B	3.45695	0.00195068	Q9UIG0-2;Q9UIG0	Tyrosine-protein kinase BAZ1B	35	2.45473	3.23323	4.6829	NA	3
AKAP2	3.45532	0.000222254	Q9Y2D5-6;Q9Y2D5-4;Q9Y2D5;Q9Y2D5-5;Q9Y2D5-7;C9JVY5	A-kinase anchor protein 2	26	2.89266	4.1865	3.32368	3.41846	4
CUX1	3.45247	0.000249946	P39880-3;P39880-2;P39880;A0A2R8Y852;P39880-4;A0A2R8YDI1;P39880-5;P39880-6;Q13948-10;Q13948;Q13948-2;P39880-9;Q13948-9;A0A2R8Y8D0;O14529	Homeobox protein cut-like 1;Protein CASP	40	3.78879	2.77013	4.11174	3.13924	4
CPNE3	3.45086	0.000196348	O75131;A0A087WYQ3;E5RHZ0;H0YB26;A0A087WXR6;A0A087WUS8;E7ENV7;Q86YQ8-2;Q9HCH3-2;Q96FN4-2;Q96FN4;Q8IYJ1;Q96A23;O95741;Q9UBL6-2;Q86YQ8;Q96A23-2;Q9HCH3;O95741-2;Q9UBL6	Copine-3	10	3.40204	3.79098	3.07741	3.53303	4
SUGP1	3.44656	0.000266969	Q8IWZ8;V9GZ08;B4DVK3;Q8IWZ8-2;K7EM86	SURP and G-patch domain-containing protein 1	17	3.68459	4.11562	3.44769	2.53835	4
CHAMP1	3.44284	0.0002068	Q96JM3;S4R3K0;A0A2R8Y735;A0A2R8Y4S6	Chromosome alignment-maintaining phosphoprotein 1	30	3.26719	3.09614	4.06002	3.34802	4
RPA1	3.43793	0.00470096	P27694;I3L4R8;I3L524;I3L2M5	Replication protein A 70 kDa DNA-binding subunit;Replication protein A 70 kDa DNA-binding subunit, N-terminally processed	20	5.63468	4.0629	3.2045	0.849648	4
CEBPZ	3.42317	0.000835559	Q03701;C9J9W7	CCAAT/enhancer-binding protein zeta	17	2.8023	NA	3.433	4.03422	3
SIN3A	3.42178	0.000201309	Q96ST3;H3BP90;H3BNZ3;H3BT34;H3BQ76;H3BQ88;H3BNA0;H3BQL7;H3BMA2	Paired amphipathic helix protein Sin3a	39	3.89336	3.07006	3.47118	3.2525	4
MDC1	3.41898	0.000200998	Q14676;Q14676-2;Q14676-3;Q14676-4;A2AB05;H0Y6Z8;A2AB07;A2AB06;A0A087X0R2	Mediator of DNA damage checkpoint protein 1	54	2.98346	3.7615	3.36073	3.57024	4
DDX21	3.41264	0.000195873	Q9NR30;Q9NR30-2	Nucleolar RNA helicase 2	48	3.54387	3.5451	3.15894	3.40264	4
KIFC1	3.41236	0.000247858	Q9BW19;A0A087X1W5;A2AB20;A0A140T9E6	Kinesin-like protein KIFC1	19	2.57425	3.62164	3.57259	3.88098	4
RTFDC1	3.41227	0.000195873	A0A0A0MQR2;Q9BY42;A2A2L5;A2A2L6	Protein RTF2 homolog	8	3.29861	3.57022	3.35482	3.42545	4
ARID2	3.40662	0.0002068	Q68CP9-3;Q68CP9;F8WCU9;F8W108;F8VWP4;A0A087WY37	AT-rich interactive domain-containing protein 2	18	3.32611	3.77789	2.90196	3.62051	4
SETD2	3.40356	0.000341588	Q9BYW2;H7C3H4;Q9BYW2-2;Q9BYW2-3;C9JG86;H7BXT4;H7BZ93;A0A1W2PPX9	Histone-lysine N-methyltransferase SETD2	43	2.79952	4.15243	2.6946	3.96768	4
FOXK1	3.3972	0.0014811	P85037;P85037-2;U3KQ26	Forkhead box protein K1	22	4.34561	3.91179	4.02726	1.30415	4
DEK	3.39672	0.000200327	H0Y993;P35659;B4DFG0;A0A494C028;H0Y8X0;P35659-2;A0A494C198;D6RDA2;D6R9L5	Protein DEK	16	3.33256	3.53817	3.01683	3.69932	4
RBBP7	3.39611	0.000733359	E9PC52;Q16576;Q16576-2;Q5JP01;H0YEU5;Q5JP02;H0YCT5;H0YDK2;Q5JNZ6;C9JAJ9	Histone-binding protein RBBP7	10	2.87792	3.42331	3.88711	NA	3
EFTUD2	3.392	0.000237511	Q15029-2;Q15029-3;Q15029;K7EP67;K7EJ74;K7EIV5;K7EIT3	116 kDa U5 small nuclear ribonucleoprotein component	33	3.67672	3.13323	3.97803	2.78002	4
LIG1	3.39104	0.000530966	M0R0Q7;F5GZ28;P18858-2;P18858-3;P18858;B4E135	DNA ligase;DNA ligase 1	11	3.27278	3.32941	3.57093	NA	3
TRMT1L	3.38124	0.00437646	Q7Z2T5;X6RK96;Q7Z2T5-2	TRMT1-like protein	7	4.02317	1.64071	4.47984	NA	3
MCM5	3.38103	0.000222254	P33992;B1AHB1;B1AHA9;B1AHB2	DNA replication licensing factor MCM5	19	3.01248	3.71512	3.89456	2.90196	4
IWS1	3.37923	0.000518632	Q96ST2-2;Q96ST2-3;Q96ST2;A0A1B0GW95	Protein IWS1 homolog	8	3.34823	3.45694	3.33251	NA	3
RBM12	3.37048	0.00145586	Q9NTZ6;A6PVI1;A6PVI0;Q5JX62	RNA-binding protein 12	17	3.05129	5.37504	2.85872	2.19687	4
POLR1A	3.36503	0.000200998	O95602;B9ZVN9;O14802	DNA-directed RNA polymerase I subunit RPA1;DNA-directed RNA polymerase	64	3.01906	3.59347	3.19998	3.64761	4
KIAA0907	3.35515	0.000505708	Q7Z7F0-3;Q7Z7F0-2;Q7Z7F0;Q7Z7F0-4	UPF0469 protein KIAA0907	7	3.13323	4.54763	2.35897	3.38075	4
ZNF185	3.35241	0.000706712	O15231-3;H0Y704;O15231-5;O15231-2;O15231-9;H7C1R1	Zinc finger protein 185	18	2.92812	3.31461	NA	3.81449	3
TNPO1	3.35204	0.000516844	Q92973-2;Q92973;Q92973-3;O14787-2;O14787;E7EW37;S4R398;A0A075B780;K7ENW1;K7ESC1	Transportin-1	14	2.41183	3.337	4.5937	3.06564	4
CSTF3	3.34637	0.00065854	E9PLP8;Q12996;H0YE74;Q12996-2	Cleavage stimulation factor subunit 3	15	3.86532	3.55065	4.11538	1.85413	4
NUFIP2	3.34364	0.00137658	Q7Z417;Q7Z417-2	Nuclear fragile X mental retardation-interacting protein 2	8	3.87175	4.95359	2.64332	1.9059	4
PQBP1	3.34327	0.0003037	O60828-2;O60828;O60828-5;A0A5H1ZRR1;O60828-4;O60828-3;H7C053;O60828-6;O60828-10;O60828-9;O60828-8;O60828-7	Polyglutamine-binding protein 1	8	2.40692	3.34426	3.66929	3.95261	4
FUBP1	3.34294	0.000434454	Q96AE4-2;C9JSZ1	Far upstream element-binding protein 1	40	3.25419	4.50042	2.51358	3.10358	4
SNRNP70	3.34246	0.00201797	P08621;P08621-2;P08621-3;M0QYR1;P08621-4;M0QX04	U1 small nuclear ribonucleoprotein 70 kDa	19	4.18903	3.57265	4.47262	1.13555	4
CORO1C	3.34119	0.000218094	Q9ULV4;Q9ULV4-2;Q9ULV4-3;B4E3S0;H0YHL7;F8VV53;F8W1H8;F8VUX3;F8VSA4;F8VRE9;F8VTT6;F8VVB7	Coronin-1C;Coronin	17	3.09138	3.60656	2.86292	3.8039	4
RBBP4	3.34038	0.0020507	Q09028-3;Q09028;Q09028-2;Q09028-4;H0YF10;E9PNS2;E9PIC4;E9PNS6;C9JPP3	Histone-binding protein RBBP4	9	2.08933	3.86839	NA	4.06342	3
GTF3C3	3.33592	0.000449425	Q9Y5Q9;A0A494C1S7;Q9Y5Q9-2;H7C0C0;F8WC64;H0YFI7;H7BZV8;H7C143	General transcription factor 3C polypeptide 3	16	2.18304	4.06755	3.8536	3.2395	4
PPM1G	3.33302	0.000341361	O15355	Protein phosphatase 1G	18	2.29596	3.69966	3.9379	3.39854	4
DHX38	3.33144	0.000324657	Q92620;Q92620-2;H3BQT9;H3BV01;J3KRT1;J3KTG2;J3KSA8;H3BMS7	Pre-mRNA-splicing factor ATP-dependent RNA helicase PRP16	29	4.22365	2.56162	3.45476	3.08571	4
PELO	3.33047	0.000250373	Q9BRX2	Protein pelota homolog	6	2.75771	3.48233	4.01884	3.06299	4
ZFP91;ZFP91-CNTF	3.33015	0.00339487	A0A0A6YYC7;Q96JP5-2;Q96JP5;H3BTR0	E3 ubiquitin-protein ligase ZFP91	6	3.96569	4.25255	NA	1.77221	3
TRIP6	3.3282	0.000826396	Q15654;H7BZE2	Thyroid receptor-interacting protein 6	5	2.91437	3.93367	3.13657	NA	3
THOC2	3.32601	0.000652339	Q8NI27;A0A0C4DG98;H0Y815;Q8NI27-2;H0Y594;H7C477;B7ZBA0;H0Y7U4;F2Z2V2	THO complex subunit 2	22	2.9267	3.50157	3.54977	NA	3
LAS1L	3.32587	0.000208069	Q9Y4W2-2;Q9Y4W2;Q9Y4W2-3;Q9Y4W2-4	Ribosomal biogenesis protein LAS1L	12	3.06202	3.75596	3.50648	2.97903	4
TOR1AIP1	3.3224	0.000531774	A0A0A0MSK5;Q5JTV8;Q5JTV8-3;J3KN66;H0YD16;Q5JTV8-2;H0YDU3;H0Y4R4	Torsin-1A-interacting protein 1	11	3.61883	2.21754	4.38651	3.06673	4
NFYC	3.31661	0.000476753	Q13952-3;Q13952;Q5T6K7;E9PI99;Q5T6K5;Q13952-6;Q13952-7;Q13952-2;Q13952-5;A0A0A0MT00;Q13952-4;E9PL11;E9PJA8;E9PQR2	Nuclear transcription factor Y subunit gamma	6	3.37365	4.50099	2.83218	2.55962	4
MCM6	3.31353	0.00025888	Q14566	DNA replication licensing factor MCM6	23	2.54935	3.87696	3.59824	3.22959	4
DDX3X;DDX3Y	3.31015	0.000884398	A0A0D9SFB3;A0A2R8YF78;A0A2R8YCW1;A0A0D9SG12;A0A2R8YFR4;A0A2U3TZJ9;A0A2R8YFS5;A0A2R8Y4A4;A0A2R8Y645;A0A0D9SF53;O00571;A0A2R8Y5G6;O00571-2;A0A2R8YDT5;A0A2R8Y7T2;F6S8Q4;A0A2R8YDH3;O15523-2;O15523;A0A0J9YVQ7;O15523-3;A0A087WVZ1;C9J8G5;C9J081;A0A2R8YCU0;A0A2R8Y650;A0A2R8YF89;A0A2R8Y4D2;A0A087WX09;A0A2R8Y770	ATP-dependent RNA helicase DDX3X;ATP-dependent RNA helicase DDX3Y	27	1.73275	3.25417	4.18813	4.06555	4
HDGF	3.30702	0.000661103	P51858;P51858-2;P51858-3	Hepatoma-derived growth factor	17	4.00531	4.1672	1.9881	3.06745	4
RCC2	3.30585	0.000246378	Q9P258	Protein RCC2	13	2.58162	3.49965	3.36326	3.77887	4
CDC73	3.3046	0.0002068	Q6P1J9;A0A3B3IRP5;A0A1B0GUB2;A0A2R8YHB3;A0A2R8Y640;A0A3B3ISN2	Parafibromin	20	3.08069	3.14516	3.21867	3.77389	4
FOXH1;XRCC1	3.30306	0.00100864	F5H8D7;P18887;M0QYS5;M0QZ96;M0R0D2;M0R1U8	DNA repair protein XRCC1	14	3.77136	1.73526	4.53413	3.1715	4
LUC7L2	3.30305	0.000257932	Q9Y383;Q96HJ9-2;A0A0A6YYJ8;Q9Y383-3;Q9Y383-2;B8ZZ12;V9GZ75;F8WEU3	Putative RNA-binding protein Luc7-like 2	9	2.65272	3.02327	3.84059	3.69561	4
DDB1	3.28852	0.000376011	Q16531;F5GY55;Q16531-2;F5H2L3;F5GYG8;F5GWI0;F5GZY8;F5H198	DNA damage-binding protein 1	27	2.62239	2.78467	4.25501	3.49201	4
ALYREF	3.27799	0.000583154	Q86V81;E9PB61	THO complex subunit 4	9	1.98269	4.1981	3.42136	3.5098	4
WAPAL	3.27587	0.000451276	Q7Z5K2;Q7Z5K2-2;Q7Z5K2-3;Q8WVX6;F6QZY1	Wings apart-like protein homolog	26	3.37837	2.34466	4.31505	3.0654	4
HNRNPLL;HNRPLL	3.27361	0.000476346	C9IYN3;V9GYK2;Q8WVV9-4;Q8WVV9;B7WPG3;Q8WVV9-5;Q8WVV9-3;Q8WVV9-2;H7BXH8;C9JJZ7;H7C464	Heterogeneous nuclear ribonucleoprotein L-like	14	3.74792	2.89588	4.15367	2.29697	4
SNRPA	3.26569	0.00060543	P09012;M0R268;M0QZG7;M0QXK2;M0R221;M0R2B8;M0R0G9	U1 small nuclear ribonucleoprotein A	6	3.11982	2.03023	3.66652	4.24619	4
TCERG1	3.2583	0.000359479	O14776-2;O14776;G3V220;Q5VWI1	Transcription elongation regulator 1	34	3.30631	2.25136	3.88212	3.59341	4
RRP1B	3.25258	0.000478455	Q14684-2;Q14684	Ribosomal RNA processing protein 1 homolog B	18	4.31991	2.72115	3.48512	2.48415	4
SNRNP200	3.25111	0.000259192	O75643;A0A494C1A5;O75643-2	U5 small nuclear ribonucleoprotein 200 kDa helicase	108	2.71776	3.75071	2.85006	3.68589	4
SMARCA1	3.2499	0.000903357	B7ZLQ5;P28370;A0A0A0MRP6;P28370-2	Probable global transcription activator SNF2L1	30	3.7433	NA	3.3514	2.65499	3
NOP58	3.24391	0.0002068	Q9Y2X3;H7BZ72	Nucleolar protein 58	12	3.07582	3.00897	3.46509	3.42574	4
PSPC1	3.24192	0.000518632	Q8WXF1;Q8WXF1-2;X6RDA4;A0A0U1RQF9	Paraspeckle component 1	21	2.18241	2.90602	4.03535	3.84388	4
ZRANB2	3.23066	0.0002068	O95218-2;O95218	Zinc finger Ran-binding domain-containing protein 2	8	3.45431	3.2944	3.32106	2.85288	4
MED12;TNRC11	3.22804	0.000229519	Q93074-3;Q93074;Q93074-2;Q7Z3Z5;F8WAE6;Q86YW9-4;Q86YW9;H7C191;H7C274;Q86YW9-2;Q86YW9-3	Mediator of RNA polymerase II transcription subunit 12	42	2.65682	3.20464	3.6459	3.40479	4
WDR36	3.22585	0.0002068	A0A0A0MTB8;Q8NI36	WD repeat-containing protein 36	23	3.41075	2.95912	3.48495	3.04859	4
CIC	3.21738	0.000496086	I3L2J0;A0A0A0MQR4;Q96RK0;I3L135;I3L373;I3L2I4;I3L1Q4	Protein capicua homolog	21	2.83086	3.30954	2.40629	4.32282	4
SNW1	3.21311	0.000208069	Q13573;G3V3A4;G3V4X8;G3V5R3	SNW domain-containing protein 1	22	2.81459	3.18285	3.42967	3.42534	4
BBX	3.19057	0.00186415	Q8WY36-2;Q8WY36;C9JA69;C9J8D0;C9JYU6;C9JZA0;Q8WY36-3	HMG box transcription factor BBX	7	2.27563	4.14714	NA	3.14893	3
SETD1A	3.18906	0.000218094	O15047	Histone-lysine N-methyltransferase SETD1A	16	3.48749	3.03793	3.4221	2.80874	4
GTF2H1	3.18904	0.000639931	P32780;P32780-2;E9PI26;E9PM51;E9PL58;F5H0Y9	General transcription factor IIH subunit 1	13	3.22395	NA	3.05925	3.28391	3
SRSF11	3.18659	0.000257932	Q5T760;Q05519-2;Q05519;B4DWT1;Q5T757;S4R3C4	Serine/arginine-rich splicing factor 11	5	3.16749	3.71028	2.52044	3.34816	4
MINA	3.18126	0.000649154	Q8IUF8;Q8IUF8-4;Q8IUF8-3;Q8IUF8-2;D6RCB6;H0Y9L8	Bifunctional lysine-specific demethylase and histidyl-hydroxylase MINA	12	3.14529	3.07714	3.32135	NA	3
RNH1	3.18065	0.00150205	P13489;H0YCR7;E9PMJ3;E9PLZ3;E9PIM9;E9PMA9;E9PMN0;E9PIK5	Ribonuclease inhibitor	5	1.25948	3.75189	3.66764	4.04359	4
CTBP2	3.16813	0.00127433	P56545;P56545-3;P56545-2;A0A087WYL1;H0Y9M9;E7EUB3	C-terminal-binding protein 2	14	1.86493	3.52055	2.61467	4.67238	4
TCEB3	3.16682	0.00101143	A0A024RAC6;Q14241	Transcription elongation factor B polypeptide 3	21	3.40803	1.59784	3.43654	4.22486	4
CSTF1	3.16396	0.00153622	Q05048;A0A0A0MSZ9;A3KFI9	Cleavage stimulation factor subunit 1	8	2.91728	3.64651	4.57543	1.51664	4
KRI1	3.1584	0.000903357	A0A494C108;Q8N9T8;H0YFD2;F8WFC1;H0YH26;H0YG91	Protein KRI1 homolog	9	4.55477	3.26761	2.03812	2.7731	4
EP300	3.15691	0.000376011	Q09472;A0A0U1RR87;A0A0U1RQG3	Histone acetyltransferase p300	48	3.38612	3.97627	2.8626	2.40263	4
PABPN1	3.15302	0.00134913	Q86U42-2;Q86U42;Q92843-2;B4DEH8;G3V4T2;H0YJH9	Polyadenylate-binding protein 2	10	4.07433	3.2302	3.91413	1.39343	4
TMPO	3.14879	0.00177574	P42167;G5E972;P42167-2;P42167-3;H0YJH7	Lamina-associated polypeptide 2, isoforms beta/gamma;Thymopoietin;Thymopentin	14	2.67805	2.59977	4.16856	NA	3
VASP	3.1481	0.00068932	P50552;K7EM16;K7EQD0;K7ENR7;K7ENL7	Vasodilator-stimulated phosphoprotein	7	NA	3.34752	3.12658	2.97019	3
IFI16	3.14196	0.0006665	Q16666-3;Q16666-2;Q16666;Q16666-6;H3BM18;X6RHM1;A0A0A0MRB1;H3BVE6;H3BR88;X6RHR0;Q6K0P9-6;Q6K0P9-5;Q6K0P9-4;Q6K0P9-3;Q6K0P9-2;Q6K0P9;H3BR65	Gamma-interferon-inducible protein 16	21	2.71541	3.11633	2.30365	4.43244	4
KIF20B	3.13955	0.000246378	Q96Q89-3;Q96Q89;Q96Q89-2;Q96Q89-4;Q96Q89-5;A0A0A0MSJ5	Kinesin-like protein KIF20B	35	2.63229	3.36149	3.00069	3.56371	4
SCAF11	3.13556	0.000254961	F8VXG7;Q99590-2;Q99590;A0A0A0MTP7;A0A087WTB7;Q9H7N4	Protein SCAF11	23	3.11445	3.27727	3.61225	2.53826	4
CPSF1	3.13115	0.0002068	Q10570;A0A087X101;E9PIM1;A0A087WTV4	Cleavage and polyadenylation specificity factor subunit 1	22	2.96073	3.13883	3.15136	3.27369	4
FXR1	3.12642	0.00131282	P51114-2;P51114;B4DXZ6;E9PFF5;E7EU85;P51114-3;C9JAJ4;C9JZE0;C9JY20;C9JYQ6;C9J5B4;C9IZ22	Fragile X mental retardation syndrome-related protein 1	11	2.70048	4.77889	3.08339	1.94292	4
MCMBP	3.10917	0.00485585	Q9BTE3-2;Q9BTE3-3	Mini-chromosome maintenance complex-binding protein	10	2.40558	2.19893	NA	4.72299	3
MAGEA4	3.10748	0.000894161	P43358;C9JZJ5;C9J9C2;C9JK50;C9JIR1;P43361;P43363;P43362;Q3SYA6;Q8TD91-2;A0A0A0MSA3;A2A368;A8MXT2;Q96M61;O15480	Melanoma-associated antigen 4	10	1.90107	3.84579	2.6167	4.06634	4
WDR3	3.10467	0.000928699	Q9UNX4;Q6PDA5	WD repeat-containing protein 3	12	3.54757	2.63759	3.12885	NA	3
NOL6	3.10296	0.000356308	Q9H6R4-4;Q9H6R4;A0A0A0MRW6;Q9H6R4-2;Q9H6R4-3;A0A0C4DFX0	Nucleolar protein 6	18	3.31622	2.68468	3.88385	2.52708	4
TCOF1	3.09466	0.000241056	Q13428-3;Q13428-8	Treacle protein	51	2.74088	3.33314	2.8329	3.4717	4
ZNF143	3.09401	0.00842625	E7EN86;P52747-2;P52747-3;P52747;E7EX64;P36508-2;P36508;C9J2G7;C9JCG1;E9PLS7;E9PPB0;C9JRS3;E9PLN4;E9PS81;E9PMY8;E9PJF2;C9JTC5;A0A1W2PQ54;A0A0A0MP75;G5E9B8;M0QZI7;A9JR48;A0A087WXW6;H3BSM9;A0A140TA74;A0A140TA70;Q99612;Q9NX65-3;Q9BSK1-2;Q499Z4;Q8N8E2-2;Q6NX45;Q9NX65-2;Q9BSK1;Q7Z3I7;Q86TJ5;Q8N8E2;Q86UD4;P17017;O94892;Q9UJW8-2;Q9UJW8-3;Q9UJW8-4;Q9UJW8;Q9NX65;Q8WXB4;Q9HCG1;Q9ULD5;Q9BXA9-3;Q9BXA9-4;Q9NSC…	Zinc finger protein 143	7	1.51379	2.86352	NA	4.9047	3
ATAD5	3.08712	0.000222254	Q96QE3;A0A075B754;Q96QE3-2	ATPase family AAA domain-containing protein 5	23	3.2721	3.06621	2.67494	3.33525	4
USP36	3.0851	0.00100173	Q9P275;A0A075B784;E9PEW0;K7EMM6;K7ELR5;Q8IXW9;K7EIH0;K7EIT7;K7ERC1;K7EKN3;K7EKL7;K7ELT3;K7EQS0;K7EPT1	Ubiquitin carboxyl-terminal hydrolase 36	20	3.12554	3.55287	NA	2.57691	3
WDR43	3.08124	0.00273358	Q15061;C9JEE7;C9IZK7	WD repeat-containing protein 43	9	3.02235	4.18277	2.0386	NA	3
SRSF7	3.07904	0.00496813	A0A0B4J1Z1;C9JAB2;Q16629-3;Q16629-2;Q16629-4;Q16629;F8WEA1	Serine/arginine-rich splicing factor 7	8	0.633199	2.98333	3.99719	4.70245	4
ZNF638	3.06929	0.000338277	Q14966;Q14966-3;Q14966-4;Q14966-5;Q14966-2;Q14966-6;A0A096LPI0;C9JWN0;A0A096LPB4;A0A096LPK8;A0A096LNS4;A0A096LNR2;A0A096LNX0;A0A096LNQ0	Zinc finger protein 638	60	2.86227	3.5297	2.34446	3.54071	4
EEF2	3.06486	0.00320465	P13639	Elongation factor 2	37	1.34659	2.86285	5.13558	2.91441	4
SRSF3	3.0642	0.00137658	P84103-2;P84103;A0A087X2D0	Serine/arginine-rich splicing factor 3	8	2.40866	4.41529	3.64615	1.78672	4
SPATS2L	3.06311	0.000257932	Q9NUQ6-2;Q9NUQ6;Q9NUQ6-4;Q9NUQ6-3;B8ZZZ7;C9IZC3;C9J8M7;F2Z2S1;C9JKE4;F8VZ02;F8VT91;C9JGM8;F8W6C2;Q4ZFW0;F8WAV0;C9JW67	SPATS2-like protein	5	3.50348	3.28546	2.88961	2.5739	4
YTHDF3	3.06266	0.000835559	A0A087X0Q1;Q7Z739;A0A024R7W5;A0A087WY31;A0A087X0C3;S4R373	YTH domain-containing family protein 3	6	2.89848	NA	3.41827	2.87123	3
OGT	3.06103	0.000314011	O15294;O15294-3;O15294-2;O15294-4;C9JZL3	UDP-N-acetylglucosamine--peptide N-acetylglucosaminyltransferase 110 kDa subunit	18	2.48308	2.98492	3.7775	2.99862	4
CHD1L	3.06083	0.00198037	A0A0A0MRH8;Q86WJ1-3;Q86WJ1-2;Q86WJ1;A0A494C1P7;A0A0A0MSH9;Q86WJ1-4;A0A494C179;A0A494C1F7;Q86WJ1-5;A0A494C0J6;A0A087WTM4;A0A494C0F0;A0A494C1F3;A0A494C1H1;A0A087WZM7;A0A087WWW4;A0A494C1S1;A0A494C0Q0;A0A494C0B8;A0A494C1I3;A0A494C0M4;A0A494C1H0;A0A494C111	Chromodomain-helicase-DNA-binding protein 1-like	8	2.47781	4.08585	NA	2.61883	3
CDK9	3.06011	0.00325491	P50750;P50750-2;F8VXD2;K7ELV5;F8VZZ0;X6RE90;F8VZ51;K7EJ83;E7ESI2;H0YAZ9;E7EUK8;G3V5T9;E5RGN0;A0A087WZU2;F5H6Z0;Q00535-2;P24941-2;Q00535;P24941;Q00526;Q96Q40-6;Q96Q40-4;Q96Q40-3;O94921-3;Q96Q40-5;Q96Q40;O94921-2;O94921;Q07002;Q00536;Q00536-3;Q07002-3;Q00537-2;Q00537;Q00536-2	Cyclin-dependent kinase 9	6	2.32743	4.39342	2.4595	NA	3
PRPF6	3.05988	0.000826396	O94906;O94906-2	Pre-mRNA-processing factor 6	25	3.56035	1.61617	3.48258	3.58044	4
KIF2A	3.05896	0.000262893	O00139-2;O00139-1;O00139-5;O00139;O00139-4;H0Y8H2;D6R9M0	Kinesin-like protein KIF2A	10	2.62223	3.56267	2.78269	3.26826	4
BPTF	3.05371	0.000218094	Q12830-4;Q12830;Q12830-2;E7ETD6;E9PE19;A0A2R8Y7Q1;F5GXF5;A0A0A0MR81;J3KSK9;J3QQK4;J3QQQ8;F5H176;J3KSY0	Nucleosome-remodeling factor subunit BPTF	73	2.92689	3.24111	2.83208	3.21478	4
NELFA	3.04916	0.00464999	A0A0C4DFX9;Q9H3P2;H0Y3X6;C9JHL4;C9JEM7;H7C2C7;H7C0W2;Q9H3P2-7;H7C3C2;F8W954;F8WF98;H7C2M8	Negative elongation factor A	7	4.58868	NA	2.20065	2.35816	3
SERBP1	3.04463	0.00257578	Q8NC51-3;Q8NC51;Q8NC51-4;Q8NC51-2	Plasminogen activator inhibitor 1 RNA-binding protein	17	1.2135	2.92037	4.71089	3.33375	4
CDCA2	3.03549	0.00105438	E9PEI0;Q69YH5	Cell division cycle-associated protein 2	7	3.49365	2.52369	3.08914	NA	3
RIF1	3.03231	0.000257932	Q5UIP0-2;Q5UIP0;H7BZN3;H7C2B5	Telomere-associated protein RIF1	28	3.30864	2.76084	2.63102	3.42874	4
NUP155	3.03219	0.000336499	O75694-2;O75694;E9PF10	Nuclear pore complex protein Nup155	28	3.54263	2.51924	2.58944	3.47746	4
MCM2	3.03107	0.000288351	P49736;H0Y8E6	DNA replication licensing factor MCM2	26	3.04557	3.36149	3.36188	2.35535	4
URB1	3.02542	0.000543569	O60287	Nucleolar pre-ribosomal-associated protein 1	39	2.5828	3.12244	2.33337	4.06306	4
SON	3.02405	0.000222254	P18583-6;P18583-10;P18583-3;P18583-4;P18583-7;P18583;P18583-5;P18583-9;P18583-2;H7C1M2;P18583-8;J3QSZ5;H7C2G8	Protein SON	16	2.90964	2.94355	2.8725	3.37053	4
MCM4	3.02168	0.000382179	A0A3B3IU45;P33991;A0A3B3ITP6;A0A3B3IT92;E5RG31;A0A3B3IS57;A0A3B3IRR8;E5RFR3	DNA replication licensing factor MCM4	12	2.19387	3.04231	3.65243	3.19813	4
KIAA1429	3.01714	0.00027628	Q69YN4;Q69YN4-3;Q69YN4-2;Q69YN4-4;H0YBN5;H0YB68	Protein virilizer homolog	32	2.65718	3.21687	2.64964	3.54486	4
SRI	3.01495	0.000314011	C9J0K6;P30626-3;P30626-2;P30626;B4DHQ6	Sorcin	8	2.72916	2.99823	2.60244	3.72998	4
KNOP1	3.01307	0.00153622	Q1ED39;H3BPL4;H3BNU8;H3BMC9	Lysine-rich nucleolar protein 1	16	3.72487	1.88905	4.33526	2.10308	4
NIPBL	3.01255	0.000341588	A0A590UJS4;Q6KC79-2;Q6KC79;Q6KC79-3	Nipped-B-like protein	42	3.21518	2.24771	3.03139	3.5559	4
SMTN	3.00392	0.000372776	P53814-5;P53814;P53814-6;A0A087WVP4;A0A087X1R1;P53814-2;H7BZZ8;A0A096LNK9;B5MCI0;H7C372;C9JQZ8;C9JGQ0;C9JP19	Smoothelin	23	3.87735	2.64326	2.68399	2.81107	4
DHX16	2.99591	0.000237874	O60231;A0A140T947;Q5SQH5;A0A140T8Y5;A0A140T9T4;A2AB15	Putative pre-mRNA-splicing factor ATP-dependent RNA helicase DHX16	25	2.89881	2.9769	3.37376	2.73418	4
PINX1	2.99562	0.00167026	Q96BK5;E5RJG9;E5RGR1;Q9BT81-2;A0A0A6YYK5;Q96BK5-2	PIN2/TERF1-interacting telomerase inhibitor 1	3	3.16179	4.4142	1.42163	2.98485	4
MLH1	2.99469	0.00297731	P40692;H0Y818;P40692-3;P40692-2;F2Z298;E9PF25;A0A087WX20;H0Y5L7;H0Y806	DNA mismatch repair protein Mlh1	11	3.40054	3.79462	NA	1.78891	3
GATAD2B	2.99352	0.00114858	A0A0U1RRM1;Q8WXI9;A0A0U1RR30;A0A0U1RR34;A0A0U1RRK3;A0A1B0GW07	Transcriptional repressor p66-beta	10	NA	2.83121	2.58364	3.56571	3
TCEA1	2.98864	0.000257932	A0A1W2PPZ5;P23193;A0A1W2PRL9;P23193-2;E5RIS7;E5RJ93;B7Z4S1;A0A0A0MT58;Q15560-2;Q15560;E5RK46;A0A1W2PS15;E5RFI1;A0A1W2PPV7;Q5JRI7	Transcription elongation factor A protein 1	19	2.54989	3.36989	2.88215	3.15264	4
RBM5	2.98814	0.00040167	P52756;C9JFQ5;P52756-4;P52756-2;P52756-5;C9J9P7;F8WE23;C9JR02;F8W910;P52756-3	RNA-binding protein 5	18	3.12649	2.13175	3.11629	3.57804	4
CCDC55;NSRP1	2.98674	0.00091518	A0A024QZ33;Q9H0G5;K7ERM9;K7EK40;K7EMD8	Nuclear speckle splicing regulatory protein 1	10	3.37629	3.43176	1.53462	3.60428	4
NELFE	2.984	0.00458966	P18615;P18615-3;A0A0A0MT02;A0A0A0MSN9;P18615-4;A0A0G2JI50;E9PD43;A2ABK4;E7ENC7;E7EWR7	Negative elongation factor E	13	4.4489	2.43079	2.0723	NA	3
GTF3C1	2.98254	0.000249946	Q12789;Q12789-3;H3BRD0;I3L1Z3;H3BU37;H3BU55	General transcription factor 3C polypeptide 1	64	2.69564	3.28207	2.72585	3.22661	4
SMARCA2	2.97844	0.000409219	P51531-2;P51531;F6VDE0;A0A0U1RQZ9;A0A0U1RRG6;A0A0U1RQE1;A0A1W2PS06;A0A0U1RQU0;F6XE55;A0A0U1RQW7;A0A0U1RRN2;A0A0U1RR83;A0A0U1RQX3;A0A0U1RR26;B4DNT1;B1ALF6;A0A0U1RRD6;A0A0U1RRF8;A0A0A0MSS5;F6UH26;A0A0U1RR09;B1ALG1;F6T8Q0;B1ALG2;A0A0A0MT03;A0A1B0GWA8;A0A1B0GU54;A0A0U1RRJ4;F6RS74;A0A0U1RRJ8	Probable global transcription activator SNF2L2	33	3.25452	2.15072	3.58003	2.92851	4
BMS1	2.9764	0.000948686	Q14692	Ribosome biogenesis protein BMS1 homolog	24	3.30982	NA	2.99746	2.62193	3
UBA1	2.97308	0.00129083	P22314-2;P22314;Q5JRR6;Q5JRR9;Q5JRS0;Q5JRS1;Q5JRS3;Q5JRS2	Ubiquitin-like modifier-activating enzyme 1	21	1.33988	3.30247	3.73524	3.51472	4
ZC3H18	2.97123	0.00126123	E7ERS3;Q86VM9-2;Q86VM9;H3BRN6;H3BRH3;H3BPD0;H3BP01	Zinc finger CCCH domain-containing protein 18	12	3.3598	3.5673	1.34135	3.61647	4
KIF18B	2.97108	0.00293004	Q86Y91-6;Q86Y91;A0A494BYR6	Kinesin-like protein KIF18B	21	3.59443	3.88323	3.61017	0.796511	4
CDC27	2.96973	0.00133651	P30260;P30260-2	Cell division cycle protein 27 homolog	12	3.33299	2.28481	3.29138	NA	3
MED1	2.96938	0.000584289	Q15648;Q15648-3	Mediator of RNA polymerase II transcription subunit 1	17	3.5852	3.66015	2.47995	2.1522	4
RFX1	2.96858	0.000890469	P22670;H0Y7W5	MHC class II regulatory factor RFX1	18	2.47163	1.88916	3.62444	3.8891	4
AQR	2.96837	0.00377268	O60306;H0YH15;H0YLN9	Intron-binding protein aquarius	42	3.69877	2.47412	4.66464	1.03593	4
HAT1	2.9476	0.000549505	O14929;O14929-2;F8W9G7;F8WEW1	Histone acetyltransferase type B catalytic subunit	8	2.78008	1.99852	3.63684	3.37496	4
CABIN1	2.94107	0.000335424	A0A087WWW8;Q9Y6J0-2;Q9Y6J0;B5MEB3;C9JT60;C9J068	Calcineurin-binding protein cabin-1	18	2.69372	2.69024	2.69825	3.68208	4
PALLD	2.93884	0.000237511	Q8WX93-3;Q8WX93;Q8WX93-8;Q8WX93-5;Q8WX93-2;Q8WX93-9;Q8WX93-4;Q8WX93-7;A0A3B3ISX8;H0YA05;H0Y952;Q8WX93-6;D6RBB1;F8WA26;D6R9Z5;D6RBH5;D6R9F5;A0A087WX60;Q86TC9-2;Q86TC9	Palladin	26	2.98863	2.92132	2.67807	3.16734	4
RNF20	2.93856	0.000606569	Q5VTR2;C9J0A5;C9JXC9;C9JWJ4	E3 ubiquitin-protein ligase BRE1A	27	3.13881	1.80294	3.3462	3.46631	4
BAZ2A	2.93763	0.00123063	J3KPG5;F8VU39;Q9UIF9-2;Q9UIF9-3;Q9UIF9;A0A0C4DGI9;H0YII3;H0YHQ7;H0YHL2	Bromodomain adjacent to zinc finger domain protein 2A	28	3.51828	4.04492	1.64133	2.54599	4
WBP11	2.93656	0.00025286	Q9Y2W2;F5H5G4;F5GXS9	WW domain-binding protein 11	17	3.21645	2.81213	2.57984	3.13784	4
RBM17	2.93327	0.00315482	Q96I25;Q5W011;Q5W010;Q5W012;H0Y6J6	Splicing factor 45	13	2.67654	0.983605	4.30806	3.76488	4
YY1	2.93241	0.00283782	P25490;H0YJV7;O15391;A0A494C032;H0YJU4;Q96MM3	Transcriptional repressor protein YY1	10	1.82896	1.69524	3.59939	4.60605	4
TOX4	2.92861	0.00027628	O94842-3;O94842-2;O94842;O15405-2;O15405;Q96NM4-3;Q96NM4;Q96NM4-4;Q96NM4-2;O94900	TOX high mobility group box family member 4	7	2.79656	2.46858	3.33025	3.11904	4
CLASRP	2.92802	0.000371586	F5H0Q6;A0A0A0MQS2;Q8N2M8;Q8N2M8-3;Q8N2M8-4;K7EKC9;K7EP11;K7EM61	CLK4-associating serine/arginine rich protein	5	2.15956	3.15468	3.39921	2.99862	4
LIG3	2.92229	0.00142775	P49916-3;P49916;P49916-4;P49916-2;K7ERZ5;K7EQB6;K7ENR9;K7EJR4	DNA ligase 3	23	4.01015	1.35789	3.24989	3.07121	4
PPP2R2A	2.92205	0.000884398	P63151;P63151-2;A0A590UJY3;E5RFR9;A0A590UJJ1;E5RIY1;Q9Y2T4-3;Q00005-6;Q9Y2T4-4;Q00005;Q00005-2;Q9Y2T4-2;Q9Y2T4;Q00005-3;Q66LE6;Q00005-4;Q00005-5;Q00005-7	Serine/threonine-protein phosphatase 2A 55 kDa regulatory subunit B alpha isoform	5	2.89458	2.7681	3.10346	NA	3
NUMA1	2.92037	0.000237511	Q14980;Q14980-4;Q14980-3	Nuclear mitotic apparatus protein 1	97	3.05144	2.87084	2.6852	3.074	4
AFF4	2.9106	0.0003037	Q9UHB7;Q9UHB7-2;Q9UHB7-3;C9JCE0;H7C319	AF4/FMR2 family member 4	18	2.90022	3.48298	2.76533	2.49387	4
MYBBP1A	2.9099	0.00134913	Q9BQG0;Q9BQG0-2;I3L1L3;I3L2H8;I3L311	Myb-binding protein 1A	17	2.59149	NA	3.54842	2.58979	3
AHCTF1	2.9098	0.000600374	Q8WYP5;Q8WYP5-3;Q8WYP5-2;H7C4S1	Protein ELYS	36	2.79842	3.35994	1.90509	3.57574	4
GPD2	2.90979	0.00232465	P43304;P43304-2;F5GYK7	Glycerol-3-phosphate dehydrogenase, mitochondrial	11	2.18406	NA	2.673	3.87231	3
FNBP4	2.90864	0.000604979	Q8N3X1;Q8N3X1-2;F5GXL1	Formin-binding protein 4	19	3.0797	1.82615	3.54192	3.18679	4
ZBTB10	2.90542	0.00159838	Q96DT7-2;Q96DT7;Q96DT7-3;Q96DT7-4	Zinc finger and BTB domain-containing protein 10	9	2.94349	2.22971	3.54305	NA	3
SMCHD1	2.89933	0.000266969	A6NHR9;A6NHR9-2;J3KTL8;A6NHR9-3;A0A2R8YCU7;J3QSH1;J3KRK8;A0A2R8YE92;J3KTK7	Structural maintenance of chromosomes flexible hinge domain-containing protein 1	82	2.51581	3.04362	2.77211	3.26576	4
SMC1A	2.8991	0.000434454	Q14683;G8JLG1;H0Y7K8;V9GY57;V9GYN9	Structural maintenance of chromosomes protein 1A	29	2.70088	2.72642	2.40729	3.76182	4
SPTY2D1	2.89781	0.00604688	Q68D10-2;Q68D10;Q68D10-3	Protein SPT2 homolog	16	2.66129	0.637193	3.49507	4.7977	4
POLE	2.89125	0.000324657	F5H1D6;Q07864;A0A5F9ZHA7;F5H7E4	DNA polymerase;DNA polymerase epsilon catalytic subunit A	24	2.59412	2.7253	2.69787	3.54771	4
USP10	2.88922	0.00134578	Q14694;Q14694-3;Q14694-2;H3BQP1;H3BNS8;H3BNA1;J3KT19;H3BNL0;Q68D90;H3BQC6;H3BVF1	Ubiquitin carboxyl-terminal hydrolase 10	10	3.02733	NA	3.3381	2.30223	3
TBL3	2.88367	0.00193162	Q12788;J3KNP2;A0A087WYP7;H3BN88	Transducin beta-like protein 3	16	3.22457	3.31845	3.88415	1.10752	4
TCF20	2.88263	0.000727638	Q9UGU0;Q9UGU0-2;A9JX13;I3L1M7	Transcription factor 20	34	2.04023	2.53946	3.00439	3.94644	4
NAF1	2.87538	0.0025494	Q96HR8-2;Q96HR8;D6RIB3	H/ACA ribonucleoprotein complex non-core subunit NAF1	3	2.4413	NA	3.8998	2.28504	3
KMT2A	2.87302	0.00115746	Q03164-2;Q03164;Q03164-3;E9PR05;A0A3B3ITZ1;H7C5W4	Histone-lysine N-methyltransferase 2A;MLL cleavage product N320;MLL cleavage product C180	15	3.17481	1.80682	2.39365	4.11681	4
RBM3	2.86793	0.00102255	P98179	Putative RNA-binding protein 3	3	3.1522	3.74846	1.52508	3.04597	4
KDM5A	2.86728	0.00314274	P29375-2;P29375;E7EV89;F5H322;F5GZR8	Lysine-specific demethylase 5A	13	3.99548	NA	2.07279	2.53358	3
MAP4	2.86424	0.000942747	E7EVA0;P27816;P27816-6;P27816-2;P27816-4;B5MEG9;P27816-5;H7C4C5;H0Y2V1;F8W9U4;A0A0J9YVV8;A0A0J9YW37;H7C456;P27816-7	Microtubule-associated protein;Microtubule-associated protein 4	51	1.50513	3.19766	3.28602	3.46816	4
PRPF19	2.86118	0.00109124	Q9UMS4;H0YGF3;F5GY56;F5H2I0;H0YGZ5	Pre-mRNA-processing factor 19	6	2.53846	3.21813	2.82695	NA	3
KDM3B	2.85829	0.000316725	Q7LBC6;Q7LBC6-2;Q7LBC6-3;H0Y9V5	Lysine-specific demethylase 3B	26	3.14626	2.64609	2.3938	3.24701	4
NOP56	2.85669	0.00026906	O00567;A0A494C128;H0Y653;H0YDU4;Q5JXT2	Nucleolar protein 56	12	3.15601	2.90616	2.92205	2.44254	4
NUSAP1	2.85113	0.000251922	Q9BXS6-2;Q9BXS6;Q9BXS6-4;Q9BXS6-6;Q9BXS6-3;Q9BXS6-5;Q9BXS6-7;H0YMD2;H0YKA7	Nucleolar and spindle-associated protein 1	9	2.8222	2.83869	3.10768	2.63594	4
PARN	2.85036	0.00842426	A0A494C0W0;O95453-2;O95453;A0A494C1K5;A0A494C0Q2;A0A494C1N1;A0A494C0K5;O95453-3;A0A494BZW7;A0A494C0P9;A0A494BZU6;A0A494C1G3;A0A494C0Q6;O95453-4;A0A494C156;A0A494C002;H3BRK1;F5H1Z4	Poly(A)-specific ribonuclease PARN	19	2.64814	4.77294	3.62513	0.355221	4
GTF2I	2.85035	0.00066632	A0A494C1K3;P78347-2;P78347-4;P78347-3;P78347;A0A494C0Q7;P78347-5	General transcription factor II-I	17	2.42581	3.25151	2.03068	3.69343	4
RCC1	2.84525	0.000973959	P18754;P18754-2;C9JW69;C9JRH2;C9J3R0;C9JMJ4;C9JQZ4	Regulator of chromosome condensation	8	3.03062	2.8242	2.68094	NA	3
UBAP2	2.84446	0.00227057	Q5T6F2;A2A305;Q5T6F2-2;A0A0D9SFI5;Q5JV08	Ubiquitin-associated protein 2	11	2.68825	NA	3.72099	2.12413	3
TP53BP1	2.84145	0.00025286	A6NNK5;Q12888;Q12888-3;Q12888-2;C9JXV0;H7BZY0;H7C3N7;M0R142;H7C151;H7C495	Tumor suppressor p53-binding protein 1	51	2.93776	2.59689	2.79786	3.03327	4
RAVER1	2.83946	0.000478455	A0A087WZ13;E9PAU2;Q8IY67-2;Q8IY67;K7EQG2;K7EKR9;Q8IY67-3	Ribonucleoprotein PTB-binding 1	17	2.87484	3.67129	2.47425	2.33745	4
LMNB1	2.83928	0.000826396	P20700;E9PBF6;A0A0D9SFE5;A0A0D9SFY5	Lamin-B1	18	1.75253	3.39424	2.61812	3.59224	4
PUF60	2.83855	0.000801152	Q9UHX1-6;A0A0J9YYL3;A0A0J9YVP6;Q9UHX1-4;Q9UHX1-5;Q9UHX1-2;A0A0J9YXJ8;A0A0J9YXX5;Q9UHX1-3;Q9UHX1;A0A0J9YVR6;E9PQ56;A0A0J9YWM1;H0YEM1;E9PN18;E9PMU7;E9PL19;H0YCP8	Poly(U)-binding-splicing factor PUF60	13	2.796	3.63075	3.21545	1.71198	4
KIF20A	2.83362	0.00164022	O95235-2;O95235;D6RBN1;D6R9E4	Kinesin-like protein KIF20A	19	2.93559	3.99014	3.10768	1.30105	4
CMTR1	2.83314	0.000333251	Q8N1G2;Q5T7F5;H0YCQ1	Cap-specific mRNA (nucleoside-2-O-)-methyltransferase 1	17	2.58084	3.32495	3.0131	2.41365	4
STIP1	2.829	0.000706712	P31948;P31948-3;P31948-2;F5H783;F5GXD8;H0YGI8	Stress-induced-phosphoprotein 1	12	1.98903	3.2174	3.694	2.41558	4
TJP2	2.82547	0.000371535	A0A3B3ITE1;A0A1B0GTW1;A0A2R8YDH4;Q9UDY2-3;Q9UDY2;Q9UDY2-7;Q9UDY2-6;A0A3B3IRI3;A0A3B3ISZ5;A0A3B3IU51;Q9UDY2-4;Q9UDY2-2;A0A3B3IS03;A0A3B3IRV6;A0A3B3ISF1;Q9UDY2-5;A0A3B3IT83	Tight junction protein ZO-2	15	2.43494	3.42559	2.47353	2.96781	4
HSPH1	2.82317	0.00141748	Q92598-2;Q92598;Q92598-3;Q92598-4;A0A0A0MSM0;R4GN69;E9PDE8;O95757;Q5TBM3;D6RJ96	Heat shock protein 105 kDa	19	1.55031	2.36488	3.59146	3.78603	4
ESF1	2.81918	0.00065854	Q9H501;A0A087WX71	ESF1 homolog	20	3.49812	2.27152	3.40045	2.10662	4
SMARCAD1	2.81633	0.000341588	Q9H4L7;Q9H4L7-2;Q9H4L7-3;D6RAY8;F8W9M2	SWI/SNF-related matrix-associated actin-dependent regulator of chromatin subfamily A containing DEAD/H box 1	11	3.09648	3.04958	2.93082	2.18843	4
TRA2A	2.8162	0.00120459	Q13595-4;Q13595-3;Q13595;Q13595-2	Transformer-2 protein homolog alpha	7	3.02912	2.38206	3.03741	NA	3
POLR1C	2.8036	0.00098936	O15160;A0A2R8YEY5;A0A2R8YEZ4;A0A2R8Y5D3;O15160-2;E7EQB9;H0Y723;A0A2R8Y8D6;D6RDJ3	DNA-directed RNA polymerases I and III subunit RPAC1	7	2.76543	2.90339	2.74198	NA	3
ATM	2.79064	0.000596889	Q13315;E9PIN0;E9PIQ5;E9PRG7;Q6P7P1;M0QXY8;A0A087X0E9;H0YDU7	Serine-protein kinase ATM	55	2.03129	3.20636	2.43972	3.4852	4
HNRNPM	2.78575	0.00057607	A0A087X0X3;P52272-2;P52272;M0QZM1;M0R019;M0R2T0;M0R2I7;M0QYQ7;M0R0N3;M0QY96;M0R0Y6;M0QYL3	Heterogeneous nuclear ribonucleoprotein M	26	2.70157	3.23449	1.90153	3.30543	4
CHD2	2.78459	0.00105864	O14647-2;O14647;A0A1B0GTU9;A0A0D9SF92;A0A0D9SFA3;A0A1B0GU59;A0A0D9SGK0;B7Z3I4;O14647-3	Chromodomain-helicase-DNA-binding protein 2	20	2.58393	2.80416	NA	2.96567	3
CSDE1	2.78412	0.00279136	O75534-2;O75534;O75534-3;O75534-4;E9PLT0;E9PNG3	Cold shock domain-containing protein E1	13	0.904349	3.11485	3.94733	3.16994	4
PPIL4	2.77225	0.000271379	Q8WUA2	Peptidyl-prolyl cis-trans isomerase-like 4	11	3.00067	2.66596	2.89787	2.5245	4
SRFBP1	2.76832	0.00131282	Q8NEF9	Serum response factor-binding protein 1	12	2.5398	4.05632	1.66529	2.81188	4
SRRM1	2.75675	0.000276282	A9Z1X7;Q8IYB3-2;Q8IYB3;E9PCT1;M0R088;M0R1E7;M0QXG5	Serine/arginine repetitive matrix protein 1	7	2.49413	3.03072	2.76641	2.73572	4
SETX	2.74402	0.000409219	Q7Z333;Q7Z333-4;Q7Z333-3;X6RI79	Probable helicase senataxin	18	2.66159	3.3897	2.29867	2.62611	4
WDR5	2.74316	0.00629567	P61964;V9GYQ5;V9GZ59	WD repeat-containing protein 5	6	1.1135	5.00536	2.09394	2.75984	4
CSE1L	2.71714	0.00285176	P55060-3;P55060;P55060-4;P55060-2	Exportin-2	22	1.015	2.88119	4.10547	2.86691	4
SRSF1	2.71691	0.000538088	J3KTL2;Q07955;Q07955-3;Q07955-2;J3KSR8;J3QQV5;J3KSW7	Serine/arginine-rich splicing factor 1	15	1.96214	3.208	3.12532	2.57218	4
FIP1L1	2.71643	0.000758319	Q6UN15-4;Q6UN15-3;Q6UN15-5;Q6UN15;A0A0B4J203	Pre-mRNA 3-end-processing factor FIP1	5	1.77926	3.53456	2.91202	2.63989	4
ZNF217	2.70189	0.00077812	O75362;Q9BZ31	Zinc finger protein 217	10	2.8705	1.75864	3.53147	2.64693	4
KPNA2	2.69635	0.000661103	P52292;J3QLL0;J3KS65;J3QL07	Importin subunit alpha-1	13	2.32955	2.45122	3.6832	2.32142	4
CBLL1	2.69324	0.0030153	C9J2P9;Q75N03-2;Q75N03	E3 ubiquitin-protein ligase Hakai	4	NA	1.75664	2.89808	3.425	3
AHDC1	2.69247	0.00437862	Q5TGY3	AT-hook DNA-binding motif-containing protein 1	7	3.61742	2.90165	NA	1.55835	3
EIF4G1	2.69003	0.00167026	E7EX73;E9PGM1;E7EUU4;Q04637-8;Q04637-7;C9K073;C9J2Z7	Eukaryotic translation initiation factor 4 gamma 1	43	1.1527	2.98355	3.40816	3.21571	4
ABCF1	2.68713	0.00215544	Q8NE71;Q8NE71-2;H0YGW7;Q5STZ8;A0A0G2JIC2;F5GYK6	ATP-binding cassette sub-family F member 1	11	1.95509	NA	2.87822	3.2281	3
USP11	2.6833	0.00192432	G5E9A6;P51784;Q5JXD3;Q13107-2;Q13107	Ubiquitin carboxyl-terminal hydrolase;Ubiquitin carboxyl-terminal hydrolase 11	9	2.42011	NA	3.35122	2.27858	3
PMS2	2.68271	0.00131282	P54278;A0A2R8Y6S3;C9J167;P54278-3;P54278-2;P54278-4;Q13401;Q13401-2;Q13670;A4D2B8-3;A4D2B8-2;A4D2B8	Mismatch repair endonuclease PMS2	10	2.36622	2.76498	NA	2.91692	3
MTA2	2.66669	0.000592996	O94776;O94776-2;H0Y4T7	Metastasis-associated protein MTA2	15	2.61833	2.45175	3.49161	2.10507	4
NSD1	2.66436	0.00317607	Q96L73-2;Q96L73-3;Q96L73	Histone-lysine N-methyltransferase, H3 lysine-36 and H4 lysine-20 specific	8	2.76749	3.46741	NA	1.75818	3
MORC2	2.66433	0.00287051	Q9Y6X9;Q9Y6X9-2;H7C3M1;H7C1V1	MORC family CW-type zinc finger protein 2	8	3.44082	0.813935	3.3333	3.06927	4
PCF11	2.65977	0.000606569	O94913;E9PQ01;E9PKN0;E9PQF9;E9PNY7	Pre-mRNA cleavage complex 2 protein Pcf11	15	2.76683	1.79519	2.92314	3.15393	4
SMC3	2.6589	0.000561645	Q9UQE7	Structural maintenance of chromosomes protein 3	15	1.91407	3.15945	2.56209	3	4
URB2	2.65566	0.0004137	Q14146;Q5VYD0	Unhealthy ribosome biogenesis protein 2 homolog	12	3.24556	2.37501	2.54684	2.45522	4
RUNX1	2.65339	0.000333197	Q01196;Q01196-9;Q01196-10;Q01196-2;Q01196-8;Q01196-4;Q01196-11;A8MZI9;Q01196-7;Q01196-3;H9KVB1;Q01196-6;Q01196-5;C9JWM1	Runt-related transcription factor 1	10	2.3171	2.66773	2.71038	2.91833	4
PPP2R1A	2.65093	0.00496813	P30153;B3KQV6;E9PH38;C9J9C1;P30154-5;P30154-4;P30154;P30154-2;M0QXG4;M0R0K6;E9PPI5;E9PNM7;E9PHZ6;H0YDG7;P30154-3	Serine/threonine-protein phosphatase 2A 65 kDa regulatory subunit A alpha isoform	11	1.49743	NA	3.64449	2.81086	3
CCAR2	2.64805	0.000827715	Q8N163;Q8N163-2;H0YB24;G3V119;E5RHJ4;H0YC69;E5RFJ3;H0YC58;E5RGU7;A0A087X2B6	Cell cycle and apoptosis regulator protein 2	19	2.23616	2.28342	3.72956	2.34307	4
CALD1	2.64552	0.000497331	E9PGZ1;Q05682-5;Q05682-4;E7EX44;Q05682-3;Q05682-6;Q05682-2;Q05682;C9J813;C9JEK3;C9JE79;F8WE61;REV__H0YH95;REV__H0YEF9;REV__E9PJZ7;REV__H0YHK3;REV__O75334-6;REV__O75334-5;REV__Q13136-2;REV__Q13136;REV__A0A2R8Y7R9;REV__O75334-2;REV__O75334-4;REV__G3V200;REV__O75334-3;REV__O75334	Caldesmon	22	1.97038	2.62101	2.93313	3.05757	4
ANXA2;ANXA2P2	2.64215	0.00768555	P07355;P07355-2;H0YN42;H0YMD0;H0YMU9;A6NMY6;H0YM50;H0YKS4;H0YNP5;H0YN28;H0YL33;H0YMM1;H0YKZ7;H0YLV6;H0YMT9;H0YKX9;H0YNA0;H0YKL9;H0YMW4;H0YN52;H0YKV8;H0YMD9;H0YNB8;H0YKN4;H0YLE2	Annexin A2;Annexin;Putative annexin A2-like protein	33	0.222434	2.89103	3.89229	3.56284	4
SEC24C	2.64021	0.00133002	P53992;G5EA31;P53992-2;A0A0U1RR49	Protein transport protein Sec24C	13	2.61638	1.35772	3.35497	3.23175	4
EMD	2.63265	0.00225867	P50402;Q5HY57	Emerin	4	2.51513	2.0616	3.32121	NA	3
TSR1	2.63256	0.00150074	Q2NL82;I3L4E8;I3L1Q5	Pre-rRNA-processing protein TSR1 homolog	5	2.43502	NA	3.03967	2.42298	3
ZYX	2.63243	0.00098936	Q15942;H0Y2Y8;Q15942-2;H7C3D3;C9IZ41;C9JJK5;H7C3R3	Zyxin	10	1.62957	3.45746	3.01147	2.43121	4
GMPS	2.62591	0.00194033	P49915;P49915-2	GMP synthase [glutamine-hydrolyzing]	16	2.22928	1.33417	3.69784	3.24236	4
CCAR1	2.61871	0.00273358	Q8IX12-2;Q8IX12;A0A0C4DGG8;F5H2E6;F5H1H2;F5H3E1;H0YFJ7;F5H7M9	Cell division cycle and apoptosis regulator protein 1	29	3.53593	1.89519	3.71883	1.32489	4
PES1	2.61862	0.00675114	B5MCF9;O00541-2;O00541;B3KXD6;H7C267;H7BYY8	Pescadillo homolog	12	2.94015	0.316262	3.93009	3.28799	4
PDS5B	2.61268	0.000422969	Q9NTI5-2;Q9NTI5;Q9NTI5-3;A9IYQ1;Q9NTI5-4;Q9NTI5-5	Sister chromatid cohesion protein PDS5 homolog B	26	2.2979	2.94458	2.93302	2.27523	4
USP5	2.59766	0.00225867	P45974-2;P45974;F5H571	Ubiquitin carboxyl-terminal hydrolase 5	16	1.56433	2.30769	2.36632	4.15229	4
RAN	2.59408	0.0046659	B5MDF5;P62826;J3KQE5;F5H018;H0YFC6;B4DV51;A0A087X0W0	GTP-binding nuclear protein Ran	11	0.509138	3.50297	3.26077	3.10346	4
ACTN1	2.58914	0.000706712	P12814;P12814-3;P12814-2;H9KV75;P12814-4;H7C5W8;H0YJW3;H0YJ11;G3V2W4;G3V2N5;A0A494C1A0;P35609-2;P35609;G3V2X9;G3V5M4;G3V2E8;A0A494C033;A0A494C166;A0A494C0Q3;A0A494C031;G3V380	Alpha-actinin-1	43	1.71962	2.74082	2.71511	3.18102	4
FUBP3	2.58841	0.00102756	Q96I24;Q96I24-2;A0A494C1K6	Far upstream element-binding protein 3	21	3.58207	1.68858	2.62149	2.46148	4
ASUN	2.58772	0.00131552	Q9NVM9;Q9NVM9-2;F5H5W1;F5H457;H0YH12;F8VRX9	Protein asunder homolog	6	2.54394	NA	2.54852	2.6707	3
RBM39	2.58372	0.000423098	Q14498-3;Q14498-2;Q14498;A0A0U1RQH7;H0Y4X3;G3XAC6;A0A0U1RQW2;Q5QP23;A0A087X122;G3V546;G3V5Z6;Q5QP22;H0YJJ3;G3XAP0;Q86U06-3;Q86U06-4;Q86U06-5;Q86U06-2;Q86U06	RNA-binding protein 39	11	2.56633	3.05993	2.2103	2.49834	4
FAM208B	2.5792	0.00214126	A0A2R8YH03;Q5VWN6;Q5VWN6-2	Protein FAM208B	8	NA	2.00468	2.61714	3.11579	3
HEATR1	2.57758	0.000498346	Q9H583;Q5T3Q7;Q6P664	HEAT repeat-containing protein 1;HEAT repeat-containing protein 1, N-terminally processed	23	2.16543	2.99525	2.23521	2.91441	4
SF3B3	2.5721	0.00159838	Q15393;Q15393-2;Q15393-3;I3L4G7;J3QRB2;J3QL37;H3BMB0	Splicing factor 3B subunit 3	22	1.5634	3.79929	2.20118	2.72452	4
USP3	2.5539	0.00179832	Q6JHV3;H0YMI4;Q9Y6I4;H0YLB7;H0YKU8;Q9Y6I4-2;H0YL81;H0YLG0;H0YM72;H0YMP6	Ubiquitin carboxyl-terminal hydrolase;Ubiquitin carboxyl-terminal hydrolase 3	12	3.22665	3.35346	2.40522	1.23026	4
SOX9	2.55213	0.00252134	P48436;P35713;P57073	Transcription factor SOX-9	4	2.63469	3.06802	0.979288	3.52654	4
FOSL2	2.55119	0.00389879	P15408;C9JCN8;P15408-3;P15408-2	Fos-related antigen 2	10	3.3835	2.10658	0.935669	3.77903	4
ACTN4	2.55037	0.000581059	O43707;O43707-2;F5GXS2;O43707-3;H7C144;K7EJH8;F6THM6;Q08043;A0A494C060;A0A087WSZ2;K7EP19;D6RH00	Alpha-actinin-4	45	2.02155	2.39314	2.58191	3.2049	4
QKI	2.53497	0.00713216	Q96PU8-5;Q96PU8-3	Protein quaking	8	2.17824	1.57333	3.85336	NA	3
FAM208A	2.53398	0.000868823	Q9UK61-3;Q9UK61;Q9UK61-4;Q9UK61-2;A0A087X0F1	Protein FAM208A	25	2.41183	1.7545	3.38345	2.58615	4
DBNL	2.53004	0.00333476	H0Y5J4;Q9UJU6-5;Q9UJU6	Drebrin-like protein	9	2.7473	1.66703	3.17579	NA	3
TAGLN2	2.52547	0.00306227	P37802;P37802-2;X6RJP6;C9J5W6;Q9UI15	Transgelin-2	13	1.11563	2.2458	3.94177	2.79867	4
FSCN1	2.52223	0.00496813	Q16658;C9JFC0;A0A0A0MSB2;C9JPH9	Fascin	13	0.908429	2.03742	4.13229	3.01077	4
SIRT1	2.52129	0.00297731	Q96EB6;B0QZ35;E9PC49;Q96EB6-2	NAD-dependent protein deacetylase sirtuin-1;SirtT1 75 kDa fragment	7	2.26243	3.31894	1.98251	NA	3
TOPBP1	2.52117	0.000382179	A0A2R8YD63;Q92547;I3L1F2	DNA topoisomerase 2-binding protein 1	29	2.32181	2.40425	2.54422	2.81441	4
PSME3	2.50328	0.00830304	K9J957;P61289;P61289-3;P61289-2;B3KQ25;K7ESG5;K7ENH2;A0A087WTV2;K7EMD0;K7EPX6;K7EKR3;B7Z8D3	Proteasome activator complex subunit 3	7	1.76197	3.29892	4.26732	0.684898	4
WIZ	2.5009	0.0016832	M0QXA7;O95785-3;B9EGQ5;A0A2R8YFV2;O95785-4;O95785;O95785-2	Protein Wiz	10	2.25957	NA	2.43518	2.80793	3
EZR	2.49264	0.00622196	E7EQR4;P15311	Ezrin	32	0.404031	2.60172	3.57263	3.39217	4
CHD3	2.49246	0.00425049	Q12873;Q12873-3;Q12873-2;A0A5F9ZHX5;H7C2H0	Chromodomain-helicase-DNA-binding protein 3	24	1.70288	NA	2.35115	3.42336	3
MED13	2.48159	0.00100481	Q9UHV7;J3QRB7	Mediator of RNA polymerase II transcription subunit 13	19	2.21048	1.62765	3.14458	2.94364	4
BACH1	2.4762	0.00521816	O14867;C9IYH8;H7C4B6;C9JMP6;C9IYR0	Transcription regulator protein BACH1	3	2.28312	1.61932	3.52616	NA	3
BCL9L	2.47	0.00112724	A0A087WZX0;Q86UU0-3;Q86UU0-4;Q86UU0-2;Q86UU0	B-cell CLL/lymphoma 9-like protein	7	2.48305	2.52715	3.33545	1.53433	4
NBN	2.46415	0.000767368	O60934;A0A0C4DG07;E5RGU1;E5RGR7;E2QRP0;A0A087X1V5;E5RGN7	Nibrin	15	2.69886	3.10821	1.79641	2.25312	4
NFIB	2.46394	0.0017613	A0A1B0GW37;A0A1B0GU97;U3KQE8;A0A1B0GWJ4;A0A0A0MRX8;A0A1B0GWI9;Q5VW27;Q5VW30;A0A2R8Y7V8;Q5VW26;O00712;O00712-4;O00712-5;A0A1B0GVN4;U3KPY9;A0A1B0GTC1;A0A087WXP2;Q5W0Y9;A0A1B0GWB8;O00712-2;S4R308;Q5VW31;O00712-6	Nuclear factor 1;Nuclear factor 1 B-type	9	2.5051	2.70077	NA	2.18593	3
AURKA	2.45999	0.00167026	O14965;Q5QPD4;A3KFJ0;A3KFJ1;Q5QPD2;A3KFJ2;Q5QPD1;B4DXA6;J3KT86;A0A0A0MSY3;Q5Y191;Q9UQB9-2;Q9UQB9-3;Q9UQB9	Aurora kinase A	11	2.58381	2.23857	NA	2.55758	3
NOLC1	2.45982	0.00619285	A0A0A0MRM9;Q14978;Q14978-3;Q14978-2;S4R402;S4R341;S4R349	Nucleolar and coiled-body phosphoprotein 1	5	NA	2.93011	3.18968	1.25967	3
RSBN1L	2.45764	0.00469153	Q6PCB5-2;Q6PCB5;H7C2D3;C9JM20	Round spermatid basic protein 1-like protein	7	3.22305	1.47254	2.67733	NA	3
LUC7L3	2.45517	0.00142775	J3KPP4;O95232;D6RDI2;E7EN55;C9JL41;O95232-2;D6RHH0;U3KQT3;H0YA81	Luc7-like protein 3	7	2.61948	1.53779	3.49774	2.16566	4
CYFIP1	2.44795	0.000498346	Q7L576;Q7L576-2;Q7L576-3;A0A0G2JR96;A0A0G2JQT1;H0YL50;A0A0G2JQH3;A0A087WVZ5	Cytoplasmic FMR1-interacting protein 1	11	2.0176	2.42846	2.79526	2.55047	4
UTP20	2.44689	0.00104058	O75691	Small subunit processome component 20 homolog	44	2.55417	3.35106	2.14184	1.74048	4
PML	2.44052	0.0026471	P29590;P29590-4;P29590-2;P29590-5;P29590-9;P29590-3;P29590-8;P29590-11;H3BT57;P29590-14;P29590-10;P29590-12;P29590-13;H3BT29;H3BUJ5;H3BVD2	Protein PML	13	3.07914	NA	2.17338	2.06903	3
TFIP11	2.41784	0.00041741	Q9UBB9;Q9UBB9-2;H0Y4U8;F6SQZ1;F6XM96;F6UQ07;F6UKU9	Tuftelin-interacting protein 11	15	2.39509	2.47858	2.54566	2.25202	4
HK1	2.41636	0.00159838	P19367;P19367-4;P19367-2;P19367-3;E9PB90;P52789;Q2TB90;B1AR62;A0A2R8Y626;P52790	Hexokinase-1	20	2.23291	1.30363	3.0145	3.11441	4
CAND1	2.41596	0.00348499	Q86VP6;Q86VP6-2;A0A0C4DGH5;H0YH27;Q86VP6-3	Cullin-associated NEDD8-dissociated protein 1	16	2.45215	3.09871	NA	1.69703	3
SRSF9	2.40819	0.00290319	Q13242;H0YIB4;S4R3G0	Serine/arginine-rich splicing factor 9	9	1.79498	2.47155	2.95803	NA	3
TRIM33	2.39621	0.00198048	Q9UPN9;H0Y612	E3 ubiquitin-protein ligase TRIM33	14	1.95788	1.36211	3.41093	2.85392	4
RPA2	2.39227	0.00869002	P15927;P15927-2;P15927-3;Q5TEJ7;Q5TEJ0	Replication protein A 32 kDa subunit	5	NA	2.63485	1.12403	3.41793	3
PAXBP1	2.38052	0.000873203	Q9Y5B6;Q9Y5B6-2;Q9Y5B6-3;Q9Y5B6-4	PAX3- and PAX7-binding protein 1	11	2.40411	2.89528	2.63129	1.5914	4
MEF2D	2.37438	0.00738026	Q14814-4;Q14814;Q14814-6;Q14814-5;Q14814-3;Q14814-2;Q05BX2;H0YM62;D6RG14;D6RB91;A0A1B0GTW4;D6RG21;D6RCM6;D6RJA7;A0A0D9SET2;D6R942;D6RC63;D8L7E9;D6RJG6;A0A0D9SFD0;A0A0R4J2G5;A0A1B0GV32;A0A0D9SGI5;Q06413-4;Q06413-3;Q06413-6;Q06413-2;Q06413;Q06413-5;Q02078-4;Q02078-6;Q02078-3;Q02078-5;Q02078-2;Q02078;H0YKY6	Myocyte-specific enhancer factor 2D	9	2.21931	NA	3.50793	1.39589	3
DIS3	2.37023	0.00591312	Q9Y2L1;G3V1J5;Q9Y2L1-2;F2Z2C0	Exosome complex exonuclease RRP44	18	3.1491	2.649	3.27104	0.411771	4
KIF2C	2.36693	0.000497331	Q99661;Q99661-2;Q5JR91;Q5JR89;H0Y5Z9;Q8N4N8	Kinesin-like protein KIF2C	16	2.51508	2.15614	2.59684	2.19965	4
ZHX1	2.36117	0.00791325	Q9UKY1	Zinc fingers and homeoboxes protein 1	7	1.24945	2.40836	3.4257	NA	3
ZFHX3	2.35318	0.00138511	Q15911;Q15911-2;E7EVZ1;Q86UP3;Q86UP3-4;Q86UP3-2;Q86UP3-5;E5RI93;A0A494BZV7;Q86UP3-3;Q9C0A1	Zinc finger homeobox protein 3	26	1.70527	2.44093	1.90406	3.36247	4
UBAP2L	2.34094	0.00196054	F8W726;Q14157-4;Q14157-1;Q14157-3;Q14157;Q14157-5;Q5VU77;Q5VU81;Q5VU80;Q5VU79;Q5VU78;H0Y5H6;H7C2T8	Ubiquitin-associated protein 2-like	9	1.77636	3.06428	1.42213	3.10098	4
PRRC2C	2.33964	0.00110335	E7EPN9;Q9Y520-4;Q9Y520-5;Q9Y520;Q9Y520-7;Q9Y520-3;Q9Y520-6;Q9Y520-2;H7C5N8;A0A2R8YET2;A0A2R8Y7F4;A0A0A0MS30;A0A2R8Y424	Protein PRRC2C	42	1.3899	2.61805	2.74034	2.61026	4
GTF3C5	2.33716	0.00804402	Q9Y5Q8;Q9Y5Q8-3;Q9Y5Q8-2;Q5T7U1;Q5T7U0;Q5T7U4;H7BY84;H0Y5D2	General transcription factor 3C polypeptide 5	12	1.99026	3.54448	NA	1.47674	3
TOE1	2.33518	0.0091682	Q96GM8;Q96GM8-2	Target of EGR1 protein 1	7	3.19838	NA	1.03869	2.76847	3
IQGAP1	2.33435	0.00103383	P46940;A0A0J9YXZ5;H0YLE8;H0YKA5;A0A087WWP1;A0A087X225;E9PDT6;E7EWC2;F5H7S7;Q13576-3;Q13576-2;Q13576	Ras GTPase-activating-like protein IQGAP1	50	1.78914	2.09129	3.19087	2.26611	4
RAD50	2.33335	0.000619565	Q92878;Q92878-2;A0A1W2PQ90;Q92878-3;A0A494C1B7;A0A494BZX5;A0A494C122;E7ESD9;E7EN38;A0A494C0Y7;A0A494BZX8;E9PM98;H7C0V2;A0A494BZW0;H7C0P8	DNA repair protein RAD50	22	2.33545	1.84563	2.49688	2.65544	4
CSNK2A1;CSNK2A3	2.33328	0.00430718	A0A2R8Y5A0;A0A2R8YD58;E7EU96;P68400;A0A2R8YDP2;A0A2R8YF43;A0A2R8YFU2;Q8NEV1;A0A2R8Y4D6;A0A2R8Y4H0;P68400-2;V9GYA2;A0A2R8YDY7;A0A2R8YEW1;V9GYW6;A0A2R8YCK2;A0A2R8YCC9;A0A2R8Y3W6;A0A2R8Y797;A0A2R8YEL7;V9GY80;A0A2R8YF47;A0A087WY74;A0A2R8Y7T1	Casein kinase II subunit alpha;Casein kinase II subunit alpha 3	9	2.2117	1.66307	3.12507	NA	3
ZMYM3	2.32184	0.000767368	A6NHB5;Q14202;Q14202-2;A6NHN7;A6NL54;Q14202-3;A6NC58	Zinc finger MYM-type protein 3	14	2.06977	2.75243	2.65308	1.81208	4
PRRC2A	2.30764	0.00180678	P48634;P48634-2;P48634-3;P48634-4	Protein PRRC2A	18	2.31278	3.08952	2.63693	1.19133	4
TJP1	2.30071	0.000856458	A0A087X0K9;G5E9E7;G3V1L9;Q07157-2;Q07157;H0YKB1;H0Y3R8;H0YLT6	Tight junction protein ZO-1	38	2.02112	2.19393	1.96708	3.02069	4
WHSC1	2.29259	0.00133269	O96028;O96028-5;O96028-3;O96028-6;D6R9V2;H0Y9L4;O96028-7;D6RIS1;O96028-4;O96028-2;H0Y9U6	Histone-lysine N-methyltransferase NSD2	17	1.74829	2.82251	1.66621	2.93335	4
RB1	2.28447	0.00529322	A0A3B3IS71;P06400	Retinoblastoma-associated protein	15	2.72862	NA	1.35012	2.77468	3
PDLIM4	2.27952	0.00581366	P50479;P50479-2;C9J542	PDZ and LIM domain protein 4	9	1.32325	2.96508	NA	2.55021	3
DLGAP5	2.27843	0.00294067	Q15398-3;Q15398;Q15398-1;G3V4E5;G3V543	Disks large-associated protein 5	15	2.58027	3.14058	0.867278	2.52558	4
SLU7	2.25676	0.00501776	O95391;A0A0C4DGD2;E5RGM7;E5RK41	Pre-mRNA-splicing factor SLU7	6	2.29175	1.48532	2.99321	NA	3
MDN1	2.25491	0.000743028	Q9NU22;Q5T795;M0QXR3;REV__P21359-3;REV__P21359-5;REV__P21359-4;REV__J3KSB5;REV__P21359-2;REV__P21359-6;REV__P21359	Midasin	120	2.02134	2.62924	1.85705	2.51202	4
PDLIM7	2.25385	0.000581059	Q9NR12;Q9NR12-2;D6RH06;Q9NR12-5;Q9NR12-6;Q9NR12-4;D6RF83;H7BYK4;Q9NR12-3;D6RAN1;H0Y8W6	PDZ and LIM domain protein 7	8	2.03341	2.47127	2.35579	2.15496	4
RTCB	2.25013	0.00618867	Q9Y3I0	tRNA-splicing ligase RtcB homolog	11	1.46634	3.72181	2.83568	0.976674	4
MAGED2	2.23911	0.00580784	Q9UNF1;Q5H909;Q9UNF1-2;Q5H907;A0A087X070;G5E9N2;Q12816-5;Q12816-2;Q9Y5V3;Q9Y5V3-2;Q12816-3;Q12816-4;Q12816	Melanoma-associated antigen D2	14	1.59326	3.15484	1.96923	NA	3
USP9X;USP9Y	2.22825	0.000903357	Q93008-1;Q93008;O00507;O00507-2	Probable ubiquitin carboxyl-terminal hydrolase FAF-X;Probable ubiquitin carboxyl-terminal hydrolase FAF-Y	12	1.61513	2.43499	2.68873	2.17417	4
SRCAP	2.22743	0.000585523	Q6ZRS2-2;Q6ZRS2;A0A0C4DFX4;Q6ZRS2-3;A0A0A0MS59;A0A087X0E3	Helicase SRCAP	17	2.12436	2.27184	2.07473	2.43878	4
CLSPN	2.22133	0.00158927	Q9HAW4;E7ESG2;Q9HAW4-2;Q9HAW4-3	Claspin	13	3.01626	1.33102	2.37917	2.15888	4
DDX52	2.21269	0.000903357	Q9Y2R4;A0A087X1P7;A0A087WTD6;A0A087X069;A0A087X121	Probable ATP-dependent RNA helicase DDX52	11	1.57396	2.57679	2.40936	2.29067	4
DHX36	2.21054	0.0019502	Q9H2U1-3;Q9H2U1-2;Q9H2U1;E7EWK3;A0A0G2JRP3;H7C5F5;A0A0G2JQU7;H7C514;Q6P158-2;Q6P158	ATP-dependent RNA helicase DHX36	14	1.8356	2.45641	3.16062	1.38953	4
ANAPC1	2.20549	0.000619565	Q9H1A4;H0Y564;F8WAS1;A0A2R8YF63	Anaphase-promoting complex subunit 1	17	2.03432	2.27146	2.07516	2.44105	4
FEN1	2.20446	0.00271628	P39748;P39748-2;I3L3E9;F5H1Y3;CON__P01030;CON__ENSEMBL:ENSBTAP00000007350	Flap endonuclease 1	7	1.02701	2.01142	2.98954	2.78986	4
USP48	2.18883	0.00330095	Q86UV5;Q86UV5-8;Q86UV5-2;A0A0A0MRS6;Q86UV5-5;Q86UV5-3;Q86UV5-4;Q86UV5-7;H3BLX5;E9PJH5;Q86UV5-6	Ubiquitin carboxyl-terminal hydrolase 48	11	2.76452	0.75232	2.62576	2.61273	4
RPS3A	2.18814	0.00273358	P61247;H0Y9Y4;D6RG13;E9PFI5;D6RAT0;D6R9B6;H0Y8L7;D6RB09;D6RAS7;D6RI02;D6RED7;D6RGE0	40S ribosomal protein S3a	10	1.69113	1.89697	3.50265	1.66182	4
SNX8	2.18499	0.00311656	Q9Y5X2;C9J8E6;C9J014;C9J271;C9JCB9	Sorting nexin-8	6	2.61018	1.90862	2.03617	NA	3
FBXL18	2.17349	0.00259546	Q96ME1-2;Q96ME1-4;Q96ME1;H0Y6I6;Q96ME1-3	F-box/LRR-repeat protein 18	5	2.02712	NA	2.25787	2.23548	3
CIT	2.17272	0.00120459	O14578-4;O14578;H7BYJ3;O14578-3;O14578-2;H0YGG8	Citron Rho-interacting kinase	36	1.53754	2.00029	2.82286	2.33017	4
ESYT1	2.16726	0.00496626	Q9BSJ8;Q9BSJ8-2;F8VZB1	Extended synaptotagmin-1	15	1.45996	NA	2.28286	2.75897	3
ZNF281	2.15517	0.00430718	Q9Y2X9;Q9Y2X9-2	Zinc finger protein 281	12	1.16646	3.57749	2.1667	1.71005	4
DPF2	2.15282	0.00362979	J3KMZ8;Q92785-2;Q92785;E9PN04	Zinc finger protein ubi-d4	6	2.4727	2.34287	1.64291	NA	3
UBR5	2.14523	0.00189624	E7EMW7;O95071-2;O95071;E5RFK7;H0YBB4;H0YAV7;E7ET84	E3 ubiquitin-protein ligase UBR5	13	1.83066	3.16728	1.56503	2.01794	4
PRPF8	2.14146	0.000772257	Q6P2Q9;I3L0J9;I3L3Z8;I3L1T8	Pre-mRNA-processing-splicing factor 8	93	1.89612	2.38554	1.91713	2.36706	4
CKAP5	2.13958	0.00215544	Q14008-2;Q14008;Q14008-3;E9PQH5;H0YDX5;H0YCF6;H0YEK7	Cytoskeleton-associated protein 5	35	1.14032	2.7863	1.97642	2.65526	4
CCNK	2.13572	0.00257578	O75909;O75909-4;G3V5E1;O75909-1;O75909-2;G3V2Q3;G3V235	Cyclin-K	11	1.07039	2.47542	2.99355	2.00352	4
SCAF8	2.10966	0.00395156	A0A0A0MT33;Q9UPN6;Q9UPN6-2	Protein SCAF8	17	2.6581	2.14988	2.89229	0.738361	4
MMTAG2	2.10875	0.00541954	Q9BU76-4;Q9BU76	Multiple myeloma tumor-associated protein 2	2	2.01831	NA	1.50968	2.79827	3
CNN3	2.10249	0.00286069	Q15417-3;Q15417;Q15417-2;E9PDU6;K7EQ72;K7ER02;B7Z7E1;P51911-2	Calponin-3	12	1.3122	3.27223	1.80218	2.02333	4
ERCC3	2.09957	0.00462986	A0A2R8Y6W8;P19447;A0A2R8Y681	TFIIH basal transcription factor complex helicase XPB subunit	6	1.78136	NA	2.72271	1.79466	3
PDCD6IP	2.07686	0.00602728	Q8WUM4;Q8WUM4-2;A0A3B3IT07;Q8WUM4-3;C9IZF9;F8WEQ7;F8WBR8;F8WDK9	Programmed cell death 6-interacting protein	18	1.32089	2.09845	3.63032	1.25777	4
TNKS1BP1	2.06872	0.00501857	Q9C0C2;Q9C0C2-2;E9PKK0;A0A2R8Y5C4	182 kDa tankyrase-1-binding protein	7	1.53207	2.02662	2.64747	NA	3
RPL11	2.06778	0.00845833	P62913;Q5VVC8;P62913-2	60S ribosomal protein L11	3	0.399226	1.87031	3.11017	2.89143	4
ITGB1	2.06367	0.00723853	P05556;P05556-2;P05556-5;P05556-4;P05556-3;C9JPK5;Q5T3E6;E9PLR6;E7EUI6;E7EQW5;H7C4N8;E7ERX5	Integrin beta-1	10	1.53396	NA	2.93954	1.71752	3
RAD54L2	2.03372	0.00543234	Q9Y4B4;H0Y760	Helicase ARIP4	9	1.37934	2.34863	NA	2.37318	3
ALKBH5	2.03298	0.00942628	Q6P6C2;Q6P6C2-1;Q6P6C2-3;K7ER58	RNA demethylase ALKBH5	10	NA	1.02963	2.61874	2.45056	3
SLX4	2.02845	0.00618994	Q8IY92;Q8IY92-2	Structure-specific endonuclease subunit SLX4	10	1.96551	0.981341	1.64765	3.5193	4
HUWE1	2.01711	0.00285136	Q7Z6Z7-2;Q7Z6Z7-3;Q7Z6Z7;H0Y659;A0A087X146;A0A087X1S3;A5YM72-2;A5YM72;A5YM72-4;A5YM72-5;A5YM72-3	E3 ubiquitin-protein ligase HUWE1	26	0.947853	2.03945	2.69993	2.3812	4
FBL	2.01263	0.00339487	P22087;M0R0P1;M0R299;M0QXL5;M0R2Q4;M0R2U2;M0R1H0;M0R2B0	rRNA 2-O-methyltransferase fibrillarin	7	NA	1.9932	1.9349	2.10979	3
DOCK7	1.98427	0.00196626	Q96N67-4;Q96N67-3;Q96N67-5;Q96N67-2;Q96N67-6;Q96N67;A0A1B0GWE0;A0A1B0GUE9;Q96N67-7;A0A0C4DGY6;A0A1B0GVW2;Q96HP0;A0A0U1RQG7;A0A0U1RR97;A0A0U1RQT6;A2A369;Q8NF50-4;Q8NF50-3;Q8NF50-2;Q8NF50	Dedicator of cytokinesis protein 7	17	1.14613	2.36432	2	2.42663	4
XPO5	1.97954	0.0023475	Q9HAV4;H0Y9I3;E2QRM3;H0Y3W3	Exportin-5	21	1.96842	2.18596	2.66475	1.09903	4
NUP153	1.97016	0.00541954	P49790-2;P49790;P49790-3	Nuclear pore complex protein Nup153	8	1.59067	2.51581	1.804	NA	3
CENPF	1.96864	0.00208922	P49454;A0A087WTY4	Centromere protein F	41	2.20686	1.08114	2.18698	2.39958	4
KDM1A	1.9675	0.00457365	R4GMQ1;O60341;O60341-2;R4GMP9	Lysine-specific histone demethylase 1A	7	1.60507	2.29125	2.00619	NA	3
SCRIB	1.96076	0.00112724	A0A0G2JNZ2;A0A0G2JPP5;Q14160;Q14160-3;A0A0G2JMS7;Q14160-2;H0YCG0;H0YDF9;Q5T0G3;Q9BTT6-2;Q9BTT6	Protein scribble homolog	27	1.62541	2.2865	2.09191	1.83923	4
SMARCC2	1.95782	0.00104266	F8VXC8;Q8TAQ2-2;Q8TAQ2-3;Q8TAQ2;F8VZW6	SWI/SNF complex subunit SMARCC2	25	1.88475	1.69786	2.24982	1.99885	4
TUBA3E	1.93883	0.00635765	P0DPH8;P0DPH7;P0DPH7-2;Q6PEY2	Tubulin alpha-3E chain	21	0.486457	2.30536	2.13758	2.82593	4
CHD6	1.93877	0.00327551	Q8TD26;Q8TD26-3;C9JFU2;H7C294;Q8TD26-2	Chromodomain-helicase-DNA-binding protein 6	35	1.44917	1.7229	1.52699	3.05601	4
RAD18	1.91568	0.00430718	Q9NS91;F8WE49;H7C3I2	E3 ubiquitin-protein ligase RAD18	8	1.89546	1.76795	2.08363	NA	3
PPIL2	1.90383	0.00370664	Q13356;Q13356-2	Peptidyl-prolyl cis-trans isomerase-like 2	12	1.69461	1.27143	3.02315	1.62611	4
TPR	1.89593	0.00138503	P12270;P12270-2;Q5SWX9	Nucleoprotein TPR	75	1.67491	2.32395	1.59362	1.99125	4
NCOR1	1.85128	0.00374689	O75376;O75376-2;A0A088AWL3;E7EVK1;E7EVU5;E7EW50;J3KS51;O75376-3;C9JAP0;J3QKP0;J3KT44;J3KRE4;J3KS29	Nuclear receptor corepressor 1	21	0.877352	2.51801	1.73913	2.27063	4
INTS1	1.84959	0.00619285	Q8N201;H7C582	Integrator complex subunit 1	19	1.75613	1.4983	2.29435	NA	3
EP400	1.81347	0.00186415	Q96L91-3;Q96L91-5;Q96L91-2;Q96L91;Q96L91-4;A0A0A0MR70;A0A0A0MR80;A0A0A0MR72	E1A-binding protein p400	52	1.40479	2.25187	1.58532	2.01188	4
MAP1B	1.76803	0.00225867	P46821;D6RA32;D6RA40;D6RGJ3;D6RCL2	Microtubule-associated protein 1B;MAP1B heavy chain;MAP1 light chain LC1	47	1.46791	1.42911	2.3555	1.8196	4
PRKDC	1.76194	0.00193162	P78527;P78527-2;F5GX40;H0YG84	DNA-dependent protein kinase catalytic subunit	227	1.32227	2.03291	1.65813	2.03446	4
MCM7	1.7548	0.00394041	P33993;P33993-3;P33993-2;C9J8M6	DNA replication licensing factor MCM7	17	2.11547	0.777788	2.00075	2.1252	4
POLA1	1.72619	0.00352859	A0A087WU64;A6NMQ1;P09884	DNA polymerase;DNA polymerase alpha catalytic subunit	12	1.82896	2.49447	1.14992	1.4314	4
MAP1A	1.72192	0.00982288	E9PGC8;P78559;P78559-2	Microtubule-associated protein 1A;MAP1A heavy chain;MAP1 light chain LC2	7	NA	1.2337	2.28033	1.65172	3
HDLBP	1.62838	0.00248723	A0A024R4E5;Q00341;Q00341-2;H0Y394;C9JIZ1;H7C0A4;C9JT62;C9JHS7;C9JK79;C9JHZ8;C9JES8;C9JZI8;C9J5E5;H7C2D1;C9JMQ6;C9JQ82;C9JBS3;C9JEJ8;C9JHN6;H7BZC3;C9JHS9;C9J739	Vigilin	13	1.39127	1.90165	1.8523	1.36829	4
EIF5B	1.59522	0.00619285	A0A087WUT6;O60841	Eukaryotic translation initiation factor 5B	12	0.595695	1.93817	2.01894	1.82808	4
FLNB	1.27617	0.00771945	O75369-8	Filamin-B	126	0.90912	1.71431	1.32359	1.15766	4
TRRAP	1.26233	0.00622196	F2Z2U4;A0A2R8YFJ4		82	1.15238	1.36171	1.10948	1.42573	4
