# Supplementary material for: PARP1 proximity proteomics reveals interaction partners at stressed replication forks
Source: Nucleic Acids Res. 2022 Nov 9;50(20):11600–18. doi: 10.1093/nar/gkac948 (PMC9723622; doi:10.1093/nar/gkac948)
Supplement: gkac948_Supplemental_Files [file gkac948_supplemental_files.zip › Table S2.xlsx]

## Sheet: Tabelle1
Gene names	Mean log2(+H2O2/-H2O2)	p-value (+H2O2/-H2O2)	Mean log2(DMSO/olaparib)	p-value (DMSO/olaparib)	Protein ID	Protein names	# of peptides	log2(+H2O2/-H2O2) rep1	log2(+H2O2/-H2O2) rep2	log2(+H2O2/-H2O2) rep3	Count (+H2O2/-H2O2)	log2(DMSO/olaparib) rep1	log2(DMSO/olaparib) rep2	log2(DMSO/olaparib) rep3	Count (-ola/+ola)
CCDC86	5.33967	0.00451073	-0.0692627	0.662491	Q9H6F5;Q9H6F5-2;H0YG79	Coiled-coil domain-containing protein 86	15;7;4	5.02121	8.43033	2.56747	3	0.174279	0.057277	-0.439344	3
HEXIM1	5.04548	0.0025818	0.235582	0.0451831	O94992	Protein HEXIM1	10	4.01078	7.81436	3.31129	3	0.225398	0.245009	0.23634	3
UBLCP1	5.00319	NA	0.182692	NA	Q8WVY7	Ubiquitin-like domain-containing CTD phosphatase 1	3	NA	NA	5.00319	1	NA	NA	0.182692	1
NUDT4	4.63125	0.000187927	0.285557	0.0796419	A0A024RBG1;Q9NZJ9-3;Q9NZJ9-2;F8VRL4;F8VRR0;A0A0C4DGJ4;Q96G61;Q8NFP7;Q9NZJ9	Diphosphoinositol polyphosphate phosphohydrolase 2;Diphosphoinositol polyphosphate phosphohydrolase 3-beta;Diphosphoinositol polyphosphate phosphohydrolase 3-alpha	2;2;2;1;1;1;1;1;1	4.99386	NA	4.26865	2	0.293606	NA	0.277509	2
DNAJC8	4.45036	0.000122623	0.185813	0.102204	O75937;S4R3J5	DnaJ homolog subfamily C member 8	17;5	3.75692	4.03219	5.56197	3	0.236462	0.22404	0.0969365	3
TRA2B	4.42656	8.0908e-05	0.0664176	0.548594	P62995-3;P62995;H7BXF3;H7C2L4	Transformer-2 protein homolog beta	10;10;7;7	4.23779	3.68426	5.35763	3	0.0370307	-0.0621886	0.224411	3
RAN	4.3507	0.000132379	0.213684	0.0979149	B5MDF5;P62826;J3KQE5;F5H018;H0YFC6;B4DV51;A0A087X0W0	GTP-binding nuclear protein Ran	13;13;12;11;8;4;1	3.8798	3.71348	5.45881	3	0.23008	0.0532504	0.357721	3
PRDX1	4.30741	0.000230056	0.266192	0.0453877	Q06830;A0A0A0MSI0;A0A0A0MRQ5	Peroxiredoxin-1	13;12;3	3.69377	3.64051	5.58797	3	0.403595	0.154972	0.240009	3
ERH	4.29118	0.000423493	-0.108511	0.277027	P84090;G3V279	Enhancer of rudimentary homolog	4;3	3.82467	5.75721	3.29166	3	-0.123685	-0.0726345	-0.129213	3
CDK4	4.25642	0.000205089	0.0650846	0.672383	P11802;F8VYH9;F8VTV8;F8VWX7;F8W1L8;F8VYY1;Q96BE9;F8VXD2;F8VZZ0;F8VZ51;P11802-2;F8VZ13	Cyclin-dependent kinase 4	7;6;6;6;5;4;4;2;2;2;2;1	NA	3.98668	4.52616	2	NA	0.213876	-0.0837068	2
TMPO	4.20882	0.000534282	0.0796006	0.493573	H0YJH7		2	4.78806	3.62959	NA	2	0.121546	0.22231	-0.105054	3
TNPO1	4.14917	0.0382598	0.365385	0.0417312	Q92973-2;Q92973;Q92973-3;O14787-2;A0A075B780;O14787;E7EW37;S4R398;K7ENW1;K7ESC1	Transportin-1	11;11;9;4;3;3;2;2;1;1	2.19406	8.79237	1.46108	3	0.652968	0.326422	0.116764	3
PEPD	4.11631	NA	-0.0657024	NA	A0A494C194;K7ES25;A0A494C165;P12955-3;P12955-2;P12955	Xaa-Pro dipeptidase	1;1;1;1;1;1	NA	NA	4.11631	1	NA	NA	-0.0657024	1
TMPO	4.10202	0.000329784	0.0476128	0.733491	P42167;P42167-3	Lamina-associated polypeptide 2, isoforms beta/gamma;Thymopoietin;Thymopentin	6;0	3.39794	3.4813	5.42681	3	0.171719	0.229096	-0.257977	3
PRDX4	4.09406	0.00076477	-0.0358565	0.888249	H7C3T4;Q13162;A6NJJ0	Peroxiredoxin-4	3;3;2	3.43603	NA	4.75209	2	0.369941	NA	-0.441654	2
TAB3	4.06826	2.56173e-05	0.451481	0.00688406	F6SS63;Q8N5C8-2;Q8N5C8	TGF-beta-activated kinase 1 and MAP3K7-binding protein 3	1;1;1	4.52099	3.60621	4.0776	3	0.419647	0.596458	0.338339	3
CSNK2A1	4.05048	0.00205549	0.284093	0.0695477	A0A2R8YD58;E7EU96;P68400;A0A2R8Y5A0;A0A2R8YF43;A0A2R8YDP2;A0A2R8YFU2;Q8NEV1;A0A2R8Y4D6;A0A2R8Y4H0;P68400-2;V9GYA2;A0A2R8YEW1;A0A2R8YDY7;A0A2R8YCK2;A0A087WY74;V9GYW6;A0A2R8Y3W6;A0A2R8Y797;A0A2R8YEL7;V9GY80;A0A2R8YF47;A0A2R8Y7T1;A0A2R8YCC9	Casein kinase II subunit alpha;Casein kinase II subunit alpha 3	15;15;15;14;13;12;12;12;9;9;9;6;5;4;3;3;2;2;2;2;2;2;2;1	3.39053	6.09333	2.66758	3	0.392867	0.440208	0.0192037	3
VRK1	4.04241	1.57319e-05	0.0941053	0.394	Q99986;H0YJ50;H0YJJ9;H0YJF7	Serine/threonine-protein kinase VRK1	15;9;4;1	3.68201	4.26671	4.17851	3	0.057277	0.24123	-0.016191	3
C11orf58	4.04218	0.000795826	0.161687	0.285007	E9PM92;O00193;E9PRZ9;E9PQA1	Small acidic protein	6;6;5;3	3.07509	5.67166	3.3798	3	0.279293	0.359071	-0.153302	3
MROH8	4.04212	NA	0.122341	NA	H0Y2W4;Q9H579-2;H0Y3S5;H0Y7Y5;E7ETR9;Q9H579	Protein MROH8	2;2;1;1;1;1	NA	4.04212	NA	1	NA	0.122341	NA	1
TMPO	4.04024	0.000218685	-0.00118484	0.991516	P42166	Lamina-associated polypeptide 2, isoform alpha;Thymopoietin;Thymopentin	19	3.55324	3.37226	5.19522	3	0.091666	0.0900404	-0.185261	3
CDKN2A	4.02192	NA	0.177726	NA	Q8N726-2;Q8N726	Cyclin-dependent kinase inhibitor 2A, isoform 4	1;1	NA	4.02192	NA	1	NA	0.177726	NA	1
RNMT	4.01916	0.00132773	0.0372174	0.77404	K7EP06;O43148;O43148-2;K7ERH6	mRNA cap guanine-N7 methyltransferase	3;3;3;1	3.20619	NA	4.83214	2	0.0455828	NA	0.028852	2
TMPO	4.01811	0.00018068	0.126853	0.432991	P42167-2	Lamina-associated polypeptide 2, isoforms beta/gamma;Thymopoietin;Thymopentin	4	NA	4.01569	4.02053	2	NA	-0.0314005	0.285106	2
NCL	4.01121	2.42674e-05	0.101228	0.321813	P19338;H7BY16;C9JYW2;C9JLB1;C9J1H7;C9JWL1	Nucleolin	50;22;18;18;18;18	3.7721	3.75926	4.50226	3	0.0984196	0.174151	0.0311128	3
YY1	4.00691	0.000467942	-0.00189182	0.986931	P25490;H0YJV7;A0A494C032;H0YJU4;Q96MM3	Transcriptional repressor protein YY1	8;5;2;2;0	3.45864	3.15329	5.4088	3	0.171975	0.00518438	-0.182835	3
PSMD13	4.00612	NA	0.702126	NA	Q9UNM6;A0A087WUL9;Q9UNM6-2;J3KNQ3;E9PL38;E9PPD2;E9PQG3;H0YD73;F8W8J6	26S proteasome non-ATPase regulatory subunit 13	10;9;9;8;3;2;2;2;1	4.00612	NA	NA	1	0.702126	NA	NA	1
TRIM28	4.00423	5.59769e-05	0.0996671	0.456971	Q13263;Q13263-2;M0R0K9;M0R3C0;M0R2I3	Transcription intermediary factor 1-beta	35;34;16;7;2	3.68717	3.59156	4.73397	3	0.246955	0.22231	-0.170264	3
IRF2BP2	3.98835	0.00465256	0.0170431	0.905226	Q7Z5L9-2;Q7Z5L9	Interferon regulatory factor 2-binding protein 2	12;12	6.47518	3.07437	2.4155	3	0.143393	0.21176	-0.304024	3
SRSF1	3.9671	0.000267649	0.0793606	0.422008	J3KTL2;Q07955;Q07955-3;Q07955-2;J3KSR8;J3QQV5;J3KSW7	Serine/arginine-rich splicing factor 1	18;18;17;17;7;6;6	3.41007	3.32711	5.16411	3	0.143916	0.064607	0.0295589	3
XRCC6	3.95993	5.84983e-05	0.162896	0.155398	P12956;B1AHC9;P12956-2	X-ray repair cross-complementing protein 6	45;44;39	3.67254	3.52356	4.68368	3	0.196733	0.252537	0.0394192	3
ZNF414	3.95503	NA	0.179511	NA	Q96IQ9-2;M0R0Q5;M0R398;Q96IQ9	Zinc finger protein 414	2;1;1;1	3.95503	NA	NA	1	0.179511	NA	NA	1
SRSF2	3.93604	0.000375056	0.0970753	0.391459	J3KP15;Q01130;J3QL05;Q01130-2	Serine/arginine-rich splicing factor 2	8;8;6;6	3.44427	3.13819	5.22567	3	0.222557	0.132379	-0.0637107	3
CPSF6	3.92688	0.00085008	-0.0551048	0.618241	F8WJN3;Q16630-3;Q16630;Q16630-2;F8W084;A0A3B3ISW1	Cleavage and polyadenylation specificity factor subunit 6	14;14;14;14;1;1	3.44679	2.83554	5.49831	3	-0.0325658	-0.21327	0.0805212	3
TOP1	3.90297	0.000196853	0.0750128	0.458244	P11387;Q969P6-2;Q969P6;E5RIC7;E5RJ95;E5RFS0;E5RJ33;H0YBR3;H0YAR3;H0YC03;E5RGE7;E5RGR4;E5RFE3;E5RGR2	DNA topoisomerase 1	41;5;5;4;2;2;1;1;1;1;1;1;1;1	3.4163	3.3194	4.9732	3	0.0641931	0.163112	-0.00226681	3
MAPRE1	3.89617	2.8607e-05	0.260167	0.124284	Q15691	Microtubule-associated protein RP/EB family member 1	11	3.82487	3.50538	4.35825	3	0.41738	0.443607	-0.0804845	3
RRP15	3.89329	0.000531625	-0.189089	0.46994	Q9Y3B9	RRP15-like protein	8	3.28932	5.29869	3.09185	3	0.139469	0.183836	-0.890573	3
HNRNPD	3.89045	6.41903e-05	0.079239	0.426572	Q14103-3;Q14103;H0Y8G5;H0YA96;D6RAF8;D6RF44;D6RD83	Heterogeneous nuclear ribonucleoprotein D0	4;4;2;0;4;0;4	3.58111	3.47184	4.6184	3	0.0411028	0.0396999	0.156914	3
KHSRP	3.88283	9.54566e-05	-0.145039	0.215476	Q92945;A0A087WTP3;M0R0I5;M0QYH3;M0QXW7;M0R0C6;M0R3J3;M0QYG1;M0R251;M0R263	Far upstream element-binding protein 2	35;34;20;6;5;3;3;2;1;1	3.55569	3.37337	4.71941	3	-0.13576	-0.288699	-0.0106575	3
LRRC49	3.87558	NA	2.83131	NA	H0YMZ6;A0A0B4J283;H0YKQ0;Q8IUZ0-4;Q8IUZ0;Q8IUZ0-2	Leucine-rich repeat-containing protein 49	1;1;1;1;1;1	3.87558	NA	NA	1	2.83131	NA	NA	1
SRSF7	3.87077	0.000190196	0.00136668	0.99001	A0A0B4J1Z1;C9JAB2;Q16629-3;Q16629-2;Q16629-4;Q16629;F8WEA1	Serine/arginine-rich splicing factor 7	8;8;8;8;8;8;2	3.67005	3.08021	4.86203	3	0.0854247	0.0889557	-0.17028	3
PTBP1	3.87004	0.000161401	0.0614612	0.546946	P26599;P26599-2;P26599-3;A6NLN1;A0A0U1RRM4;A0A0D9SF20;K7EKJ7;K7ES59;K7ELW5;A0A087WU68;K7EK45;A0A087WUW5	Polypyrimidine tract-binding protein 1	22;22;22;20;20;10;10;8;4;5;5;2	3.41981	3.32524	4.86506	3	0.10541	0.128953	-0.0499796	3
ANP32E	3.86538	3.90866e-05	0.427099	0.0255909	Q9BTT0;Q9BTT0-3;E9PPH5;Q5TB19;Q5TB25;E9PLC4;Q9BTT0-2;H0YCE2;E9PI45	Acidic leucine-rich nuclear phosphoprotein 32 family member E	5;4;3;3;2;2;2;1;1	4.33271	3.33643	3.92702	3	0.506805	0.65361	0.120883	3
SRSF6	3.85078	5.14444e-05	0.0963502	0.328888	A0A590UJK4;A0A590UK01;A0A590UJP7;A0A590UK80;Q13247-3;Q13247;Q13247-2	Serine/arginine-rich splicing factor 6	13;13;13;13;13;13;5	3.69064	3.38294	4.47875	3	0.0810669	0.0724489	0.135535	3
BCAS2	3.84311	0.00039254	0.0845131	0.523122	O75934	Pre-mRNA-splicing factor SPF27	12	5.09563	3.4359	2.99781	3	0.23131	0.205393	-0.183163	3
EIF5A	3.83864	0.000120925	0.22497	0.0837181	I3L397;I3L504;P63241;P63241-2;Q6IS14;F8WCJ1;C9J7B5;C9J4W5;Q9GZV4	Eukaryotic translation initiation factor 5A-1	9;9;9;9;4;3;3;3;3	4.50042	4.03192	2.98359	3	0.342669	0.0578315	0.274411	3
BUB3	3.82574	0.000187293	0.109884	0.290786	O43684-2;O43684;J3QT28;J3QSX4	Mitotic checkpoint protein BUB3	13;13;12;4	3.30559	3.32033	4.85129	3	0.14483	0.0184917	0.16633	3
PARP1	3.81829	2.38127e-05	0.011193	0.907216	P09874;Q5VX84;Q5VX85	Poly [ADP-ribose] polymerase 1	95;5;5	3.6241	3.60383	4.22694	3	0.0499095	0.0478175	-0.064148	3
SSB	3.81228	0.00546621	0.53026	0.00239346	P05455;E9PGX9;E7ERC4;E9PFL9	Lupus La protein	10;4;4;2	6.28509	2.87366	2.27809	3	0.494364	0.483261	0.613154	3
CBX3	3.79666	0.000366788	0.0162224	0.89541	Q13185;S4R2Y4;C9JMM0;B8ZZ43	Chromobox protein homolog 3	5;3;2;2	3.47184	4.99018	2.92796	3	0.257493	-0.0934788	-0.115347	3
ILF3	3.791	0.000136073	-0.00723662	0.941585	Q12906-7;Q12906-4;Q12906-6;Q12906;Q12906-5;Q12906-2;Q12906-3;K7EKJ9;K7EQR9;K7ER69;K7EKY0;K7ERM6;K7ENK6;K7EM82;K7EJ09;K7EPG3;K7EQ75;K7ELV3	Interleukin enhancer-binding factor 3	34;33;33;32;31;31;31;11;8;6;5;4;4;4;4;3;1;1	3.4264	3.24738	4.69922	3	0.0119249	0.0699771	-0.103612	3
RBM8A	3.78053	2.23139e-05	0.0929844	0.455426	Q9Y5S9;Q9Y5S9-2;A0A0J9YW13	RNA-binding protein 8A	7;5;3	3.5097	3.697	4.1349	3	0.252537	0.156655	-0.130239	3
ANP32A	3.77711	3.83905e-05	0.390816	0.0130224	P39687;H0YN26;H7BZ09;O95626;O43423	Acidic leucine-rich nuclear phosphoprotein 32 family member A	7;6;1;2;2	3.78837	4.23894	3.30401	3	0.538538	0.377624	0.256286	3
TERF2IP	3.75158	0.00200383	0.0869592	0.583657	Q9NYB0;A0A590UJT3;H3BMI8	Telomeric repeat-binding factor 2-interacting protein 1	17;11;1	5.55407	3.37239	2.32829	3	0.317304	0.225398	-0.281825	3
PSME3	3.75012	0.000130608	0.218659	0.139068	P61289;P61289-3;P61289-2;K9J957;A0A087WTV2;B3KQ25;K7ESG5;K7ENH2;K7EMD0;K7EPX6;K7EKR3;B7Z8D3	Proteasome activator complex subunit 3	12;12;12;11;9;9;9;6;3;3;3;3	4.33892	4.02919	2.88225	3	0.387804	0.318346	-0.0501738	3
CTDSPL2	3.74752	1.65839e-05	-0.00233026	0.984992	Q05D32;Q05D32-2;H0YMH7;H0YNU2;H0YNW9;H0YMB4	CTD small phosphatase-like protein 2	12;11;6;4;4;1	3.63784	3.98413	3.62058	3	0.109294	0.130008	-0.246293	3
HNRNPK	3.74651	0.000282936	-0.0235692	0.80563	P61978-3;P61978;P61978-2;Q5T6W2;S4R457;S4R359	Heterogeneous nuclear ribonucleoprotein K	30;28;28;24;7;5	3.25882	3.11175	4.86897	3	-0.0733325	-0.0407195	0.0433445	3
RNF40	3.72865	0.00466014	0.153993	0.145872	O75150;H3BP71;O75150-4;O75150-3;A0A087WTK2;H3BS50;H3BQ99;H3BUL6;I3L332	E3 ubiquitin-protein ligase BRE1B	31;29;27;25;7;6;4;4;4	6.02808	2.95312	2.20477	3	0.155102	0.19131	0.115566	3
VEZF1	3.72264	0.000255262	-0.0795019	0.71737	J3QSH4;Q14119;J9JIC7	Vascular endothelial zinc finger 1	2;2;2	NA	3.81455	3.63073	2	NA	0.244156	-0.40316	2
ELAVL1	3.71935	0.000320967	0.0417779	0.658366	Q15717;Q15717-2;M0QZR9;M0R055;A0A494C0Q5;A0A494C0M6;A0A494C011;A0A494C173;B1AM48;A0A494C015;A0A494C1D9;A0A494C0F8;B1APY9;A0A494C147;A0A0A0MRX1;A0A0R4J2E6;Q12926-2;Q12926;P26378-4;P26378-2;P26378-5;P26378-1;P26378-3;P26378	ELAV-like protein 1	17;17;10;5;1;1;1;1;1;1;1;1;1;1;1;1;1;1;1;1;1;1;1;1	3.1998	3.08493	4.87332	3	0.0710762	0.00518438	0.0490731	3
HNRNPAB	3.71758	0.000702263	-0.0256693	0.809161	Q99729-3;D6R9P3;D6RD18;D6RBZ0;Q99729-2;Q99729-4;Q99729	Heterogeneous nuclear ribonucleoprotein A/B	24;23;23;23;23;21;20	3.20206	2.81689	5.13381	3	-0.0453719	-0.147202	0.115566	3
PPIG	3.71743	0.0216763	-0.0549972	0.635316	E9PG73;Q13427;C9JN15;C9JM79;Q13427-2	Peptidyl-prolyl cis-trans isomerase G;Peptidyl-prolyl cis-trans isomerase	5;5;3;3;3	2.69804	7.14292	1.31133	3	0.124196	-0.0675306	-0.221657	3
HNRNPA1	3.71052	0.000415082	-0.0718121	0.458522	P09651-2;P09651;F8W6I7;P09651-3;F8VZ49;Q32P51;F8VTQ5;A0A2R8Y4L2;F8VYN5;F8W646	Heterogeneous nuclear ribonucleoprotein A1;Heterogeneous nuclear ribonucleoprotein A1, N-terminally processed;Heterogeneous nuclear ribonucleoprotein A1-like 2	13;13;13;13;10;8;9;6;8;9	3.16182	3.02251	4.94724	3	-0.0947569	-0.0965298	-0.0241497	3
DDX18	3.69625	2.14253e-05	-0.360831	0.197456	Q9NVP1;H7C452	ATP-dependent RNA helicase DDX18	29;7	3.50271	3.57713	4.00891	3	-0.000302998	-0.0181766	-1.06401	3
CTCF	3.68539	5.34873e-05	0.0804783	0.414964	A0A2R8Y595;A0A2R8YFL0;P49711;P49711-2;V9GY73;Q8NI51-11;Q8NI51-6;Q8NI51-5;Q8NI51-10;Q8NI51-2;Q8NI51;Q8NI51-3;Q8NI51-7;F5H2V8;Q8NI51-8;V9GYX4;V9GZ46;Q8NI51-9;Q8NI51-4;A0A2R8Y6Z6;A0A2R8Y6C1	Transcriptional repressor CTCF	14;14;14;10;4;4;4;4;4;4;4;4;4;3;3;2;2;2;2;1;1	3.26885	3.51753	4.26979	3	0.120485	0.104739	0.016211	3
ARMC6	3.67591	NA	0.518334	NA	Q6NXE6-2;Q6NXE6;H0YGQ5;B4E1N1;F5H7V0;F5GZP0;F5H3X1;F5H052;H0YH65;F5H2X2;F5H2K4;F5GWV0;F5H4P3	Armadillo repeat-containing protein 6	3;3;2;2;1;1;1;1;1;1;1;1;1	NA	NA	3.67591	1	NA	NA	0.518334	1
SSRP1	3.67442	6.35948e-05	0.024767	0.838968	Q08945;E9PMD4;A0A0U1RRK2;E9PPZ7	FACT complex subunit SSRP1	28;8;7;2	3.42895	3.2781	4.3162	3	0.158466	0.124196	-0.208361	3
HNRNPC	3.67376	9.76201e-05	-0.0205102	0.865382	G3V4W0;B4DY08;B2R5W2;P07910-2;G3V4C1;P07910-4;P07910-3;G3V2D6;G3V5V7;P0DMR1;B7ZW38;A0A0G2JPF8;A0A0G2JNQ3;O60812;B2RXH8;G3V251;G3V5X6;G3V3K6;B4DSU6;G3V4M8;G3V2H6	Heterogeneous nuclear ribonucleoproteins C1/C2	2;2;2;2;2;2;0;2;0;0;0;0;0;0;0;2;1;1;0;0;0	3.14744	3.44877	4.42508	3	-0.104372	-0.164302	0.207143	3
NOP58	3.65729	2.5851e-05	-0.276421	0.226847	Q9Y2X3;H7BZ72;F8WED0	Nucleolar protein 58	21;6;4	3.48388	3.46597	4.02203	3	-0.0830037	0.0824301	-0.828691	3
SYNE1	3.65432	1.74896e-05	0.0505202	0.599677	E7ENN3;A0A0C4DG40;Q8NF91-8;Q8NF91-2;Q8NF91-4;Q8NF91;H0Y326;H0Y325	Nesprin-1	2;2;2;2;2;2;1;1	3.67446	3.47093	3.81756	3	0.0344975	0.109294	0.00776959	3
RSRC2	3.64609	7.10848e-05	0.0134721	0.939256	Q7L4I2-2;Q7L4I2;H0YGP9;E1B6W4	Arginine/serine-rich coiled-coil protein 2	2;2;1;1	3.42412	3.21062	4.30352	3	0.423202	-0.345253	-0.0375324	3
SUMO2	3.64187	3.39674e-05	-0.0728916	0.533585	P61956-2;P61956;Q6EEV6	Small ubiquitin-related modifier 2	2;2;0	3.58376	3.28613	4.05572	3	-0.0691189	0.098689	-0.248245	3
ILF2	3.63192	8.25233e-05	0.11282	0.278083	B4DY09;Q12905;X6R6Z1;A0A0A0MRL0	Interleukin enhancer-binding factor 2	22;22;9;7	3.31489	3.2437	4.33719	3	0.117828	0.187261	0.0333701	3
HNRNPF	3.62423	2.16919e-05	0.0736125	0.596497	P52597;A0A1B0GW42	Heterogeneous nuclear ribonucleoprotein F;Heterogeneous nuclear ribonucleoprotein F, N-terminally processed	16;5	3.76575	3.34213	3.76482	3	-0.0766454	-0.0752464	0.372729	3
RBMX	3.6168	0.000284096	-0.0723545	0.700786	P38159;P38159-2;H3BT71;H0Y6E7;H3BUY5;H3BR27;P38159-3;H3BNC1;Q8N7X1	RNA-binding motif protein, X chromosome;RNA-binding motif protein, X chromosome, N-terminally processed	9;9;8;8;4;1;1;1;0	3.10856	3.05308	4.68877	3	-0.26505	-0.357788	0.405775	3
CLNS1A	3.6038	2.10291e-05	0.425034	0.00694471	E9PMI6;J3KN38;P54105;E9PJF4;E9PQ83	Methylosome subunit pICln	3;3;3;2;1	3.65076	3.36149	3.79915	3	0.429857	0.518938	0.326307	3
ZRANB2	3.60006	4.08423e-05	0.135378	0.188624	O95218-2;O95218	Zinc finger Ran-binding domain-containing protein 2	4;4	3.61977	3.16819	4.01222	3	0.129349	0.109427	0.167358	3
SRSF11	3.59986	0.000320201	0.0824173	0.595334	Q5T760;Q05519-2;Q05519;Q5T757;B4DWT1;S4R3C4	Serine/arginine-rich splicing factor 11	9;9;9;5;3;1	4.58574	3.53705	2.67678	3	0.387693	0.0957219	-0.236164	3
EIF4A3	3.59903	2.17159e-05	0.0875666	0.405336	P38919;I3L3H2;J3QQP0;E9PBH4;F8WE11	Eukaryotic initiation factor 4A-III;Eukaryotic initiation factor 4A-III, N-terminally processed	23;21;0;0;0	3.4264	3.50767	3.86302	3	0.191942	0.0892269	-0.0184688	3
MCMBP	3.59707	1.81987e-05	0.311246	0.032337	Q9BTE3-2;Q9BTE3-3	Mini-chromosome maintenance complex-binding protein	1;1	3.69577	3.41779	3.67767	3	0.487486	0.249142	0.197111	3
UBXN7	3.59428	0.00379433	0.118002	0.694543	O94888;C9JAT7;F8WB69;C9JD50;H7BYF4	UBX domain-containing protein 7	6;3;1;1;1	4.62936	NA	2.5592	2	0.612305	NA	-0.376302	2
DNAJC7	3.58966	0.00325642	0.301396	0.0467305	Q99615-2;Q99615;K7EPP7;K7ESP1;K7EIH8;K7EJL5;K7EN19;K7EJV7;K7ER44;K7EJE9;K7EK03;K7ELJ8;K7EQ73	DnaJ homolog subfamily C member 7	11;11;7;7;7;4;4;4;4;3;3;3;1	2.95481	5.59234	2.22183	3	0.443076	0.382501	0.0786098	3
RBM17	3.58647	4.65303e-05	-0.0181021	0.853101	Q96I25;Q5W011;Q5W010;Q5W012;H0Y6J6	Splicing factor 45	15;9;9;8;7	3.75467	3.07485	3.92987	3	-0.109888	0.0285692	0.0270125	3
PHF6	3.5799	2.17552e-05	0.0169528	0.872171	Q8IWS0-5;Q8IWS0;A0A0D9SGE8;Q8IWS0-3;Q5JRC6;Q8IWS0-4;Q8IWS0-2	PHD finger protein 6	10;10;9;9;7;6;6	3.79691	3.35135	3.59144	3	0.0250288	0.141302	-0.115472	3
ZIC5	3.57846	NA	0.396159	NA	Q96T25	Zinc finger protein ZIC 5	1	3.57846	NA	NA	1	0.396159	NA	NA	1
HNRNPA0	3.57521	0.000562658	-0.0402947	0.769111	Q13151	Heterogeneous nuclear ribonucleoprotein A0	14	2.95349	2.91246	4.85969	3	-0.154072	-0.22201	0.255199	3
SNRPB	3.57316	4.71573e-05	0.145035	0.213293	P14678-2;P14678;P14678-3;J3QLE5;P63162;P63162-2;J3KRY3;S4R3P3	Small nuclear ribonucleoprotein-associated proteins B and B;Small nuclear ribonucleoprotein-associated protein N	7;7;7;6;6;6;2;2	3.1956	3.4522	4.07169	3	0.219091	0.228111	-0.0120971	3
LUC7L3	3.56956	2.04417e-05	0.199925	0.0894536	J3KPP4;O95232;D6RDI2;H0YA81;D6RHH0;U3KQT3;E7EN55;C9JL41;O95232-2;H0YBV7;H0YAR4	Luc7-like protein 3	18;18;8;5;2;2;2;2;2;1;1	3.51828	3.78209	3.4083	3	0.226139	0.277509	0.0961269	3
DDX52	3.56485	2.65378e-05	-0.125322	0.294351	Q9Y2R4;A0A087X1P7;A0A087WTD6;A0A087X069;A0A087X121	Probable ATP-dependent RNA helicase DDX52	19;4;4;4;2	3.39149	3.40939	3.89368	3	-0.0159576	-0.0469807	-0.313029	3
MCM2	3.56221	7.67053e-05	0.306045	0.0368136	P49736;H0Y8E6;C9J013;C9JZ21;F8WDM3	DNA replication licensing factor MCM2	34;32;1;1;1	3.316	3.15677	4.21387	3	0.409472	0.394295	0.114367	3
H2AFX	3.5594	4.8426e-05	-0.0558345	0.730788	P16104;Q96QV6;A0A3B3IS11;Q8IUE6;REV__H0Y672;REV__E7EQ67;REV__H7BY63;REV__Q8NB25-4;REV__H0YBA5;REV__Q8NB25-2;REV__A0A087X2A7;REV__Q8NB25-3;REV__Q8NB25;Q71UI9-5	Histone H2AX;Histone H2A type 1-A	3;1;0;1;0;0;0;0;0;0;0;0;0;0	3.31474	3.28204	4.08143	3	0.164529	0.114234	-0.446266	3
FUBP1	3.55721	0.000596447	-0.150763	0.188426	Q96AE4;E9PEB5	Far upstream element-binding protein 1	2;1	3.10246	2.73259	4.83658	3	-0.0477559	-0.120953	-0.28358	3
COPS3	3.55584	0.000227433	0.368629	0.0110456	Q9UNS2;Q9UNS2-2;H7C3P9;C9JLV5;J3QL22;J3QS85;J3KTQ1;J3QKR0;K7ES36	COP9 signalosome complex subunit 3	5;4;3;2;1;1;1;1;1	4.09162	3.99521	2.5807	3	0.440421	0.379177	0.28629	3
PHGDH	3.55525	4.30828e-05	0.34431	0.0147226	A0A286YF22;O43175;A0A286YFA2;A0A2C9F2M7;A0A286YFM8;A0A286YFL2;A0A286YER3;A0A286YFC8;A0A286YFB2;A0A286YF34;A0A286YF78;A0A286YFF3;A0A286YFE1;A0A286YFK5	D-3-phosphoglycerate dehydrogenase	15;15;13;13;10;10;6;6;6;4;4;3;3;3	3.27372	3.35375	4.03829	3	0.368489	0.251931	0.412511	3
SF3A3	3.55213	1.75232e-05	0.118189	0.258702	Q12874	Splicing factor 3A subunit 3	29	3.44692	3.62059	3.58889	3	0.146264	0.177471	0.0308304	3
PINX1	3.55199	9.9797e-05	-0.0536976	0.572314	Q96BK5;E5RJG9;E5RGR1;Q9BT81-2;A0A0A6YYK5;Q96BK5-2	PIN2/TERF1-interacting telomerase inhibitor 1	5;1;1;1;1;1	4.15064	2.8907	3.61462	3	-0.0817359	-0.0176653	-0.0616916	3
NPIPB3	3.55052	NA	-0.890573	NA	C9K082;F8W1W9	Nuclear pore complex-interacting protein family member B9	1;1	NA	NA	3.55052	1	NA	NA	-0.890573	1
GSTO1	3.53859	0.000660113	0.52939	0.0127864	P78417;Q5TA02;P78417-2;P78417-3;Q5TA01	Glutathione S-transferase omega-1	4;3;3;3;2	3.10734	NA	3.96985	2	0.519844	NA	0.538935	2
MATR3	3.53525	0.000565141	-0.0859735	0.401761	A8MXP9;A0A0R4J2E8;P43243;D6REM6;D6R991;H0Y8T4;B3KM87;P43243-2;D6RBK5;D6R8Z5;Q68E03;D6RCM3;D6REK4;A0A1B0GX04;D6R9F3;D6RBS2;D6RBI2;D6RE02;D6RIA2;D6RB45;D6RAM9;D6RAY2	Matrin-3	45;44;44;43;30;17;17;17;6;5;5;4;4;3;3;3;3;3;3;2;2;2	3.12098	2.70492	4.77984	3	-0.121612	-0.149521	0.0132121	3
SRRT	3.53269	0.000342133	0.0442804	0.687412	Q9BXP5-4;Q9BXP5-2;Q9BXP5-3;Q9BXP5;Q9BXP5-5;H7C3A1;H7C1K0;A0A0A0MSP6;H7C0U8;C9JUL9;A0A286YEP7	Serrate RNA effector molecule homolog	37;37;37;37;32;22;4;4;2;2;1	3.23955	2.76437	4.59416	3	0.00475306	-0.0801794	0.208268	3
DBR1	3.53093	4.51204e-05	0.109635	0.358391	Q9UK59;Q9UK59-2;F8WAY1	Lariat debranching enzyme	8;4;1	4.01373	3.22186	3.3572	3	0.219091	0.196229	-0.0864155	3
ZC3HAV1L	3.52966	3.145e-05	0.376084	0.0391192	Q96H79;Q96H79-2	Zinc finger CCCH-type antiviral protein 1-like	6;2	3.85	3.53369	3.2053	3	0.507719	0.559932	0.0606008	3
TSR1	3.52894	0.00325491	0.365256	0.0571081	Q2NL82;I3L1Q5;I3L4E8	Pre-rRNA-processing protein TSR1 homolog	16;7;1	3.10343	5.44112	2.04228	3	0.535058	0.563744	-0.00303285	3
MED16	3.52	0.00248301	0.0254141	0.877663	Q9Y2X0-2;Q9Y2X0-3;Q9Y2X0;U3KQ43;Q9Y2X0-5;Q9Y2X0-4;K7EKS6;U3KQB4;B9TWZ6;A0A0J9YYC6;A0A0J9YXE6;A0A0J9YXA0;B9TX12;B9TX11;A0A0J9YXK9;A0A0J9YXL6;A0A0J9YW49	Mediator of RNA polymerase II transcription subunit 16	5;5;5;4;4;4;3;3;3;2;2;2;1;1;1;1;1	4.37469	2.6653	NA	2	0.215244	-0.164415	NA	2
DNAJA1	3.51495	9.58501e-05	0.207631	0.0923468	P31689;P31689-2	DnaJ homolog subfamily A member 1	13;11	3.80643	3.92391	2.81451	3	0.299948	0.257373	0.0655723	3
FXR1	3.5142	4.15006e-05	-0.00645144	0.970471	P51114;B4DXZ6;P51114-2;E9PFF5;P51114-3;E7EU85;C9JZE0;C9JY20;C9JAJ4;C9IZ22;C9JYQ6;C9J5B4;H7C4S4	Fragile X mental retardation syndrome-related protein 1	15;14;14;12;12;11;3;3;3;2;1;1;1	3.19038	3.39808	3.95415	3	0.119688	0.293724	-0.432766	3
HSP90AA1	3.51264	1.85017e-05	0.493466	0.00392825	P07900;P07900-2;G3V2J8;Q14568;Q58FG0;Q58FF6;Q58FG1	Heat shock protein HSP 90-alpha	25;25;6;2;3;0;1	3.57446	3.40722	3.55624	3	0.597221	0.49416	0.389016	3
QKI	3.51028	0.000630894	-0.134365	0.33063	Q96PU8-9;Q96PU8-8;Q96PU8-6;Q96PU8;Q96PU8-5;Q96PU8-3;H0YG47;F5GXS8;F5GYM3;H0YGD6;F5H5U6;F5H8C8;F5GYT7	Protein quaking	10;10;10;10;9;9;8;6;6;6;2;2;1	3.64501	4.55827	2.32757	3	-0.0240764	0.0282862	-0.407306	3
RUVBL1	3.50982	8.13131e-05	-0.0296173	0.774593	Q9Y265;Q9Y265-2;E7ETR0;H7C4G5;H7C4I3;J3QLR1	RuvB-like 1	22;18;15;11;7;4	3.26433	3.1075	4.15763	3	0.0464212	0.0277203	-0.162993	3
SNW1	3.50735	4.8715e-05	-0.11383	0.358465	Q13573;G3V3A4;G3V4X8;G3V5R3	SNW domain-containing protein 1	31;25;21;10	3.46754	3.09351	3.96099	3	0.0574156	-0.0825759	-0.31633	3
CBX1	3.50337	4.41346e-05	0.27069	0.0332533	B5MD17;J3KS05;P83916;K7ELA4;C9JWS9	Chromobox protein homolog 1	5;5;5;4;4	3.10554	3.48478	3.91977	3	0.247563	0.352871	0.211635	3
PRDX2	3.5022	2.126e-05	0.20182	0.134118	P32119;A6NIW5;P32119-2	Peroxiredoxin-2	12;9;3	3.6412	3.54881	3.3166	3	0.385155	0.00705194	0.213254	3
YWHAE	3.50209	2.51154e-05	0.42221	0.0186591	P62258;P62258-2;B4DJF2;I3L3T1;K7EM20;K7EIT4;I3L0W5	14-3-3 protein epsilon	17;13;8;8;6;5;2	3.64224	3.22939	3.63463	3	0.627233	0.462052	0.177344	3
TRIM27	3.50157	NA	-0.0240617	NA	P14373-2;P14373;A0A0G2JIZ4;A0A140T9Q6;A0A140T9B9;A0A140T9N6;A0A140T9V9;H0Y551	Zinc finger protein RFP	4;4;2;1;1;1;1;1	NA	3.50157	NA	1	NA	-0.0240617	NA	1
RCC2	3.50151	2.61238e-05	0.113091	0.367228	Q9P258	Protein RCC2	21	3.72323	3.55078	3.23053	3	0.26123	0.186374	-0.108332	3
PCBP1	3.50035	2.35535e-05	0.150304	0.15447	Q15365;H3BSP4;C9K0A2;F8WC71;C9IZV9;C9J7A9;C9JSA6;C9J5V4;C9JTY5;C9JZY3;C9J0A4;P57723-2;P57723	Poly(rC)-binding protein 1	7;0;0;0;0;0;0;0;0;0;0;0;0	3.72792	3.46127	3.31186	3	0.188148	0.155879	0.106884	3
NUDT21	3.49594	0.000157654	0.0209962	0.834601	O43809;H3BND3;H3BV41	Cleavage and polyadenylation specificity factor subunit 5	13;9;6	2.7286	4.17832	3.58091	3	0.108759	0.041243	-0.087013	3
RSL1D1	3.49459	2.18198e-05	-0.484793	0.0997696	O76021;J3QSV6;O76021-2;I3L3U9;I3L3C4;I3L234;I3L1A3;J3KPU7;I3L2F2;I3L4T8;I3L1Y4	Ribosomal L1 domain-containing protein 1	30;28;17;14;9;4;2;1;1;1;1	3.45628	3.68504	3.34246	3	-0.13887	-0.137203	-1.17831	3
TCP11L1	3.49435	2.74461e-05	-0.0653451	0.550586	R4GNF5;E9PP52;E9PJ55;Q9NUJ3	T-complex protein 11-like protein 1	1;1;1;1	3.19066	3.62889	3.66348	3	0.0535284	-0.0305456	-0.219018	3
ADAR	3.48849	0.00037503	-0.0193364	0.836525	P55265-5;P55265;P55265-4	Double-stranded RNA-specific adenosine deaminase	4;4;4	3.01167	2.86188	4.59193	3	-0.0581575	-0.00589824	0.00604663	3
CBX5	3.48663	1.90454e-05	-0.0425414	0.705139	P45973;F8VNY3	Chromobox protein homolog 5	11;3	3.46624	3.58002	3.41362	3	0.137504	-0.168058	-0.0970697	3
NELFA	3.48323	3.84056e-05	0.0150524	0.901808	A0A0C4DFX9;Q9H3P2;H0Y3X6;C9JHL4;H7C2C7;C9JEM7;H7C0W2;Q9H3P2-7;F8W954;F8WF98;H7C2M8;H7C3C2	Negative elongation factor A	14;14;11;9;7;6;5;5;3;3;2;1	3.83613	3.49978	3.11379	3	0.0680516	0.187134	-0.210029	3
CGGBP1	3.48199	0.000215523	0.0448894	0.648647	Q9UFW8;C9JUJ0	CGG triplet repeat-binding protein 1	7;6	3.68381	4.16672	2.59545	3	0.0844725	0.0950467	-0.0448509	3
PABPN1	3.48044	3.63395e-05	0.0902828	0.385218	Q86U42-2;Q86U42;Q92843-2;H0YJH9	Polyadenylate-binding protein 2	6;6;4;0	3.35586	3.21551	3.86994	3	0.199751	0.0392788	0.0318186	3
HNRNPM	3.47729	0.000100295	-0.10881	0.476978	A0A087X0X3;P52272-2;P52272;M0R019;M0R2T0;M0R0N3;M0QYQ7;M0R2I7;M0R0Y6;M0QY96;M0QYL3	Heterogeneous nuclear ribonucleoprotein M	27;27;27;23;21;19;18;3;9;3;1	3.14414	3.10904	4.17869	3	0.0024505	0.118626	-0.447505	3
HSPA1A	3.47712	2.34014e-05	0.357143	0.0168823	P0DMV9;P0DMV8;A0A0G2JIW1;P0DMV8-2;V9GZ37		15;15;15;11;7	3.32193	3.414	3.69542	3	0.45249	0.409798	0.209141	3
GTF2F2	3.47561	0.000518572	0.226489	0.0897727	P13984	General transcription factor IIF subunit 2	16	4.5961	2.52045	3.31029	3	0.400647	0.208018	0.0708015	3
DRAP1	3.47535	0.000994977	0.261014	0.18494	E9PNC7;C9JCC6;Q14919;Q14919-2;E9PQX9	Dr1-associated corepressor	3;3;3;3;2	4.01676	2.93393	NA	2	0.711935	0.0367495	0.0343566	3
SNRPA	3.46553	3.72648e-05	-0.0279757	0.859143	P09012;M0R268;M0QZG7;M0R221;M0R2B8;M0QXK2;M0R0G9	U1 small nuclear ribonucleoprotein A	13;11;9;8;8;7;2	3.33842	3.20135	3.8568	3	0.201383	0.11703	-0.40234	3
RBM26	3.46371	0.000184474	0.0405519	0.679472	Q5T8P6-2;E2PSN0;Q5T8P6-6	RNA-binding protein 26	0;0;0	3.38073	2.75104	4.25936	3	0.00906047	-0.0151701	0.127765	3
HNRNPA2B1	3.45957	0.000582085	-0.0846396	0.523148	P22626;P22626-2;A0A087WUI2	Heterogeneous nuclear ribonucleoproteins A2/B1	35;34;27	2.86645	2.81081	4.70144	3	-0.207095	-0.230787	0.183963	3
MAPK1IP1L	3.45695	0.00220989	0.133197	0.2491	Q8NDC0	MAPK-interacting and spindle-stabilizing protein-like	1	3.20098	5.10568	2.06419	3	0.275603	0.125387	-0.00140009	3
C5orf51	3.45438	0.00132763	0.238302	0.101142	A6NDU8;A0A0C4DGW6	UPF0600 protein C5orf51	4;3	2.82869	4.08006	NA	2	0.397803	0.320773	-0.00366911	3
MCM5	3.45078	6.82738e-05	0.268049	0.0881831	P33992;B1AHB1;B1AHA9;B1AHB2	DNA replication licensing factor MCM5	37;31;9;6	3.13763	3.18537	4.02933	3	0.374956	0.440314	-0.0111227	3
HNRNPL	3.4487	0.000345473	-0.0813495	0.445152	P14866;M0QXS5;P14866-2;M0QYT0;M0R1W6;M0QYL7;B4DVF8;M0R076	Heterogeneous nuclear ribonucleoprotein L	7;1;1;0;0;0;0;0	3.16031	2.70728	4.47852	3	-0.0978106	-0.189022	0.0427844	3
CACYBP	3.44811	4.07684e-05	0.361536	0.0332539	Q9HB71;Q9HB71-3;B2ZWH1;Q9HB71-2	Calcyclin-binding protein	15;11;4;4	3.30473	3.86225	3.17736	3	0.505383	0.48553	0.0936954	3
HNRNPH1	3.44686	2.24598e-05	0.084489	0.569351	G8JLB6;P31943;E9PCY7;D6RBM0;E7EN40;H0YB39;D6RIU0;E5RGV0;D6RFM3;H0YBD7;E7EQJ0;D6RAM1;D6R9T0;D6RIT2;D6RDU3;D6RJ04;D6RIH9;D6RDL0;E5RGH4;H0YAQ2;H0YBG7;D6RF17;E5RJ94;D6R9D3	Heterogeneous nuclear ribonucleoprotein H;Heterogeneous nuclear ribonucleoprotein H, N-terminally processed	9;9;8;6;4;3;6;4;6;2;5;5;5;5;5;5;5;4;2;1;1;3;2;2	3.36387	3.3505	3.6262	3	-0.0595551	-0.104682	0.417704	3
KIAA0907	3.43809	0.000304391	-0.118966	0.286492	Q7Z7F0-3;Q7Z7F0-2;Q7Z7F0;Q7Z7F0-4	UPF0469 protein KIAA0907	6;6;6;5	3.11273	2.76583	4.43571	3	-0.123701	0.00877371	-0.24197	3
HNRNPD	3.43789	0.000217299	0.124081	0.23582	Q14103-4;Q14103-2;D6RBQ9	Heterogeneous nuclear ribonucleoprotein D0	1;1;1	3.84288	3.9443	2.52649	3	0.112233	0.0596322	0.200379	3
U2AF2	3.42665	7.73302e-05	0.139942	0.195523	P26368-2;P26368;K7ENG2	Splicing factor U2AF 65 kDa subunit	15;15;10	3.05858	3.19418	4.02719	3	0.0953168	0.0871912	0.237319	3
LUC7L2	3.42558	7.09698e-05	0.242339	0.0586423	Q9Y383;Q96HJ9-2;A0A0A6YYJ8;Q9Y383-3;Q9Y383-2;V9GZ75;F8WEU3;B8ZZ12	Putative RNA-binding protein Luc7-like 2	8;7;7;7;7;1;1;0	3.67333	3.75596	2.84747	3	0.381283	0.169412	0.176323	3
TAF15	3.4253	0.00174731	-0.0270266	0.875609	Q92804-2;Q92804;A0A075B7D9;A0A075B7E4;A0A075B7F4;A0A075B7F2;A0A075B7C1	TATA-binding protein-associated factor 2N	6;6;4;2;2;2;1	2.56169	2.63828	5.07592	3	-0.240623	-0.244924	0.404467	3
YWHAQ	3.42414	3.95502e-05	0.282261	0.0327367	P27348;E9PG15	14-3-3 protein theta	8;3	3.12762	3.3407	3.8041	3	0.395063	0.25084	0.200881	3
HDGFRP3	3.42244	3.40444e-05	0.0639757	0.513934	Q9Y3E1;H3BPQ6;H3BPM9	Hepatoma-derived growth factor-related protein 3	6;1;2	3.65042	3.08221	3.53468	3	0.128953	0.0589399	0.0040339	3
DKC1	3.42133	2.52795e-05	-0.41252	0.102252	O60832;O60832-2;C9IYT0;H7C0M1;H7C2Q9;H7BZF2;H7C2Q2	H/ACA ribonucleoprotein complex subunit 4	19;15;13;11;7;4;3	3.64432	3.32236	3.29732	3	-0.172815	-0.0758697	-0.988877	3
CBX8	3.41807	0.000769014	-0.261047	0.059003	Q9HC52;C9J6K3;C9JM54	Chromobox protein homolog 8	13;8;5	3.30635	4.61442	2.33344	3	-0.111009	-0.239464	-0.432669	3
ALYREF	3.41693	3.22808e-05	0.108354	0.526371	Q86V81;E9PB61	THO complex subunit 4	11;10	3.11477	3.46611	3.66991	3	0.242938	0.379288	-0.297165	3
RNF2	3.409	0.00588564	-0.116257	0.379799	Q99496;X6RFN3;Q99496-2	E3 ubiquitin-protein ligase RING2	8;5;6	5.64832	2.50754	2.07115	3	0.0258793	-0.00210787	-0.372543	3
UCK2	3.40803	NA	0.458697	NA	A0A2R8Y653;Q9BZX2;Q9BZX2-2	Uridine-cytidine kinase 2	4;4;1	3.40803	NA	NA	1	0.458697	NA	NA	1
PPIA	3.40648	0.00173007	0.336427	0.0248789	P62937;F8WE65;C9J5S7;P62937-2;E5RIZ5	Peptidyl-prolyl cis-trans isomerase A;Peptidyl-prolyl cis-trans isomerase A, N-terminally processed;Peptidyl-prolyl cis-trans isomerase	8;6;6;4;2	3.15436	4.93263	2.13245	3	0.443925	0.157949	0.407407	3
RPA2	3.4016	0.000200038	0.262985	0.0510471	P15927;P15927-2;P15927-3;Q5TEJ7;Q5TEJ0	Replication protein A 32 kDa subunit	7;7;7;4;3	3.94888	3.71699	2.53893	3	0.179766	0.425352	0.183836	3
EIF3J	3.39947	6.22173e-05	0.26973	0.127033	O75822;O75822-2;O75822-3;H0YGJ7;H0YLP3	Eukaryotic translation initiation factor 3 subunit J	6;5;5;1;1	2.9824	3.89132	3.32469	3	0.47892	0.425996	-0.0957279	3
SF3B2	3.3971	0.000179369	0.0960931	0.331361	Q13435;E9PPJ0;E9PJ04;H0YCG1;E9PJT3;H0YEX5;E9PIL8	Splicing factor 3B subunit 2	46;42;18;18;17;11;2	3.08862	2.87602	4.22667	3	0.120352	0.0511633	0.116764	3
OTUB1	3.39385	0.00362589	0.252097	0.124183	J3KR44;Q96FW1;F5GYN4;F5H6Q1;F5GYJ8;F5H3F0;Q96FW1-2	Ubiquitin thioesterase OTUB1	8;8;7;7;6;5;4	2.84617	2.02333	5.31204	3	0.421156	-0.0709665	0.406101	3
TCP1	3.3916	0.00949415	0.389654	0.0185068	P17987;F5H282;E7EQR6;E7ERF2;F5GZI8;F5GYL4;F5H136;F5GZ03;F5H726;F5H676;F5H7Y1	T-complex protein 1 subunit alpha	12;7;7;7;4;3;3;3;2;2;1	2.48993	5.90207	1.78279	3	0.349139	0.594549	0.225275	3
POLDIP3	3.37403	3.23014e-05	-0.102994	0.316239	Q9BY77;F6VRR5;Q9BY77-2;F8WCX5;Q8WUT1;Q6R954;F8WEE2	Polymerase delta-interacting protein 3	24;23;21;14;10;8;8	3.60621	3.42331	3.09259	3	-0.14749	-0.145462	-0.0160305	3
DDX5	3.37111	0.000243968	-0.0983617	0.336419	P17844;J3KTA4;P17844-2;J3QRQ7;J3QSF1;J3KRX8;J3QR02;J3KTQ4;J3KRZ1;X6RLV5;J3QKN9;J3QRN5;J3QS79;J3QLG9;J3QR62	Probable ATP-dependent RNA helicase DDX5	32;31;29;13;8;11;10;10;4;6;2;2;1;1;1	3.06368	2.77398	4.27567	3	-0.136854	-0.146962	-0.0112681	3
EBNA1BP2	3.37076	8.2156e-05	-0.494603	0.105542	H7C2Q8;Q99848	Probable rRNA-processing protein EBP2	14;14	3.70255	3.63773	2.77201	3	-0.302689	0.0176369	-1.19876	3
MBIP	3.36392	0.000435788	0.234088	0.180706	S4R3N2;A0A087X1L0;S4R2X9;Q9NS73-2;Q9NS73-5;Q9NS73;S4R3P6;Q9NS73-3;S4R3Y0	MAP3K12-binding inhibitory protein 1	6;6;6;6;6;6;5;5;1	3.55348	NA	3.17436	2	0.386701	NA	0.081476	2
IMPDH2	3.36281	2.89827e-05	0.418471	0.00925209	H0Y4R1;P12268;E7ETK5;C9K0R9	Inosine-5-monophosphate dehydrogenase 2	11;11;4;0	3.47884	3.49454	3.11503	3	0.568227	0.360533	0.326652	3
MMTAG2	3.361	2.36755e-05	0.00442873	0.977619	Q9BU76-4;Q9BU76;Q9BU76-3;Q9BU76-2	Multiple myeloma tumor-associated protein 2	11;11;9;8	3.46571	3.37685	3.24045	3	0.225892	0.160404	-0.37301	3
SPDL1	3.35916	3.78271e-05	0.292368	0.0335676	Q96EA4;Q96EA4-2;Q96EA4-3;H0YBG5;D6RC83;D6RIF7;D6RIB8;D6RDK5;D6RCL1;D6REZ1;D6R936	Protein Spindly	12;10;10;6;5;4;4;2;2;2;2	3.34696	3.06091	3.6696	3	0.391218	0.336626	0.149259	3
HDAC2	3.35806	2.96246e-05	0.0384045	0.7335	Q92769-3;Q92769;H3BM24;E5RFI6;E5RJ04;E5RGV4;E5RHE7;E5RH52;E5RG37;E5RFP9;E5RK19	Histone deacetylase 2	8;8;3;2;2;2;2;2;2;2;2	3.44546	3.1072	3.52151	3	0.179511	0.0747794	-0.139077	3
PPP2CA	3.35741	0.000178878	0.333666	0.0292716	P67775;P62714;P67775-2;E7ESG8;H0YBN9;E5RFI3;E5RHP4;E5RHC1;H0YC23	Serine/threonine-protein phosphatase 2A catalytic subunit alpha isoform;Serine/threonine-protein phosphatase 2A catalytic subunit beta isoform;Serine/threonine-protein phosphatase	6;6;5;3;2;2;2;2;1	4.17217	3.03789	2.86218	3	0.396488	0.468844	0.135666	3
UBR7	3.35699	NA	0.180784	NA	Q8N806;G3V336;G3V2G3;G3V253;H0YJA0;G3V3Q6;H0YJM2;E9PCJ7	Putative E3 ubiquitin-protein ligase UBR7	3;2;2;1;1;1;1;1	3.35699	NA	NA	1	0.180784	NA	NA	1
HMGB1	3.35209	0.000162537	0.335242	0.0835022	P09429;Q5T7C4;B2RPK0;P23497	High mobility group protein B1;Putative high mobility group protein B1-like 1	13;13;7;3	3.68145	3.80983	2.56499	3	0.524465	0.542109	-0.0608487	3
MIER1	3.35196	4.20592e-05	0.271176	0.0872782	Q8N108-19;Q8N108-16;Q8N108-14;Q8N108-18;Q8N108-17;Q8N108-15;Q8N108;Q8N108-13;Q8N108-12	Mesoderm induction early response protein 1	4;4;4;4;4;4;4;4;4	3.72585	3.2442	3.08583	3	0.0828388	0.179001	0.551688	3
PARN	3.35163	3.87371e-05	-0.0955025	0.367991	A0A494C0W0;O95453-2;O95453;A0A494C1K5;A0A494C0Q2;A0A494C1N1;A0A494C0K5;O95453-3;A0A494BZW7;A0A494C0P9;A0A494BZU6;A0A494C1G3;A0A494C0Q6;A0A494C156;O95453-4;H3BRK1;A0A494C002;F5H1Z4	Poly(A)-specific ribonuclease PARN	22;22;22;20;20;20;20;20;18;18;17;16;16;15;14;11;10;4	3.66346	3.04665	3.34477	3	-0.0430215	-0.217575	-0.0259113	3
UBB	3.35011	4.89191e-05	0.172438	0.124915	J3QS39;J3QTR3;F5H6Q2;F5GYU3;F5H2Z3;F5H265;B4DV12;F5H388;F5H747;F5GXK7;J3QKN0;Q5PY61;Q96C32;P62987;P62979;P0CG47;P0CG48;M0R1V7;Q49A90;M0R1M6;M0R2S1;A0A2R8Y422;J3QSA3;F5GZ39	Ubiquitin-60S ribosomal protein L40;Ubiquitin;60S ribosomal protein L40;Ubiquitin-40S ribosomal protein S27a;Ubiquitin;40S ribosomal protein S27a;Polyubiquitin-B;Ubiquitin;Polyubiquitin-C;Ubiquitin	4;4;4;4;4;4;4;4;4;4;4;4;4;4;4;4;4;3;3;3;3;3;2;2	2.99574	3.31057	3.74402	3	0.189919	0.245374	0.0820213	3
CTBP2	3.34518	5.59081e-05	0.103709	0.299898	P56545;P56545-3;P56545-2;A0A087WYL1	C-terminal-binding protein 2	11;11;11;1	3.73031	3.39136	2.91387	3	0.14483	0.0571383	0.10916	3
HNRNPA3	3.34498	0.000683168	-0.063451	0.650229	P51991;H7C1J8	Heterogeneous nuclear ribonucleoprotein A3	7;0	2.83588	2.61727	4.58177	3	-0.211415	-0.220412	0.241474	3
WTAP	3.34306	7.70745e-05	0.00790299	0.932315	Q15007;A0A087X1R4;Q15007-2	Pre-mRNA-splicing regulator WTAP	20;11;11	3.90679	2.99188	3.13049	3	-0.0131013	0.00259452	0.0342157	3
DEK	3.33982	2.34178e-05	0.0802345	0.453582	H0Y993;A0A494C028;P35659;B4DFG0;H0Y8X0;P35659-2;D6RDA2;A0A494C198;D6R9L5	Protein DEK	17;17;17;15;13;13;10;10;6	3.25478	3.35135	3.41335	3	0.189034	0.100709	-0.049039	3
TIPRL	3.3371	0.000380286	0.420617	0.027091	O75663;O75663-2	TIP41-like protein	7;4	3.38805	3.28614	NA	2	0.667938	0.123401	0.470511	3
GOLGA6L4	3.33585	NA	0.305562	NA	A0A087X0T7;J3KQ80;A0A087X1J3;A0A0G2JNH6;A0A0G2JM30;A0A0J9YW09;A0A0M3HER8;A6NEM1-2;A6NEM1;A6NI86;H0YKK7;A6NEF3;D6RFJ4;REV__A0A0A0MRX2;REV__Q96HY6-2;REV__Q96HY6;Q8TB68-2;Q8TB68;A6NEY3	Golgin subfamily A member 6-like protein 9;Putative golgin subfamily A member 6-like protein 10;Putative golgin subfamily A member 6-like protein 19;Putative golgin subfamily A member 6-like protein 4	3;2;2;2;2;2;2;2;2;2;2;2;1;1;1;1;1;1;1	3.33585	NA	NA	1	0.305562	NA	NA	1
UPF3B	3.33436	0.0141714	0.0735271	0.626514	Q9BZI7-2;Q9BZI7;A0A087WYC8;A0A1B0GVA2	Regulator of nonsense transcripts 3B	17;17;8;4	2.72799	5.99166	1.28342	3	0.314755	0.168642	-0.262815	3
MEF2D	3.33328	NA	0.0295589	NA	Q14814-4;Q14814;Q05BX2;Q14814-6;Q14814-3;Q14814-5;Q14814-2;H0YM62;D6RG14;D6RB91;A0A1B0GTW4;D6RG21;D6RCM6;D6RJA7;A0A0D9SET2;D6R942;D6RC63;D8L7E9;D6RJG6;A0A0D9SFD0;A0A0R4J2G5;A0A1B0GV32;A0A0D9SGI5;Q06413-4;Q06413-3;Q06413-6;Q06413-2;Q06413;Q06413-5;Q02078-4;Q02078-6;Q02078-3;Q02078-5;Q02078-2;Q02078	Myocyte-specific enhancer factor 2D	3;3;2;2;2;2;2;1;1;1;1;1;1;1;1;1;1;1;1;1;1;1;1;1;1;1;1;1;1;1;1;1;1;1;1	3.33328	NA	NA	1	0.0295589	NA	NA	1
ADPRHL2	3.33142	NA	1.0411	NA	Q9NX46	Poly(ADP-ribose) glycohydrolase ARH3	3	3.33142	NA	NA	1	1.0411	NA	NA	1
SPCS2	3.32872	3.70529e-05	0.0763698	0.538589	A0A087WUC6;Q15005;E9PL01;E9PI68;E9PRB9;H0YE04	Signal peptidase complex subunit 2	9;9;8;8;4;3	3.01423	3.40599	3.56595	3	0.0880059	0.272859	-0.131756	3
GLRX3	3.32719	0.000584191	0.19299	0.181174	O76003	Glutaredoxin-3	7	4.50487	2.80738	2.66933	3	0.353436	-0.0772237	0.302758	3
UGDH	3.32207	NA	0.404685	NA	O60701-2;O60701;D6RHF4;E9PBD2;E7ER95;E7ER83;E7ETF4;E7EV97;O60701-3	UDP-glucose 6-dehydrogenase	2;2;1;1;1;1;1;1;1	3.32207	NA	NA	1	0.404685	NA	NA	1
CCDC137	3.32155	0.000678475	-0.294944	0.101415	Q6PK04;I3L0U5;I3L4F6	Coiled-coil domain-containing protein 137	5;4;1	2.96541	NA	3.67768	2	-0.164367	NA	-0.425521	2
HDGF	3.32114	4.04236e-05	0.15469	0.173879	P51858;P51858-2;P51858-3	Hepatoma-derived growth factor	14;13;13	3.55998	3.42962	2.97381	3	0.277509	0.127897	0.0586628	3
LYAR	3.31991	0.000132354	-0.184631	0.0946642	Q9NX58	Cell growth-regulating nucleolar protein	22	3.75435	3.5967	2.60867	3	-0.209812	-0.205497	-0.138585	3
CTNNBL1	3.31762	5.12713e-05	0.0575276	0.686384	A0A087WUB9;Q8WYA6;Q8WYA6-4;Q8WYA6-3;Q8WYA6-2;A2A2P1	Beta-catenin-like protein 1	20;20;18;14;14;4	3.2649	2.97128	3.7167	3	0.267955	0.156785	-0.252157	3
SRSF10	3.3146	5.30031e-05	0.078923	0.527066	Q5JRI1;O75494-5;O75494-4;O75494-6;O75494-3;O75494-2;O75494;Q6IQ42;R4GMP8	Serine/arginine-rich splicing factor 10	9;9;9;9;9;9;9;5;1	3.61671	3.44387	2.88321	3	0.0603241	-0.115394	0.291839	3
MECP2	3.3034	0.000855367	-0.0739612	0.567329	P51608-2;P51608;A0A087X1U4;I6LM39;B5MCB4;A0A087WVW7;A0A0D9SFX7;A0A1B0GTV0;A0A0D9SEX1;C9JH89	Methyl-CpG-binding protein 2	21;19;14;11;10;9;8;3;1;1	4.50379	3.14161	2.26479	3	0.0453032	0.064331	-0.331518	3
TFIP11	3.30335	0.00673266	0.00849682	0.927456	Q9UBB9;Q9UBB9-2;F6UKU9;F6SQZ1;F6XM96;H0Y4U8;F6UQ07	Tuftelin-interacting protein 11	23;8;2;2;2;2;1	5.51267	2.59178	1.80561	3	-0.025089	0.0172093	0.0333701	3
PAX6	3.30059	NA	0.127633	NA	A0A1W2PRS6;A0A1W2PQL7;A0A1W2PRA4;D1KF47;A0A1W2PSA8;A0A1W2PPN2;E9PKM0;A0A1W2PQA8;A0A1W2PQG7;P26367;P26367-2;A0A1W2PPM5;B1B1I8;A0A1X7SBT0;B1B1I9;A0A1W2PRG3;A0A1W2PQM7;A0A1W2PS91;A0A1W2PQW3;A0A1W2PRW7;A0A1W2PSB5;A0A1W2PQG3;A0A1W2PPG3;B1B1J0;A0A1W2PP89;A0A1W2PP27;A0A1W2PRU4;A0A1W2PQJ8;A0A1W2PQ31;A0A1W2PNS7;A0A1W2PPJ2;A0A1W2PPH0;A0A1W2PRA8;A0A1W2PRH6;A0A1W2PR58	Paired box protein Pax-6	4;4;4;4;4;4;4;4;4;4;4;3;3;3;3;3;3;3;2;2;2;2;2;2;2;2;2;2;2;2;2;2;2;2;1	NA	NA	3.30059	1	NA	NA	0.127633	1
PRPF40A	3.30017	3.69418e-05	0.0508974	0.601631	A0A3F2YNY6;O75400-2;O75400;O75400-3;F5H578;H0YG38;H7C2N3	Pre-mRNA-processing factor 40 homolog A	24;24;24;23;10;4;1	3.6068	3.18951	3.1042	3	0.0117819	0.126841	0.0140696	3
HEATR3	3.29623	2.47917e-05	0.109966	0.329701	Q7Z4Q2;Q7Z4Q2-2;Q7Z4Q2-3	HEAT repeat-containing protein 3	16;10;3	3.36555	3.22155	3.30159	3	0.257011	0.0882773	-0.0153888	3
HSPA8	3.29533	2.70194e-05	0.249969	0.103337	P11142;E9PKE3;P11142-2;E9PNE6;E9PN89;A8K7Q2;E9PLF4;E9PQQ4;E9PQK7;E9PS65;E9PPY6;E9PN25;E9PM13;E9PI65	Heat shock cognate 71 kDa protein	15;15;9;13;7;15;0;0;0;7;0;0;5;0	3.21107	3.22338	3.45154	3	0.410233	0.365469	-0.0257938	3
PCF11	3.29094	0.00417999	-0.0797115	0.448604	O94913;E9PKN0;E9PQ01;E9PQF9;E9PNY7	Pre-mRNA cleavage complex 2 protein Pcf11	18;13;12;3;3	5.26085	2.48772	2.12425	3	0.00633393	-0.202655	-0.0428134	3
ACIN1	3.29069	5.1631e-05	0.0135333	0.88901	S4R3H4;E7EQT4;Q9UKV3;Q9UKV3-5;Q9UKV3-3;Q9UKV3-2;G3V3B0;G3V3T3	Apoptotic chromatin condensation inducer in the nucleus	38;37;37;36;19;19;18;5	3.28616	2.92668	3.65923	3	0.0968016	-0.0135963	-0.0426054	3
SRSF9	3.28911	7.29153e-05	0.0269682	0.84737	Q13242;H0YIB4;S4R3G0	Serine/arginine-rich splicing factor 9	17;10;7	3.0757	2.97629	3.81535	3	-0.0613905	-0.187001	0.329296	3
SMARCA5	3.28769	0.00011585	0.135296	0.194744	O60264	SWI/SNF-related matrix-associated actin-dependent regulator of chromatin subfamily A member 5	35	3.02201	2.8929	3.94815	3	0.193078	0.121281	0.0915306	3
RPA1	3.28761	3.0445e-05	0.0776863	0.441883	P27694;I3L4R8;I3L2M5;I3L524	Replication protein A 70 kDa DNA-binding subunit;Replication protein A 70 kDa DNA-binding subunit, N-terminally processed	26;11;7;6	3.46624	3.30695	3.08964	3	0.170694	0.0294175	0.0329472	3
TBCB	3.28613	0.000398681	0.284134	0.024663	K7EK42;A0A494C0X0;Q99426;K7EP07;Q99426-2;K7EL99	Tubulin-folding cofactor B	4;4;4;3;3;1	3.27478	3.29748	NA	2	0.289952	0.253505	0.308943	3
ZNF384	3.28406	3.20859e-05	-0.00407923	0.972841	Q8TF68;Q8TF68-3;Q8TF68-2;E9PHB3;F5H8L7;F5H105	Zinc finger protein 384	5;4;4;4;3;1	3.50538	3.09057	3.25622	3	0.203264	-0.0304866	-0.185015	3
SPIN1	3.28395	NA	0.102591	NA	Q9Y657;Q5JUX0	Spindlin-1	3;1	3.28395	NA	NA	1	0.102591	NA	NA	1
PCBP2	3.28331	7.44516e-05	0.110143	0.303692	Q15366-6;Q15366-3;Q15366;Q15366-2;H3BSS4	Poly(rC)-binding protein 2	2;2;2;2;2	3.63877	3.44956	2.7616	3	0.181039	0.157302	-0.0079132	3
POLR1E	3.28313	8.85162e-05	-0.0366067	0.695096	Q9GZS1;Q9GZS1-1;E7EX70	DNA-directed RNA polymerase I subunit RPA49	16;14;6	3.86225	3.06015	2.92698	3	-0.0315037	-0.0319019	-0.0464144	3
RBFOX2	3.2827	2.99442e-05	-0.0853565	0.405103	O43251-6;O43251-8;B0QYV1;A0A0G2JRA5;O43251-5;O43251-10;O43251-2;O43251;S4R469;F8VR27;F8VZY7;B0QYY4;A0A087X2B1;J3KNW3;B7Z1U7;F8VZG9;A0A286YEU2;O43251-9;Q9NWB1-3;O43251-4;Q9NWB1-4;Q9NWB1-5;Q9NWB1;O43251-7;Q9NWB1-2;I3L1D4;O43251-3;A0A0G2JSB3;B0QYY7;A0A3B3ITL7;J3QRF4;F8VRS4;A6NFN3;A6NFN3-2;A0A0G2JRD1;S4R3K7;J3QQZ2;B0QYY6;F5H0M1	RNA binding protein fox-1 homolog 2;RNA binding protein fox-1 homolog;RNA binding protein fox-1 homolog 1;RNA binding protein fox-1 homolog 3	11;11;10;10;10;10;10;10;9;9;9;9;9;9;9;9;9;9;9;9;9;9;9;9;9;8;7;6;6;6;6;6;6;6;5;5;5;4;1	3.34979	3.08054	3.41776	3	-0.184064	-0.0179428	-0.0540627	3
MPHOSPH6	3.28125	0.000525891	-0.191819	0.198676	H3BNT4;Q99547;H3BSB3;H3BNK8;H3BU96	M-phase phosphoprotein 6	5;5;4;2;2	3.04612	NA	3.51637	2	-0.245386	NA	-0.138251	2
RBM10	3.27971	0.00255513	-0.137376	0.210412	P98175-5;P98175-2;P98175;P98175-4;P98175-3	RNA-binding protein 10	27;25;25;20;20	2.61539	2.22472	4.99903	3	-0.23562	-0.139109	-0.0373992	3
NR2F2	3.27688	0.0002691	0.150579	0.375384	P24468-3;P24468-2;P24468;H3BTC2	COUP transcription factor 2	1;1;1;1	4.17401	2.95248	2.70416	3	0.535257	0.0402612	-0.12378	3
CUL2	3.27304	0.000598144	0.673162	0.00225136	A0A0A0MTN0;Q13617;Q13617-2;Q5T2B5;Q5T2B7	Cullin-2	13;13;13;10;2	2.79352	2.59591	4.4297	3	0.442439	0.803558	0.77349	3
SRSF5	3.27183	9.78905e-05	0.34612	0.117754	Q13243;Q13243-3;B4DJK0;B4DUA4;G3V5K8;Q13243-2	Serine/arginine-rich splicing factor 5	9;7;5;5;5;5	3.11538	3.85957	2.84053	3	0.404249	0.746055	-0.111945	3
HNRNPU	3.27001	0.000189932	0.0434873	0.705612	Q00839;A0A1X7SBS1;Q5RI18;A0A1W2PPL4;A0A1W2PPH7;A0A1W2PQL0;A0A1W2PP34;A0A1W2PQ74;A0A1W2PRZ7;A0A1W2PQD4;A0A1W2PRI6;A0A1W2PNG3;A0A087WVI9;A0A087WZF3;A0A1W2PP22	Heterogeneous nuclear ribonucleoprotein U	3;0;0;0;0;0;0;0;0;0;0;0;0;0;0	3.10769	2.67161	4.03073	3	-0.0839209	-0.0246486	0.239031	3
SFPQ	3.26956	0.000378577	-0.0442563	0.660823	P23246;P23246-2;H0Y9K7;H0Y9U2	Splicing factor, proline- and glutamine-rich	42;36;18;4	2.89241	2.64579	4.27049	3	-0.129324	-0.0630776	0.0596322	3
SF3B1	3.26908	0.000244766	0.0177713	0.856976	O75533;H7C341;B4DGZ4;A0A494C1M2;O75533-2;F8WC19	Splicing factor 3B subunit 1	69;8;5;5;5;1	2.97849	2.69833	4.13042	3	-0.0450593	-0.0175923	0.115965	3
DDX17	3.26894	0.000383694	-0.121443	0.258805	A0A1X7SBZ2;A0A5H1ZRQ2;A0A1W2PQ51;Q92841;Q92841-1;Q92841-3;Q92841-2;A0A0U1RQJ0	Probable ATP-dependent RNA helicase DDX17	28;28;28;28;26;26;26;2	2.93902	2.60265	4.26515	3	-0.0950189	-0.0399777	-0.229332	3
PHAX	3.26889	0.00130637	0.351834	0.0164116	Q9H814	Phosphorylated adapter RNA export protein	4	4.23902	3.71039	1.85726	3	0.438293	0.398241	0.218967	3
HNRNPH3	3.26656	0.001011	-0.0445696	0.809027	P31942-2;P31942;P31942-3;P31942-4;P31942-6;P31942-5	Heterogeneous nuclear ribonucleoprotein H3	13;13;12;8;4;4	2.60372	2.58427	4.61168	3	-0.242499	-0.31581	0.4246	3
IRF2BP1	3.263	0.00370302	-0.0112069	0.929241	Q8IU81	Interferon regulatory factor 2-binding protein 1	13	3.1334	4.96993	1.68566	3	0.172103	0.0497702	-0.255494	3
TNPO3	3.26267	NA	0.442652	NA	E9PFH4;C9J7E5;Q9Y5L0-3;Q9Y5L0;Q9Y5L0-1;Q9Y5L0-5	Transportin-3	3;3;3;3;3;2	NA	3.26267	NA	1	NA	0.442652	NA	1
CHTOP	3.25558	9.51853e-05	0.0338758	0.796888	X6R700;Q9Y3Y2-4;Q9Y3Y2;Q9Y3Y2-3;A0A087X1B7;Q5T7Y7	Chromatin target of PRMT1 protein	3;3;3;3;2;1	2.68246	3.6757	3.40859	3	0.0926134	0.237686	-0.228672	3
CSTF2	3.25549	0.000312302	0.0191755	0.906574	P33240-2;P33240;E7EWR4;E9PID8;A0A0A0MT56	Cleavage stimulation factor subunit 2	9;9;8;9;3	3.33414	4.03131	2.40103	3	0.0760117	0.332737	-0.351222	3
ZNF8	3.25418	0.000141458	0.338844	0.0487617	B7Z7F3;Q9H6Z4-3;Q9H6Z4-2;Q9H6Z4;K7EIJ4;K7ESQ0;K7EN31;K7EMH9;K7ENJ2;K7EID7;K7ENB9;K7EPW1	Ran-binding protein 3	10;10;10;10;5;2;2;1;1;1;1;1	3.30358	3.84137	2.61759	3	0.624054	0.122606	0.269871	3
HSP90AB1	3.25169	2.93219e-05	0.498631	0.00502395	P08238;Q58FF7;F8W026;Q96GW1;A0A1W2PRR1;P14625	Heat shock protein HSP 90-beta	19;7;2;2;2;2	3.21123	3.13167	3.41216	3	0.620774	0.535754	0.339365	3
HNRNPR	3.25042	0.000518044	-0.189877	0.0903755	O43390;O43390-3;B4DT28;A0A286YEZ8	Heterogeneous nuclear ribonucleoprotein R	3;3;3;0	2.89769	2.52143	4.33215	3	-0.209078	-0.230567	-0.129987	3
WDR82	3.24444	0.000172141	0.200523	0.15288	Q6UXN9	WD repeat-containing protein 82	5	2.51856	3.40858	3.8062	3	0.1038	0.0513025	0.446468	3
TAGLN2	3.24181	5.3913e-05	0.191797	0.0973694	P37802;P37802-2;X6RJP6;C9J5W6;Q9UI15	Transgelin-2	13;13;12;1;1	3.5758	3.28546	2.86418	3	0.273337	0.10017	0.201885	3
NELFB	3.24166	0.000110124	0.156611	0.184749	A0A5H1ZRP4;Q8WX92-2;Q8WX92	Negative elongation factor B	12;12;11	3.8268	3.15137	2.74681	3	0.305912	0.126048	0.0378742	3
PES1	3.23971	4.40932e-05	-0.285869	0.186095	B5MCF9;O00541;O00541-2;B3KXD6;H7C267;H7BYY8	Pescadillo homolog	24;24;22;15;5;3	3.39712	3.42479	2.89722	3	-0.0776194	0.0140696	-0.794057	3
TCEA1	3.23792	5.03324e-05	0.0891094	0.410548	A0A1W2PPZ5;P23193;A0A1W2PRL9;P23193-2;E5RIS7;E5RJ93;B7Z4S1;E5RK46;A0A1W2PS15;E5RFI1;A0A1W2PPV7	Transcription elongation factor A protein 1	20;20;18;18;12;7;3;2;2;2;2	3.56608	3.25357	2.89411	3	0.212756	0.0881416	-0.0335695	3
CDC73	3.23741	5.11151e-05	-0.0735307	0.494527	Q6P1J9;A0A3B3IRP5;A0A1B0GUB2;A0A2R8YHB3;A0A2R8Y640;A0A3B3ISN2	Parafibromin	31;28;25;17;8;3	3.41346	3.45391	2.84487	3	-0.0253092	0.0219061	-0.217189	3
RPS3A	3.23689	3.00648e-05	-0.0723848	0.65846	P61247;H0Y9Y4;E9PFI5;D6RG13;D6RAT0;H0Y8L7;D6RB09;D6R9B6;D6RAS7;D6RI02;D6RED7;D6RGE0	40S ribosomal protein S3a	15;13;12;12;12;10;10;9;6;5;4;3	3.11851	3.39999	3.19218	3	0.0409625	0.197991	-0.456108	3
LBR	3.23676	9.15538e-05	-0.146514	0.158518	Q14739;A0A494C1L1;C9JXK0;C9JES9	Lamin-B receptor	18;16;12;4	2.98127	2.91957	3.80943	3	-0.155084	-0.133401	-0.151058	3
CREB1	3.22848	0.000300189	0.050558	0.612101	P16220-2;P16220;P16220-3;E9PAR2;Q03060-23;Q03060-9;Q03060-24;Q03060-8;C9JBT4;Q03060-32;Q03060-26;C9J896;G5E998;Q03060-21;Q03060-31;Q03060-6;C9J4L5;H7C1R5;H7C3I0;E7EWP8	Cyclic AMP-responsive element-binding protein 1	2;2;1;0;0;0;0;0;2;0;0;2;0;0;0;0;1;1;1;1	3.82599	3.5358	2.32366	3	0.144699	0.0275787	-0.0206038	3
GAR1	3.22643	3.06411e-05	-0.326381	0.126326	Q9NY12;Q9NY12-2	H/ACA ribonucleoprotein complex subunit 1	4;4	3.39602	3.15656	3.12671	3	-0.0377101	-0.138569	-0.802864	3
DDX21	3.21926	6.10652e-05	-0.11242	0.291662	Q9NR30;Q9NR30-2	Nucleolar RNA helicase 2	37;31	2.90261	3.10998	3.64517	3	-0.18061	-0.00023085	-0.156418	3
PSME2	3.21723	0.002166	0.403108	0.01154	A0A087X1Z3;Q9UL46;H0YM70;H0YLG1;H0YLD2;H0YKU2	Proteasome activator complex subunit 2	11;11;9;1;1;1	3.78157	4.25263	1.6175	3	0.558072	0.281312	0.369941	3
NOLC1	3.21587	0.000157347	-0.374408	0.0959334	A0A0A0MRM9;Q14978;Q14978-2;Q14978-3;S4R349;S4R402;S4R341;S4R3C2	Nucleolar and coiled-body phosphoprotein 1	20;20;20;19;5;3;3;1	3.3897	3.73639	2.52151	3	-0.237405	-0.0296322	-0.856189	3
PSMD10	3.21564	0.000867114	0.292191	0.0490771	B1AJY5;B1AJY7;O75832;B1AJY6;O75832-2	26S proteasome non-ATPase regulatory subunit 10	4;4;4;2;2	2.8174	3.61389	NA	2	0.44297	0.351854	0.0817487	3
LTV1	3.21415	0.000690625	0.316973	0.0874882	Q96GA3;A0A075B6Q4	Protein LTV1 homolog	7;2	NA	3.52957	2.89873	2	NA	0.453544	0.180403	2
EXOSC7	3.21283	0.000221356	0.256198	0.0384891	Q15024	Exosome complex component RRP42	7	3.71896	3.52017	2.39935	3	0.280481	0.304277	0.183836	3
TARDBP	3.21184	6.39467e-05	0.0401369	0.692367	Q13148;A0A087WX29;B1AKP7;G3V162;A0A087X260;A0A087WYY0;K7EJM5;A0A0A0N0M3;K7EN94;A0A087WXQ5;A0A087WV68;Q13148-4;A0A087WW61;A0A087WX67;A0A087WXV3;A0A087WZC9;A0A1W2PNU8;A0A087WTZ4;K7EL26;K7EJ99;A0A0A0MSV7;A0A087WYE7	TAR DNA-binding protein 43	9;8;8;8;8;8;7;7;7;4;4;4;3;3;3;2;2;1;1;1;1;1	3.37142	3.49965	2.76444	3	0.151859	0.0136409	-0.045089	3
SRP14	3.20922	NA	1.31446	NA	P37108;H0YLA2	Signal recognition particle 14 kDa protein	2;1	3.20922	NA	NA	1	1.31446	NA	NA	1
FOXH1	3.2062	5.97124e-05	-0.0713076	0.609431	F5H8D7;M0QZ96;M0R0D2;M0R1U8		1;0;0;0	3.62714	3.0668	2.92467	3	-0.0463101	0.176706	-0.344318	3
MTA1	3.20562	5.27337e-05	-0.131198	0.467898	Q13330-3;E7ESY4;Q13330;H0Y4T7;Q13330-2;F8W9Y9;H7C3F3	Metastasis-associated protein MTA1	22;21;21;16;8;11;1	3.40694	3.39163	2.81827	3	0.105812	0.0735461	-0.572952	3
C9orf78	3.19747	5.53884e-05	0.0998236	0.327302	Q9NZ63	Uncharacterized protein C9orf78	10	2.89004	3.57253	3.12986	3	0.0489336	0.0703893	0.180148	3
PRCC	3.19539	3.38041e-05	-0.086745	0.424225	Q92733;H0YE12;H0Y679	Proline-rich protein PRCC	14;7;7	3.31256	2.99657	3.27704	3	-0.0240764	-0.00450825	-0.231651	3
MTA2	3.19533	3.05869e-05	-0.0610516	0.668875	O94776;O94776-2	Metastasis-associated protein MTA2	23;14	3.32279	3.17417	3.08902	3	0.130272	0.0618453	-0.375272	3
MAZ	3.19524	2.89447e-05	0.0627893	0.668703	P56270-2;P56270-3;P56270;I3L2Z5;A0A087WWR2;H3BQI4;I3L4Y2;I3L0M3;H3BQS2;I3L411;H3BPU3;P56270-4	Myc-associated zinc finger protein	6;5;5;3;3;3;2;2;2;1;1;1	3.20931	3.11535	3.26105	3	0.180403	0.272859	-0.264894	3
ANXA7	3.19432	3.13166e-05	0.248013	0.147767	P20073-2;P20073	Annexin A7	14;14	3.08359	3.34056	3.15882	3	0.114767	0.0278618	0.601411	3
PIAS1	3.19366	4.37854e-05	-0.13657	0.347958	O75925;O75925-2;B4DGW0;O75925-3	E3 SUMO-protein ligase PIAS1	3;3;0;1	3.4355	3.24621	2.89926	3	0.067088	-0.0413429	-0.435456	3
HSPA4	3.19336	0.00121372	0.608446	0.00292692	P34932;A0A087WYC1;A0A087WTS8;P34932-2	Heat shock 70 kDa protein 4	16;13;9;2	2.60003	4.56401	2.41604	3	0.794936	0.434134	0.596267	3
PQBP1	3.1919	0.00271387	0.624576	0.199167	O60828-2;O60828;O60828-5;A0A5H1ZRR1;O60828-4;O60828-3;H7C053;O60828-6;O60828-10;O60828-9;O60828-8;O60828-7	Polyglutamine-binding protein 1	9;9;7;5;5;5;4;3;1;1;1;1	2.86503	4.80627	1.90439	3	0.124857	1.89844	-0.149569	3
CCDC94	3.19144	NA	0.617769	NA	M0R2S3;Q9BW85	Coiled-coil domain-containing protein 94	3;3	3.19144	NA	NA	1	0.617769	NA	NA	1
LSM3	3.18864	NA	-0.0878867	NA	P62310	U6 snRNA-associated Sm-like protein LSm3	1	3.18864	NA	NA	1	-0.0878867	NA	NA	1
SRSF3	3.18827	5.18749e-05	-0.015447	0.89519	P84103-2;P84103;A0A087X2D0	Serine/arginine-rich splicing factor 3	11;11;5	3.5579	3.04485	2.96207	3	0.152508	0.0140696	-0.212919	3
MEPCE	3.18616	0.000243255	0.114201	0.356471	Q7L2J0;Q7L2J0-2	7SK snRNA methylphosphate capping enzyme	16;8	2.35004	3.64916	3.55928	3	0.275961	0.158983	-0.0923402	3
C1orf131	3.18347	0.000743391	-0.139002	0.317331	Q5TBH9;Q8NDD1-6;Q8NDD1;Q8NDD1-5;Q5TBI2;Q8NDD1-7	Uncharacterized protein C1orf131	5;5;5;5;4;2	3.51273	2.85422	NA	2	-0.12009	-0.157914	NA	2
ASUN	3.18176	0.000160825	0.128259	0.314223	Q9NVM9;Q9NVM9-2;H0YH12;F5H457;F5H5W1;F8VRX9;H0YIA9	Protein asunder homolog	18;15;7;6;5;3;2	3.78962	3.20221	2.55343	3	0.348686	0.0688771	-0.0327871	3
EYA3	3.18053	4.04455e-05	0.193337	0.0955814	Q99504-5;Q99504-3;Q99504;B1APR7;Q99504-2;Q99504-4	Eyes absent homolog 3	8;8;8;7;7;7	3.00827	3.45115	3.08216	3	0.265197	0.0957219	0.219091	3
C5orf24	3.1804	3.2246e-05	-0.0744173	0.485022	Q7Z6I8;Q7Z6I8-2;H0YAE0	UPF0461 protein C5orf24	8;6;4	3.26344	3.02265	3.25512	3	0.0496308	-0.0825606	-0.190322	3
RSBN1L	3.17874	0.000483797	0.0981388	0.485188	Q6PCB5-2;Q6PCB5;H7C2D3;C9JM20	Round spermatid basic protein 1-like protein	5;5;1;1	3.06741	3.29006	NA	2	0.177216	0.0190614	NA	2
AASDHPPT	3.17858	0.059967	0.288766	0.0747836	Q9NRN7;E9PLW6;Q9NRN7-2;E9PNF3	L-aminoadipate-semialdehyde dehydrogenase-phosphopantetheinyl transferase	8;4;4;3	4.30932	6.03179	-0.805375	3	0.54893	0.268434	0.0489336	3
HMGB2	3.177	4.31856e-05	0.128004	0.367002	P26583;D6R9A6	High mobility group protein B2	11;7	3.08867	3.46819	2.97415	3	0.312549	0.23352	-0.162057	3
KPNA3	3.17497	2.94209e-05	0.234386	0.129824	O00505;H0Y4S9	Importin subunit alpha-4	8;2	3.10996	3.20527	3.2097	3	0.319387	0.435095	-0.0513244	3
ALKBH5	3.17052	3.3025e-05	0.107071	0.283225	Q6P6C2;Q6P6C2-1;Q6P6C2-3;K7ER58	RNA demethylase ALKBH5	16;16;13;1	3.31924	3.15491	3.03741	3	0.0802483	0.0963968	0.144569	3
NPM1	3.16939	8.4811e-05	-0.0118832	0.929263	P06748;P06748-3;P06748-2;E5RI98;E5RGW4	Nucleophosmin	22;20;17;4;2	2.7081	3.60881	3.19126	3	0.0677764	0.186754	-0.29018	3
AKAP1	3.1679	4.63353e-05	0.0574097	0.667032	Q92667;Q92667-2;I3L0W0;I3L0K6;I3L2A2;I3L2N7;I3NI36;I3L3K1;I3L364	A-kinase anchor protein 1, mitochondrial	8;5;4;2;2;2;2;1;1	3.48736	2.98601	3.03032	3	0.155361	0.235114	-0.218246	3
RRP1	3.16693	4.89516e-05	-0.0605214	0.599445	P56182;D6RE82	Ribosomal RNA processing protein 1 homolog A	11;1	3.46806	2.87894	3.1538	3	0.0315364	0.042084	-0.255184	3
PRPF18	3.1658	NA	0.136323	NA	Q99633;Q5T9P7;Q5T9P8;M0R3G1	Pre-mRNA-splicing factor 18	4;3;2;2	3.1658	NA	NA	1	0.136323	NA	NA	1
SDAD1	3.16543	0.000110072	-0.0853945	0.568099	Q9NVU7;E7EW05;Q9NVU7-2;F8W8T7;D6RC74;D6RIR5	Protein SDA1 homolog	19;17;15;4;4;1	3.69399	3.13994	2.66237	3	0.0919367	0.0754642	-0.423584	3
DDX47	3.16531	8.6542e-05	-0.175783	0.285751	Q9H0S4;Q9H0S4-2;F5H1N9	Probable ATP-dependent RNA helicase DDX47	17;16;6	3.2721	3.5568	2.66703	3	0.0612923	-0.0524311	-0.53621	3
TRMT2A	3.16432	0.00212627	0.202356	0.237052	F2Z2W7;Q8IZ69-2;Q8IZ69;C9K041	tRNA (uracil-5-)-methyltransferase homolog A	4;4;4;3	2.49434	3.83431	NA	2	0.0453032	0.359409	NA	2
DMAP1	3.16307	3.0622e-05	-0.00610081	0.95165	Q9NPF5;Q5TG40;Q5TG38;Q5TG39;Q5TG37;Q5TG36	DNA methyltransferase 1-associated protein 1	24;18;15;15;8;6	3.07811	3.17324	3.23786	3	-0.0155929	0.0996319	-0.102341	3
PPP1CA	3.16085	0.000317645	0.103593	0.377959	E9PMD7;P62136;P62136-2;P62136-3;F5H1L6;F5H037	Serine/threonine-protein phosphatase;Serine/threonine-protein phosphatase PP1-alpha catalytic subunit	4;4;3;2;1;1	3.37365	3.81773	2.29117	3	0.168385	0.225398	-0.0830037	3
NPM3	3.15406	NA	-0.19631	NA	O75607	Nucleoplasmin-3	2	NA	NA	3.15406	1	NA	NA	-0.19631	1
WRNIP1	3.15336	6.59795e-05	0.225683	0.055785	Q96S55-2;Q96S55;Q96S55-3;Q96S55-4	ATPase WRNIP1	11;11;9;5	2.87478	3.58183	3.00347	3	0.276913	0.167229	0.232906	3
PPM1G	3.1511	0.000326988	0.243654	0.106253	O15355	Protein phosphatase 1G	15	3.50944	3.69733	2.24653	3	0.507414	0.157561	0.0659858	3
PSMD4	3.15001	0.000108316	0.455062	0.0038564	P55036;Q5VWC4;P55036-2;A6PVX3;H0Y3Y9;A2A3N6;H0Y561	26S proteasome non-ATPase regulatory subunit 4	9;8;6;5;4;3;1	3.62819	3.20195	2.61989	3	0.459117	0.437121	0.468948	3
RBM22	3.14921	3.51296e-05	-0.0755426	0.449656	Q9NW64-2;Q9NW64;E5RJW4;E5RHA8	Pre-mRNA-splicing factor RBM22	9;9;4;1	3.22583	2.96874	3.25305	3	-0.148161	-0.0755352	-0.00293165	3
DDX39B	3.14913	7.17145e-05	0.137472	0.194152	Q13838;Q13838-2;Q5STU3;A0A0G2JJZ9;F6WLT2;A0A140T9X3;A0A0A0MT12;F6TRA5;A0A140T996;F6S4E6;A0A140T9X9;F6UJC5;A0A140TA18;A0A140T973;A0A140T9K1;F6R6M7;A0A140T9L4;F6QYI9;A0A0G2JJL7;A0A140T9K2;A0A140T9N3;A0A0G2JHN7;F6U6E2;F6S2B7;H0YCC6	Spliceosome RNA helicase DDX39B	10;10;9;8;9;7;6;6;7;5;7;7;7;4;4;5;3;3;3;3;3;2;2;2;4	3.44148	3.30973	2.69619	3	0.213503	0.11023	0.0886844	3
STRBP	3.14856	3.26813e-05	-0.14006	0.191768	Q96SI9-2;Q96SI9;H0YC91	Spermatid perinuclear RNA-binding protein	21;21;3	3.25242	3.02643	3.16683	3	-0.124377	-0.223896	-0.0719064	3
KPNA4	3.14799	0.000170984	0.0103952	0.925246	O00629;H7C4F6	Importin subunit alpha-3	4;2	3.28889	3.68628	2.46881	3	0.17594	-0.0103087	-0.134445	3
NUCKS1	3.14501	0.000109855	0.0712641	0.554323	Q9H1E3;Q9H1E3-2	Nuclear ubiquitous casein and cyclin-dependent kinase substrate 1	6;4	2.60317	3.22189	3.60998	3	0.199123	0.160275	-0.145605	3
NONO	3.14156	0.000111936	-0.0394953	0.674456	Q15233;Q15233-2;H7C367;C9JYS8;C9IZL7;C9J4X2	Non-POU domain-containing octamer-binding protein	32;30;21;17;10;4	2.9661	2.74119	3.7174	3	-0.0430364	-0.011588	-0.0638615	3
API5	3.13717	3.89976e-05	0.0368849	0.759411	Q9BZZ5-2;G3V1C3;Q9BZZ5;Q9BZZ5-5;Q9BZZ5-6;Q9BZZ5-3;Q9BZZ5-1;H0YER7;E9PQK6	Apoptosis inhibitor 5	23;22;22;20;20;19;18;14;4	3.25435	2.91027	3.24687	3	0.178109	0.118758	-0.186213	3
FANCD2	3.13634	NA	0.308244	NA	Q9BXW9;Q9BXW9-1;Q9BXW9-3;H7BZJ7;Q9BXW9-4	Fanconi anemia group D2 protein	9;9;6;4;1	NA	3.13634	NA	1	NA	0.308244	NA	1
BCLAF1	3.1362	0.000580087	-0.194699	0.144009	Q9NYF8-2;Q9NYF8;E9PK09;E9PQN2;E9PKI6;A0A1W2PQ43;Q9NYF8-4;E9PJA7;H0YF14;H0YF00	Bcl-2-associated transcription factor 1	3;3;0;0;0;0;3;0;3;0	2.84575	2.37582	4.18702	3	-0.340678	-0.259772	0.0163537	3
NKAP	3.13512	5.49108e-05	-0.080309	0.600149	A0A494C050;Q8N5F7;Q5M9Q1	NF-kappa-B-activating protein;NKAP-like protein	4;4;2	3.43683	2.80816	3.16036	3	0.0963968	0.0963968	-0.433721	3
LARP7	3.13486	0.000399387	-0.0700737	0.626832	Q4G0J3;Q4G0J3-3;H0YA82;D6RFF0;Q4G0J3-2;D6R9Z6;D6RF49;D6RAF3;D6RF22;D6RBH8	La-related protein 7	20;20;12;11;8;5;4;4;2;1	3.57277	3.66084	2.17098	3	0.137635	0.0373119	-0.385168	3
HPRT1	3.13468	0.000116144	0.411666	0.00881057	P00492	Hypoxanthine-guanine phosphoribosyltransferase	6	3.65329	2.61749	3.13327	3	0.543298	0.345169	0.346531	3
SMARCE1	3.13399	4.86388e-05	-0.0470732	0.688507	A0A2R8Y855;B4DGM3;Q969G3-2;Q969G3;A0A2R8Y765;A0A2R8Y7U4;A0A2U3TZQ7;A0A2R8Y7I9;A0A2R8Y4T4;Q969G3-6;Q969G3-5;Q969G3-3;Q969G3-4;A0A2R8YES3;J3QKS7;J3QR61;J3KT85;A0A2R8YD78;A0A2R8YDQ4;J3QL66;A0A2R8YEB8;J3QKX6	SWI/SNF-related matrix-associated actin-dependent regulator of chromatin subfamily E member 1	13;13;13;13;12;12;12;12;12;12;12;12;12;11;10;9;3;3;1;1;1;1	3.29053	2.81512	3.29633	3	0.075738	0.0382957	-0.255253	3
NFYC	3.13327	0.000107193	0.0769354	0.499744	Q13952-3;Q13952;Q5T6K7;E9PI99;Q5T6K5;Q13952-6;Q13952-7;Q13952-2;Q13952-5;A0A0A0MT00;E9PL11;Q13952-4;E9PJA8;E9PQR2	Nuclear transcription factor Y subunit gamma	7;7;6;6;6;6;6;6;6;4;3;3;1;1	2.67557	3.66175	3.0625	3	0.187514	0.147307	-0.104015	3
C12orf43	3.13079	0.000216431	0.0072999	0.953486	F5H7W8;Q96C57;E7ENF1;F5H3K2;F5H8B7;G5EA44	Uncharacterized protein C12orf43	6;6;5;4;4;4	3.89093	2.60625	2.89518	3	0.146655	0.117163	-0.241919	3
SF3A1	3.12892	6.58056e-05	0.0914283	0.398652	Q15459;Q15459-2;H7C1L2;F8WB66	Splicing factor 3A subunit 1	39;34;5;3	3.48427	3.14791	2.75458	3	0.116365	0.199248	-0.041328	3
ORC3	3.12889	0.000411765	0.0677932	0.692358	Q9UBD5;Q9UBD5-2;Q9UBD5-3	Origin recognition complex subunit 3	20;19;14	3.35007	3.83794	2.19866	3	0.235359	0.319849	-0.351829	3
TAF6L	3.12783	NA	0.427284	NA	Q9Y6J9;E9PP94	TAF6-like RNA polymerase II p300/CBP-associated factor-associated factor 65 kDa subunit 6L	5;1	3.12783	NA	NA	1	0.427284	NA	NA	1
NSUN2	3.12684	6.33252e-05	0.299177	0.032127	Q08J23-2;Q08J23;Q08J23-3;A0A140T9Y7	tRNA (cytosine(34)-C(5))-methyltransferase	15;15;12;3	3.44745	3.18511	2.74797	3	0.216982	0.452068	0.22848	3
U2AF1	3.12511	0.000118234	0.095192	0.330273	P0DN76;Q01081;Q01081-2;Q01081-4;K7EJH3;A0A1B0GW87;K7EJM7;M0QYK5;M0R2N4;Q01081-3;Q8WU68-3;Q8WU68-2;Q8WU68	Splicing factor U2AF 35 kDa subunit	6;6;5;3;2;2;2;2;2;2;2;2;2	3.36723	3.47845	2.52966	3	0.104739	0.0813396	0.0994972	3
CFL1	3.12097	5.66128e-05	0.159852	0.165623	P23528;G3V1A4;E9PP50;E9PK25;E9PQB7;E9PLJ3;E9PS23;Q9Y281-3;Q9Y281	Cofilin-1	10;9;9;9;8;7;7;2;2	2.79795	3.43296	3.13201	3	0.290424	0.0629506	0.12618	3
ZNF207	3.11716	5.69418e-05	-0.0947717	0.348818	J3QRS9;X6R4W8;O43670-2;O43670;O43670-4;O43670-3;J3KS31;J3QS27;J3KTL1;J3KRB6;J3KRW6;H0Y3M2	BUB3-interacting and GLEBS motif-containing protein ZNF207	8;8;8;8;8;7;5;1;1;1;1;1	3.4769	2.99903	2.87557	3	-0.0383322	-0.0757024	-0.17028	3
RNASEH2B	3.11549	0.000573897	0.311307	0.019036	Q5TBB1;A0A2R8YCX2;A0A087WXR7;A0A2R8Y761;A0A087WZJ6;A0A2R8YCJ4;A0A2R8Y6Q6;A0A2R8YGP2;A0A2R8Y6Y1;A0A2R8Y7R8;A0A2R8Y6M7;A0A2R8Y883;A0A2R8YEH2;Q5TBB1-2;A0A2R8Y459;A0A2R8YEC1;A0A2R8Y4S2;A0A2R8Y687;A0A2R8YE60;A0A2R8YCP1;A0A2R8Y7Q3;A0A2R8YEU9;A0A2R8YEB4;A0A2R8Y7A3;A0A2R8YEQ4;A0A2R8YEK5;A0A1B0GTJ2;A0A1B0GUE7;A0A2R8Y4Y9	Ribonuclease H2 subunit B	11;10;10;10;10;10;10;10;10;10;9;9;9;9;8;8;8;8;8;8;8;5;3;2;2;2;1;1;1	4.10425	2.97889	2.26333	3	0.370164	0.302407	0.26135	3
TWISTNB	3.11546	5.93442e-05	0.0015487	0.989695	Q3B726	DNA-directed RNA polymerase I subunit RPA43	6	3.33228	2.73665	3.27746	3	-0.0576619	-0.157898	0.220206	3
CDK9	3.11487	8.40123e-05	0.109979	0.354135	P50750;P50750-2;X6RE90	Cyclin-dependent kinase 9	8;8;2	3.56548	3.06043	2.71871	3	0.291014	0.0765591	-0.0376361	3
DDX1	3.11268	8.8956e-05	0.0470997	0.735085	Q92499;Q92499-2;F1T0B3;A0A087X2G1;Q92499-3	ATP-dependent RNA helicase DDX1	30;27;26;26;25	2.87249	2.84479	3.62076	3	0.246469	0.147176	-0.252346	3
DDX51	3.11264	0.000139346	-0.139962	0.197484	Q8N8A6	ATP-dependent RNA helicase DDX51	17	3.54671	3.30447	2.48673	3	-0.0471148	-0.149617	-0.223155	3
RPRD1B	3.10962	6.37051e-05	0.131009	0.228722	Q9NQG5;E9PIQ9;A2A2M0;E9PQF3;A0A087X2D2;A0A087WUK3	Regulation of nuclear pre-mRNA domain-containing protein 1B	12;3;5;3;2;1	3.49172	3.02405	2.81309	3	0.229957	0.130404	0.0326651	3
KNOP1	3.10962	0.00555526	-0.319535	0.0499682	Q1ED39;H3BNU8;H3BPL4;H3BMC9	Lysine-rich nucleolar protein 1	16;7;5;3	2.95438	4.91762	1.45684	3	-0.188907	-0.180495	-0.589203	3
ORC4	3.10819	0.00748133	0.137009	0.371124	O43929;O43929-2;O43929-3;C9JGH7;C9J2X8;Q53SE3;CON__Q2YDI2	Origin recognition complex subunit 4	8;5;5;3;3;3;2	4.20273	2.01364	NA	2	-0.102186	0.0515809	0.461633	3
PRMT1	3.10455	0.00020133	0.317187	0.0221266	E9PKG1;Q99873-2;Q99873-3;Q99873;E9PQ98;E9PIX6;E9PNR9;H0YDE4;Q99873-5;Q9NR22-2;Q9NR22;E9PMZ2;E9PMW9	Protein arginine N-methyltransferase 1	14;14;14;14;10;10;8;8;8;3;3;1;1	3.80756	2.53918	2.96691	3	0.391878	0.360308	0.199374	3
KPNA2	3.09722	9.00814e-05	0.123418	0.433219	P52292;J3QLL0;J3KS65;J3QL07	Importin subunit alpha-1	18;10;10;1	3.25512	3.43349	2.60305	3	0.338795	0.263515	-0.232057	3
RUVBL2	3.09682	4.18841e-05	0.0252986	0.804612	Q9Y230;Q9Y230-2;M0R0Y3;X6R2L4;M0QXI6;M0R0Z0;A0A1W2PS48	RuvB-like 2	24;21;17;8;4;2;2	2.8721	3.25465	3.16372	3	0.0705267	0.105142	-0.0997727	3
ADRM1	3.09604	NA	0.317999	NA	A0A087WX59;Q16186	Proteasomal ubiquitin receptor ADRM1	1;1	NA	NA	3.09604	1	NA	NA	0.317999	1
DCUN1D5	3.09528	0.00122553	0.290384	0.0478841	Q9BTE7;H0YCN4;E9PM04;E9PQV9;H0Y9C5;E9PLH8;J3QQL8;E9PM78;H0YD80;E9PLS2	DCN1-like protein 5;DCN1-like protein	5;4;3;2;0;1;1;1;1;1	2.9955	2.00105	4.28929	3	0.474566	0.283685	0.1129	3
ZNF768	3.09143	6.62208e-05	-0.143138	0.282613	H3BS42;Q9H5H4;K7ERP0;K7EJE2;Q96SL8;Q7Z3V5	Zinc finger protein 768	14;14;1;1;1;1	3.07063	2.75206	3.45158	3	-0.0450146	0.00518438	-0.389583	3
DIEXF	3.09065	5.85798e-05	0.0431993	0.644649	Q68CQ4;H7C2R4	Digestive organ expansion factor homolog	11;3	2.87708	2.9443	3.45059	3	0.0439044	0.0381552	0.0475384	3
WDR43	3.09021	5.32985e-05	-0.38596	0.179223	Q15061;C9JEE7;C9IZK7	WD repeat-containing protein 43	19;3;3	3.21957	3.28604	2.76503	3	-0.148289	0.0816123	-1.0912	3
PBX3	3.08939	NA	0.619742	NA	Q5JS98;P40426-4;P40426-3;P40426-2;P40426-5;P40426	Pre-B-cell leukemia transcription factor 3	1;1;1;1;1;1	NA	NA	3.08939	1	NA	NA	0.619742	1
IMP4	3.08928	NA	0.0932897	NA	B8ZZ47;H0Y714;Q96G21;F8WCN0;B9A008;E7ENR5	U3 small nucleolar ribonucleoprotein protein IMP4	2;2;2;1;1;1	3.08928	NA	NA	1	0.0932897	NA	NA	1
ANP32B	3.08832	5.50578e-05	0.373188	0.0351928	Q92688-2;Q92688	Acidic leucine-rich nuclear phosphoprotein 32 family member B	6;6	3.31742	2.75811	3.18942	3	0.570851	0.463832	0.0848807	3
PUS1	3.08693	9.40796e-05	4.3962	0.0300417	F5H1S9;G8JLB3;Q9Y606-2;Q9Y606;F5GY32;F5H168;F8W9U5;F5H1B2;F5GXL3	tRNA pseudouridine synthase;tRNA pseudouridine synthase A, mitochondrial	5;5;5;5;2;1;1;1;1	3.26674	3.41319	2.58087	3	7.95181	5.03364	0.203138	3
RTFDC1	3.08374	NA	0.251931	NA	A0A0A0MQR2;Q9BY42;A2A2L5	Protein RTF2 homolog	2;2;1	NA	3.08374	NA	1	NA	0.251931	NA	1
POLD3	3.07861	NA	0.0869196	NA	Q15054-3;Q15054-2;Q15054;E9PM91;E9PNC0;E9PRK3	DNA polymerase delta subunit 3	3;3;3;1;1;1	NA	3.07861	NA	1	NA	0.0869196	NA	1
WDR73	3.07584	NA	-0.577078	NA	H0YMT3;Q6P4I2	WD repeat-containing protein 73	1;1	NA	3.07584	NA	1	NA	-0.577078	NA	1
RFC2	3.07234	8.21893e-05	0.0985096	0.520532	P35250;P35250-2;A0A087WVY3;H7C5P4;H7C5S7;H7C5P1;H7C5Q7;F8WC37;H7C5A0;H7C5G4	Replication factor C subunit 2	7;6;4;2;1;1;1;1;1;1	2.84127	2.83909	3.53667	3	0.220578	0.321004	-0.246053	3
PPA1	3.07116	9.69408e-05	0.435654	0.00713776	Q15181;Q5SQT6	Inorganic pyrophosphatase	10;5	3.37921	3.27414	2.56013	3	0.566766	0.344147	0.39605	3
KRR1	3.07087	0.000430513	-0.18042	0.281358	Q13601-2;Q13601	KRR1 small subunit processome component homolog	8;8	3.73563	3.33614	2.14083	3	-0.135871	0.120086	-0.525476	3
MCM6	3.07043	4.51821e-05	0.307825	0.034173	Q14566	DNA replication licensing factor MCM6	32	3.30039	3.03281	2.87811	3	0.354001	0.437228	0.132248	3
TRA2A	3.06945	3.62498e-05	-0.0208814	0.840458	Q13595-4;Q13595-3;Q13595;Q13595-2	Transformer-2 protein homolog alpha	9;9;9;6	3.12131	3.13114	2.9559	3	-0.0184688	-0.141112	0.0969365	3
DDX50	3.06771	4.73244e-05	-0.20773	0.241976	Q9BQ39;A0A087WVC1	ATP-dependent RNA helicase DDX50	25;22	3.00465	3.32251	2.87599	3	-0.0114862	-0.00173227	-0.609971	3
DDX41	3.06761	0.000186722	-0.155192	0.415709	Q9UJV9;A0A499FJW5;H0Y8L8;H0YA06;D6RGI7	Probable ATP-dependent RNA helicase DDX41	16;5;3;2;2	3.67401	3.07796	2.45087	3	0.122474	0.0350608	-0.62311	3
UIMC1	3.06661	0.00484034	0.122194	0.37455	Q96RL1-2;Q96RL1-3;Q96RL1;D6RC40;D6RCQ3;Q96RL1-4	BRCA1-A complex subunit RAP80	2;2;2;1;1;1	2.15649	3.97673	NA	2	0.153805	0.0905825	NA	2
RRP1B	3.06642	0.000295652	-0.0492351	0.643125	Q14684;Q14684-2	Ribosomal RNA processing protein 1 homolog B	21;20	3.14931	3.75007	2.29988	3	0.0227584	0.0258793	-0.196343	3
C17orf85	3.06363	0.00015663	-0.145305	0.2452	Q53F19;Q53F19-2;K7ELP6;K7EQA5	Uncharacterized protein C17orf85	18;12;2;1	3.64605	3.02837	2.51647	3	0.0506062	-0.18728	-0.299241	3
THRAP3	3.06089	0.000871047	-0.148369	0.234514	A0A3B3ITZ9;Q9Y2W1	Thyroid hormone receptor-associated protein 3	42;42	2.65116	2.30361	4.22791	3	-0.2768	-0.220446	0.0521376	3
NIP7	3.0598	0.000560922	-0.090496	0.584658	Q9Y221-2;Q9Y221;J3QLW7;J3QRD6;J3QRR4	60S ribosome subunit biogenesis protein NIP7 homolog	5;5;3;1;1	3.83279	2.07502	3.2716	3	0.0304067	0.176833	-0.478728	3
STIP1	3.05708	3.50186e-05	0.509345	0.00804704	P31948;P31948-2;P31948-3;F5H783;F5GXD8;H0YGI8	Stress-induced-phosphoprotein 1	29;27;26;12;9;5	3.05029	3.09709	3.02386	3	0.66821	0.591871	0.267955	3
C19orf43	3.05656	4.14543e-05	0.0876235	0.387704	Q9BQ61;K7ELS0;K7ERU7;K7EN60	Uncharacterized protein C19orf43	8;4;4;4	3.24683	2.98419	2.93865	3	0.17594	0.0508847	0.0360461	3
FAM98B	3.05563	4.11257e-05	0.112447	0.258667	Q52LJ0;Q52LJ0-1;H0YNA1	Protein FAM98B	7;7;2	3.17366	3.12191	2.87134	3	0.114634	0.105678	0.11703	3
DHX15	3.055	9.76017e-05	0.0556617	0.582796	O43143	Putative pre-mRNA-splicing factor ATP-dependent RNA helicase DHX15	41	3.41738	3.18322	2.56439	3	0.0167816	-0.0135527	0.163756	3
CWC15	3.04166	4.0615e-05	0.0402895	0.736381	Q9P013	Spliceosome-associated protein CWC15 homolog	6	2.88227	3.15981	3.0829	3	0.200755	0.0923428	-0.17223	3
USP22	3.04059	0.000385392	0.345121	0.0126064	Q9UPT9-2;Q9UPT9;A6NNY8	Ubiquitin carboxyl-terminal hydrolase 22;Ubiquitin carboxyl-terminal hydrolase 27	5;5;3	3.67762	3.28425	2.15991	3	0.364797	0.378845	0.291721	3
CHAF1B	3.03728	0.00217675	0.089488	0.662484	Q13112	Chromatin assembly factor 1 subunit B	9	3.39259	4.13627	1.58299	3	0.210015	0.480989	-0.42254	3
RBBP7	3.03724	9.84647e-05	0.148243	0.16424	E9PC52;Q16576;Q16576-2;Q5JP02;Q5JP01;Q5JNZ6;C9JAJ9;C9J7L0	Histone-binding protein RBBP7	7;7;5;2;2;1;0;1	3.24376	3.33113	2.53684	3	0.206643	0.149129	0.0889557	3
TPX2	3.03691	0.000168731	0.0293743	0.775202	Q9ULW0;Q9ULW0-2	Targeting protein for Xklp2	35;34	3.40667	3.32812	2.37595	3	0.0781999	0.109294	-0.0993708	3
CSDE1	3.03361	4.68708e-05	0.37517	0.0101603	E9PLT0;O75534-2;O75534;O75534-3;O75534-4;E9PNG3	Cold shock domain-containing protein E1	9;9;9;9;9;1	3.26984	2.91474	2.91626	3	0.421048	0.415218	0.289244	3
DDX39A	3.03346	0.000187516	0.18354	0.113799	O00148;O00148-2;K7EQN7;O00148-3;K7EPJ3;K7EN69;K7ENP6;K7EL56;K7EIL8;F6SXL5	ATP-dependent RNA helicase DDX39A	5;3;1;1;0;0;0;0;0;0	3.41738	3.33985	2.34315	3	0.137766	0.1149	0.297954	3
SAFB	3.03275	0.000107415	-0.0115891	0.928465	Q15424;Q15424-4;Q15424-3;Q15424-2;K7EII0;K7ES42	Scaffold attachment factor B1	20;20;20;19;5;4	2.87364	2.67706	3.54756	3	-0.136807	-0.152917	0.254957	3
CCDC101	3.03203	0.000814486	0.0341363	0.782681	Q96ES7;H3BPL5;H3BN84	SAGA-associated factor 29 homolog	6;4;1	3.39753	1.90858	3.78998	3	0.230818	0.0569996	-0.185409	3
FAM50A	3.03187	0.000277159	0.201659	0.110969	Q14320;B0S8I6;Q9Y247	Protein FAM50A	15;11;4	3.58364	3.26476	2.24722	3	0.372061	0.133958	0.0989585	3
RSF1	3.0315	0.0121254	-0.0324378	0.75602	Q96T23-2;Q96T23;Q96T23-3;H0YER1;H0YCN2;H7C306;H0YDG9;H0YEX0	Remodeling and spacing factor 1	27;27;20;18;15;7;5;2	2.36592	5.36866	1.35993	3	0.083792	-0.0234164	-0.157689	3
FUBP3	3.03115	0.000161354	-0.147898	0.185217	Q96I24;Q96I24-2;A0A494C1K6	Far upstream element-binding protein 3	18;6;2	2.67557	2.74106	3.67682	3	-0.0732263	-0.10448	-0.265986	3
NOL9	3.0301	0.000479079	-0.146566	0.321878	Q5SY16	Polynucleotide 5-hydroxyl-kinase NOL9	18	3.5918	3.43616	2.06232	3	0.0702519	-0.0614206	-0.448528	3
IPO7	3.02914	0.000203456	0.385688	0.0326783	O95373;E9PLJ0;E9PLB2	Importin-7	19;2;2	3.17924	3.55827	2.3499	3	0.571725	0.497331	0.0880059	3
PRPF4	3.02729	0.00015754	0.0711941	0.460597	O43172-2;O43172	U4/U6 small nuclear ribonucleoprotein Prp4	16;16	3.49621	3.16745	2.4182	3	0.0367495	0.107956	0.0688771	3
NUDCD1	3.02728	0.0018176	0.138746	0.428848	Q96RS6-3;Q96RS6-2;Q96RS6	NudC domain-containing protein 1	3;3;3	3.59276	NA	2.4618	2	0.336626	NA	-0.0591342	2
INTS10	3.02613	0.000250535	0.00191866	0.986133	Q9NVR2;H0YBW3;H0YB48;H0YBH6;H0YB36	Integrator complex subunit 10	11;4;1;1;1	3.76022	2.86981	2.44835	3	0.177726	-0.059059	-0.112912	3
CDCA5	3.02215	0.00026552	-0.0825592	0.573053	B5MBX0;Q96FF9;H0YCL8	Sororin	5;5;1	3.01044	3.71094	2.34505	3	0.12499	0.032383	-0.40505	3
MINA	3.02067	7.55531e-05	-0.00994791	0.925466	Q8IUF8;Q8IUF8-4;Q8IUF8-2;Q8IUF8-3;H0Y9L8;D6RCB6	Bifunctional lysine-specific demethylase and histidyl-hydroxylase MINA	15;14;8;7;3;3	3.155	3.2896	2.61741	3	-0.0354609	0.135272	-0.129655	3
THOC6	3.0204	0.000198675	0.0610744	0.520302	Q86W42;Q86W42-3;Q86W42-2	THO complex subunit 6 homolog	10;9;9	3.37671	3.36667	2.31782	3	0.0750534	0.0681893	0.0399806	3
DDX42	3.01887	9.12033e-05	0.141139	0.178328	Q86XP3;Q86XP3-2;A0A0A0MSJ0;J3KTK9;J3QRI2;J3KRE3;J3KRV0	ATP-dependent RNA helicase DDX42	31;28;27;4;3;2;1	3.4631	2.93015	2.66337	3	0.189034	0.143393	0.0909889	3
MCM3	3.01776	5.72591e-05	0.294198	0.0401007	P25205;P25205-2;J3KQ69;A0A499FHX9;Q7Z6P5	DNA replication licensing factor MCM3	37;36;32;32;8	3.28122	3.02836	2.74371	3	0.365581	0.405448	0.111566	3
MORF4L2	3.01742	9.86302e-05	0.100215	0.332279	Q15014;Q5JXX1;Q5JXX2;A0A0A0MT59;Q5JXX6	Mortality factor 4-like protein 2	4;3;3;2;1	3.36415	2.53968	3.14842	3	0.144438	0.151599	0.00460925	3
UTP3	3.01668	0.000168376	-0.501625	0.048176	Q9NQZ2	Something about silencing protein 10	11	3.58484	3.01046	2.45474	3	-0.275454	-0.199421	-1.03	3
PSPC1	3.01594	0.000285575	-0.110763	0.276265	Q8WXF1;Q8WXF1-2;X6RDA4;A0A0U1RQF9;REV__A0A0J9YY17;REV__Q8IVF4;REV__A0A1C7CYW8	Paraspeckle component 1	21;18;9;3;1;1;1	2.65327	2.57257	3.82198	3	-0.059059	-0.102512	-0.170719	3
RREB1	3.01562	NA	0.0867977	0.626488	Q92766;Q92766-2;A0A087X055;C9JU34;Q92766-4;Q92766-5;Q92766-3	Ras-responsive element-binding protein 1	3;3;1;2;1;2;2	3.01562	NA	NA	1	0.306379	NA	-0.132784	2
UBTF	3.01442	0.000219865	-0.112173	0.466744	E9PKP7;P17480-2	Nucleolar transcription factor 1	1;1	3.45812	3.29403	2.2911	3	0.0549179	0.0692897	-0.460727	3
TMPO	3.01392	NA	-0.182557	NA	G5E972		1	NA	NA	3.01392	1	NA	NA	-0.182557	1
HP1BP3	3.01335	0.000175106	-0.180657	0.148679	Q5SSJ5;Q5SSJ5-2;X6RGJ2;Q5SSJ5-3;B0QZK4;Q5SWC8;B0QZK9;B0QZK8;Q5SSJ5-5	Heterochromatin protein 1-binding protein 3	18;15;14;14;12;10;3;3;3	2.55756	2.82499	3.6575	3	-0.0728014	-0.108456	-0.360712	3
HSPA6	3.0124	3.90807e-05	0.300075	0.0311824	P17066;P48741	Heat shock 70 kDa protein 6	1;1	2.93166	3.0059	3.09962	3	0.274172	0.440314	0.18574	3
CDCA8	3.01093	9.48755e-05	0.0413495	0.761322	Q53HL2	Borealin	9	2.53252	3.24323	3.25705	3	0.170438	0.204892	-0.251281	3
MED8	3.00965	0.000624001	0.153601	0.330031	Q96G25;Q96G25-2;Q96G25-3	Mediator of RNA polymerase II transcription subunit 8	3;3;2	2.8659	3.1534	NA	2	0.0223323	0.284869	NA	2
GATAD2B	3.0095	8.597e-05	-0.145981	0.344297	Q8WXI9;A0A0U1RRM1;A0A0U1RR34;A0A0U1RR30;A0A0U1RRK3;A0A1B0GW07	Transcriptional repressor p66-beta	18;17;7;6;5;1	3.2832	3.17843	2.56687	3	-0.0215847	0.063779	-0.480136	3
SERBP1	3.00861	5.43171e-05	0.203492	0.333432	Q8NC51;Q8NC51-3	Plasminogen activator inhibitor 1 RNA-binding protein	1;1	2.74446	3.22966	3.0517	3	0.38084	0.542109	-0.312473	3
SUPT6H	3.00735	0.000243149	-0.0682794	0.611986	Q7KZ85;Q7KZ85-3;Q7KZ85-2	Transcription elongation factor SPT6	63;19;18	2.60091	2.65876	3.76239	3	-0.210162	-0.208428	0.213752	3
RBMX2	3.0066	0.000696275	-0.12042	0.263636	A0A1W2PP04;Q9Y388;Q5JY83	RNA-binding motif protein, X-linked 2	5;5;2	3.13837	2.012	3.86944	3	-0.120561	-0.219875	-0.0208234	3
SMARCC1	3.00625	5.96544e-05	-0.0149837	0.887126	Q92922;F8WE13;Q5SYV2;A0A0A0MT55;Q9UL12-2;Q9UL12	SWI/SNF complex subunit SMARCC1	23;6;1;1;1;1	3.06352	2.70576	3.24948	3	0.0702519	0.0492125	-0.164415	3
YWHAG	3.00441	0.00502838	0.332284	0.126735	P61981	14-3-3 protein gamma;14-3-3 protein gamma, N-terminally processed	2	NA	2.10745	3.90138	2	NA	0.571143	0.093425	2
HOXA5	3.00355	0.00118935	-0.0844494	0.665159	P20719;V9GYH0;P09630-2;Q00444;P31268;P31267;P09630;P09067;P09629;P31274;P28356	Homeobox protein Hox-A5;Homeobox protein Hox-C6;Homeobox protein Hox-C5;Homeobox protein Hox-A7;Homeobox protein Hox-A6;Homeobox protein Hox-B5	4;1;1;1;1;1;1;1;0;0;0	3.42008	NA	2.58701	2	0.179638	NA	-0.348537	2
CELF1	3.00281	3.79895e-05	0.0900398	0.463634	G5EA30;Q92879-2;Q92879-3;Q92879;Q92879-6;Q92879-4;Q92879-5;E9PSH0;E9PQK4;E9PKU1;E9PKA1;F5H4Y5;F5H0D8;V9GYD9;Q5VZZ6;A0A0J9YX66;A0A1B0GU44;E9PC62;A0A1B0GUN8;A0A0J9YXJ0;O95319-5;O95319-2;O95319;O95319-4;O95319-3	CUGBP Elav-like family member 1	12;12;12;12;10;10;9;6;5;5;3;3;3;1;1;1;1;1;1;1;1;1;1;1;1	3.02467	2.98652	2.99723	3	0.312084	-0.00458061	-0.0373843	3
EDF1	3.00153	NA	1.1714	NA	O60869-2;O60869-3;O60869	Endothelial differentiation-related factor 1	2;2;2	NA	3.00153	NA	1	NA	1.1714	NA	1
ABCE1	2.99826	0.000135394	0.25632	0.316782	P61221;D6R9I9;H0Y990;D6RGF4	ATP-binding cassette sub-family E member 1	21;14;5;5	3.19694	3.37058	2.42725	3	0.543298	0.630312	-0.404649	3
MAT2A	2.99556	0.000175384	0.538527	0.00616975	P31153;P31153-2;Q00266	S-adenosylmethionine synthase isoform type-2	7;6;1	3.30191	2.34147	3.34331	3	0.712992	0.30871	0.59388	3
CKAP2	2.99175	5.35545e-05	-0.227786	0.358015	Q8WWK9-5;Q8WWK9;Q8WWK9-6;Q8WWK9-4;C9J7Y4	Cytoskeleton-associated protein 2	16;16;15;9;1	3.07164	3.17133	2.73226	3	0.0117819	0.170822	-0.865963	3
SMEK1	2.99082	8.77951e-05	0.382895	0.0153261	Q6IN85-2;Q6IN85;G3V5Z3;Q6IN85-4;H0YIY8;Q6IN85-5;Q5MIZ7-3;Q5MIZ7-2;Q5MIZ7;G3V4R3;G3V231;G3V5A2;Q5MIZ7-4;Q5MIZ7-5	Serine/threonine-protein phosphatase 4 regulatory subunit 3A	9;9;8;7;5;5;3;3;3;2;2;2;1;1	2.95008	2.62849	3.3939	3	0.327802	0.556405	0.264476	3
HELLS	2.98919	0.000562425	0.153052	0.182243	Q9NRZ9-2;A0A0B4J1V9;Q9NRZ9-3;Q9NRZ9;Q9NRZ9-6;Q9NRZ9-5;Q9NRZ9-4;A0A087WSW7;F6XU50;Q9NRZ9-8;Q9NRZ9-7;B1ALG6;Q9NW36;Q76H82;Q9NRZ9-9	Lymphoid-specific helicase	21;20;20;20;19;19;19;18;18;6;6;4;4;1;1	3.44824	3.53144	1.98787	3	0.196733	0.244644	0.0177794	3
SYNGR2	2.98894	0.00575793	-0.0159596	0.902531	O43760;O43760-2;K7ELD9;K7ENG9;K7ELS8;K7EJ35	Synaptogyrin-2	4;4;3;3;3;1	2.04939	NA	3.92849	2	-0.0509806	NA	0.0190614	2
SNRPB2	2.9863	0.000322601	0.20697	0.095503	P08579	U2 small nuclear ribonucleoprotein B	9	3.05308	2.23668	3.66916	3	0.311968	0.247928	0.0610158	3
UBA1	2.98564	0.000123834	0.503088	0.00341823	P22314-2;P22314;Q5JRR6;Q5JRS1;Q5JRS3;Q5JRS2;Q5JRR9;Q5JRS0	Ubiquitin-like modifier-activating enzyme 1	28;28;9;5;5;5;5;5	3.49313	2.90893	2.55487	3	0.599889	0.409798	0.499578	3
WDR26	2.98125	4.76244e-05	0.311292	0.085473	A0A499FIZ0;Q9H7D7-2;Q9H7D7;H0Y9R3;C9JCS7;H0Y917;Q9H7D7-3;Q9H7D7-4	WD repeat-containing protein 26	8;7;7;4;2;1;1;1	3.12905	3.02552	2.78916	3	0.52306	0.45586	-0.0450444	3
NOP56	2.98095	4.36428e-05	-0.43641	0.206385	O00567;A0A494C128;Q5JXT2;H0YDU4;H0Y653	Nucleolar protein 56	28;25;13;12;10	2.84718	3.10108	2.99459	3	-0.068907	0.0852887	-1.32561	3
ANXA11	2.97912	7.32182e-05	0.14554	0.206301	P50995-2;P50995;H0Y6E1;E5RIN3;P27216;P27216-2	Annexin A11	17;17;4;1;1;1	3.29892	2.64591	2.99252	3	0.227125	-0.00189117	0.211386	3
PPP1R2	2.97633	4.84686e-05	0.263117	0.135107	E7EUI7;E7EMN6;P41236;Q6NXS1	Protein phosphatase inhibitor 2;Protein phosphatase inhibitor 2-like protein 3	4;4;4;2	2.94508	2.81539	3.16851	3	0.487075	0.403813	-0.101536	3
EXOSC6	2.97494	0.000156466	0.00732543	0.946753	Q5RKV6	Exosome complex component MTR3	5	3.50055	2.98246	2.44183	3	0.0919367	0.0972062	-0.167167	3
PARK7	2.97488	NA	0.0867838	NA	K7ELW0;Q99497;K7EN27	Protein DJ-1	4;4;3	2.97488	NA	NA	1	0.0867838	NA	NA	1
GPATCH11	2.97417	0.000723845	0.240719	0.0854435	Q8N954;Q8N954-2	G patch domain-containing protein 11	4;1	3.17873	2.7696	NA	2	0.168	0.452912	0.101247	3
GMPS	2.97376	0.000743849	0.179269	0.353572	P49915;P49915-2	GMP synthase [glutamine-hydrolyzing]	18;17	3.96551	2.85987	2.09591	3	0.645425	0.00977712	-0.117396	3
PPP1R10	2.97364	0.000472282	-0.0745277	0.512618	Q96QC0	Serine/threonine-protein phosphatase 1 regulatory subunit 10	19	3.78262	2.98335	2.15496	3	0.0223323	0.010923	-0.256838	3
RPS17	2.9715	0.0029492	0.33139	0.210988	H3BNC9;P08708;H0YN88;A0A075B716;H0YN73;A0A0J9YYC4	40S ribosomal protein S17	3;3;2;2;1;1	NA	3.67141	2.2716	2	NA	-0.0334809	0.696261	2
SNRNP40	2.97122	0.00680829	0.0712368	0.504627	Q96DI7;Q96DI7-2;Q9NSS8	U5 small nuclear ribonucleoprotein 40 kDa protein	11;9;5	2.1853	4.96763	1.76072	3	0.190678	0.0773797	-0.0543474	3
PAPD5	2.9685	0.00147396	-0.25736	0.19152	H3BQM0;Q8NDF8;Q8NDF8-5;Q8NDF8-3;Q8NDF8-2;E9PC61;Q8NDF8-4	Non-canonical poly(A) RNA polymerase PAPD5	4;4;4;3;2;1;1	3.44175	NA	2.49525	2	-0.0425311	NA	-0.472189	2
TPM3	2.96434	7.70104e-05	0.37937	0.0764908	P06753-2;A0A087WWU8;P06753-3;P06753-6;P06753-5;P06753-4;D6R904;A0A494C0G0;Q5VU61	Tropomyosin alpha-3 chain	9;9;9;9;9;9;9;3;6	2.88448	3.33156	2.67696	3	0.62826	0.581014	-0.0711635	3
BYSL	2.96378	0.000239805	-0.00606173	0.960954	Q13895;H7BY94;F8WBL2	Bystin	19;6;5	3.54238	3.06159	2.28736	3	0.1129	0.118891	-0.249977	3
GRB2	2.96242	5.44825e-05	0.188196	0.199517	P62993;J3KT38;J3QRL5;P62993-2	Growth factor receptor-bound protein 2	5;4;2;2	2.94323	2.75435	3.18968	3	0.356595	-0.0954658	0.303459	3
COPS5	2.95853	0.00307619	0.75196	0.00441338	Q92905;E5RFS1;E5RG35;E5RK55;E5RHF2;E5RHH5	COP9 signalosome complex subunit 5	5;1;1;1;1;1	3.66698	2.25008	NA	2	0.680414	0.823505	NA	2
KIAA0020	2.95754	0.000105424	-0.204583	0.10312	Q15397;S4R3K8	Pumilio domain-containing protein KIAA0020	27;1	3.30612	3.07435	2.49216	3	-0.160927	-0.0910334	-0.361787	3
SNRNP70	2.95598	0.000221132	-0.044339	0.654596	P08621;P08621-2;P08621-3;M0QYR1;P08621-4;M0QX04	U1 small nuclear ribonucleoprotein 70 kDa	22;21;12;9;8;2	3.41913	3.18318	2.26562	3	0.0246034	-0.0213211	-0.136299	3
PCYT1A	2.95535	0.000383107	0.214318	0.0665484	C9J050;C9JEJ2;P49585;C9J2E1;H7C1T3;C9JPY0;C9JVS0;F8WAZ5;H7BZN1;Q9Y5K3-2;Q9Y5K3-4;Q9Y5K3-3;Q9Y5K3;F2Z2B1	Choline-phosphate cytidylyltransferase A	7;7;7;6;5;4;3;3;3;2;2;2;2;1	3.70565	2.20461	2.95579	3	0.265077	0.143132	0.234747	3
TEX10	2.95508	0.00018615	0.00929294	0.932209	Q9NXF1-2;Q9NXF1;A0A0A0MSR3	Testis-expressed sequence 10 protein	31;31;5	3.33771	3.22182	2.30572	3	0.142217	0.0373119	-0.15165	3
CDC27	2.95488	4.77523e-05	0.17465	0.138335	P30260;P30260-2;I3L394;F6QPS0;I3L2Z8;I3L3H6	Cell division cycle protein 27 homolog	1;1;0;0;0;0	2.78785	3.09136	2.98542	3	0.299948	0.164786	0.0592168	3
CSTF3	2.95469	6.66859e-05	-0.0525703	0.638339	Q12996;E9PLP8;Q12996-2;E9PJ06;H0YE74;Q12996-3	Cleavage stimulation factor subunit 3	30;29;4;3;3;2	3.21576	2.99796	2.65036	3	0.0330882	0.0406821	-0.231481	3
TAF6	2.95212	0.00899908	-0.132856	0.483669	J3KR72;P49848-4;P49848;P49848-3;P49848-2;C9JIS2;E5RHA1;C9J088;C9JFL8;C9JTY6;E5RKA5;F8WEJ7;C9J7C4;C9JHQ8	Transcription initiation factor TFIID subunit 6	10;10;10;10;9;3;3;3;3;3;2;2;2;1	4.86369	2.85758	1.13508	3	0.1121	0.0955869	-0.606254	3
REPIN1	2.95172	0.000177487	0.0446604	0.723265	Q9BWE0;Q9BWE0-4;C9JZE3;C9JYJ8;E7EVL6	Replication initiator 1	6;6;4;4;3	3.52832	2.89834	2.42849	3	0.29125	-0.0413429	-0.115926	3
GPKOW	2.95166	4.14844e-05	0.124933	0.324736	Q92917	G patch domain and KOW motifs-containing protein	11	2.91688	2.96292	2.97517	3	0.325502	0.116631	-0.0673341	3
HMGN5	2.94941	0.000137763	0.0889684	0.588403	P82970;Q5JSL0;Q5JSK6;Q5JSK9;Q5JSK8;Q5JSK7	High mobility group nucleosome-binding domain-containing protein 5	11;10;8;7;6;4	2.83275	3.48324	2.53224	3	0.213876	0.349592	-0.296563	3
RECQL	2.9478	0.000183687	0.0325128	0.821002	P46063;F8WA66;F8WD97;F5H2L2;F5H4P4;F5H3W0;F5GYB7	ATP-dependent DNA helicase Q1	24;9;9;7;5;5;2	3.05835	3.44321	2.34183	3	0.202261	0.187134	-0.291857	3
POLA2	2.94764	0.00249082	0.128141	0.541192	Q14181;A0A3B3ITS5;Q14181-2;E9PIQ6;H0YDR7	DNA polymerase alpha subunit B	10;8;4;3;3	4.41244	2.55719	1.87329	3	0.519341	0.259664	-0.394582	3
SENP3	2.94429	0.00031801	-0.170009	0.152004	Q9H4L4;A0A087X0R7;J3QL36;J3QRE4;A0A087WV50;J3KSF5;A0A087WZ63	Sentrin-specific protease 3	12;11;7;4;4;2;1	3.72367	2.73018	2.37902	3	-0.103147	-0.0873655	-0.319514	3
CAPZB	2.94385	0.00101341	0.285623	0.026285	B1AK87;B1AK88;P47756-2;P47756;B1AK85	F-actin-capping protein subunit beta	8;8;8;7;4	3.11864	3.86205	1.85084	3	0.354339	0.252173	0.250355	3
CLTA	2.94363	0.000315845	0.293645	0.204421	P09496-2;P09496-4;P09496-3;P09496;F8WF69;P09496-5;C9J8P9	Clathrin light chain A	6;5;5;5;4;3;2	2.71233	2.39336	3.72518	3	0.5065	0.638027	-0.263594	3
GPATCH4	2.9433	6.12353e-05	-0.195323	0.363671	Q5T3I0;Q5T3I0-3;A0A0A0MRK1;E9PAV9;F8W895;E9PPY4;F2Z3C6;Q5T3I0-2	G patch domain-containing protein 4	14;14;12;12;9;3;3;1	3.17859	2.68091	2.97041	3	0.170951	-0.030973	-0.725947	3
FBXO22	2.94248	0.000392616	0.119967	0.335075	Q8NEZ5;H3BTH6;Q8NEZ5-3;H3BRE0;H3BVA4;H3BUC1;Q8NEZ5-2;H3BTR7	F-box only protein 22	7;5;5;2;2;2;2;1	3.11317	2.12029	3.59398	3	0.320196	0.093425	-0.0537183	3
THOC1	2.93954	0.000184442	0.0307934	0.826337	A0A087WWS1;Q96FV9;R4GMN4;Q96FV9-2;A0A087WY84;R4GN58;J3KT14;J3KRD7;J3QQZ3	THO complex subunit 1	24;24;11;10;9;5;4;2;2	3.37698	3.12854	2.31308	3	0.256165	0.104337	-0.268122	3
LIG3	2.93944	5.59676e-05	0.0307327	0.767075	P49916-3;P49916;P49916-4;P49916-2;K7ERZ5;K7EQB6;K7ENR9	DNA ligase 3	17;17;16;16;6;4;1	2.80372	2.82861	3.186	3	0.144699	0.0377336	-0.0902346	3
RRP9	2.93421	0.0011183	-0.0782064	0.685028	O43818	U3 small nucleolar RNA-interacting protein 2	11	3.34752	3.70631	1.7488	3	0.0855606	0.245131	-0.56531	3
CDK11B	2.93284	5.73403e-05	0.127912	0.222687	A0A0D9SEI3;A0A0D9SER5;A0A0D9SEN2;P21127-6;P21127-9;P21127-8;P21127-3;P21127-2;P21127;Q5QPR4;Q5QPR3;Q9UQ88-4;Q9UQ88-3;Q9UQ88-2;Q9UQ88;P21127-12;P21127-4;P21127-5;P21127-10;Q9UQ88-5;Q9UQ88-10;Q9UQ88-9;Q9UQ88-8;J3KS35;E7ESP2;E9PFJ2;A0A087WYI9;A0A087X1I0;Q13882	Cyclin-dependent kinase 11B;Cyclin-dependent kinase 11A	20;20;20;20;20;20;20;20;20;19;19;19;19;19;19;17;17;17;17;16;16;12;4;3;3;1;1;1;1	3.17938	2.8587	2.76043	3	0.174279	0.160662	0.0487942	3
PLRG1	2.93278	0.000267649	-0.0933477	0.36235	O43660;O43660-2;D6RA26;H0YA24;B7Z982;H0YAA2	Pleiotropic regulator 1	22;21;10;6;5;4	3.53556	3.01598	2.24681	3	-0.0374288	-0.0562212	-0.186393	3
CHAF1A	2.92912	0.000119715	0.124221	0.219977	Q13111;Q13111-2;Q13111-3;K7EPA1;K7EJF1;Q9H1J1-2;Q9H1J1	Chromatin assembly factor 1 subunit A	10;7;7;3;2;1;1	2.62571	2.72696	3.43468	3	0.143655	0.128029	0.100978	3
FMR1	2.92738	6.23353e-05	-0.00101763	0.996068	Q06787-8;Q06787-5;Q06787-9;Q06787-3;Q06787;A0A087WXI3;R9WNI0;Q06787-11;Q06787-10;Q8IXW7;A0A087WY29;A0A087WWR6;A0A087X1M7;A0A087WWU4	Fragile X mental retardation protein 1	2;2;2;2;2;0;0;0;0;0;0;0;0;0	2.77334	2.7967	3.2121	3	0.235114	0.30871	-0.546878	3
MNAT1	2.92606	NA	0.221692	NA	P51948-2;P51948;H0YJ92;H0YJF2	CDK-activating kinase assembly factor MAT1	4;4;3;1	2.92606	NA	NA	1	0.221692	NA	NA	1
AHCY	2.92583	0.00010123	0.418195	0.0352239	P23526;P23526-2	Adenosylhomocysteinase	10;9	3.21585	3.08459	2.47706	3	0.332737	0.159371	0.762476	3
STAG2	2.92356	0.00010154	0.125783	0.237023	Q8N3U4-2;Q8N3U4;B1AMT4;B1AMT1;B1AMT2;B1AMT3;B1AMT0;C9J3T3;C9JJQ0;D6W5U7;Q9UJ98-2;Q9UJ98-3;Q9UJ98	Cohesin subunit SA-2	26;25;8;3;3;3;1;0;0;0;0;0;0	3.13292	3.16864	2.46913	3	0.169155	0.179766	0.0284277	3
PSMD8	2.92285	0.000636573	0.427687	0.0908417	K7EJR3;R4GMR5;P48556;K7EJC1;K7ERW6;K7ENY6	26S proteasome non-ATPase regulatory subunit 8	4;4;4;3;1;1	2.97032	2.87539	NA	2	0.136848	0.718526	NA	2
RAVER1	2.92198	0.000246501	-0.035367	0.731621	A0A087WZ13;E9PAU2;Q8IY67-2;Q8IY67;K7EKR9;Q8IY67-3;K7EQG2	Ribonucleoprotein PTB-binding 1	22;22;21;14;6;5;4	3.25568	3.30695	2.2033	3	-0.00517412	0.0593553	-0.160282	3
HOXB9	2.92083	0.000456624	0.0407226	0.732556	P17482	Homeobox protein Hox-B9	6	2.17607	2.85062	3.73581	3	0.177726	0.120219	-0.175778	3
SAMHD1	2.91838	0.000111379	0.343735	0.0125693	A0A2R8YCS7;Q9Y3Z3-4;Q9Y3Z3;Q9Y3Z3-3;A0A2R8YD90;A0A2R8Y6J9;A0A2R8YF51;A0A2R8Y5D2;A0A2R8Y586;A0A2R8YG48;A0A2R8Y7R5;A0A2R8Y755;A0A2R8YF18;A0A2R8YFV6	Deoxynucleoside triphosphate triphosphohydrolase SAMHD1	12;12;12;11;10;7;7;7;5;3;3;3;1;1	2.47046	3.29468	2.98999	3	0.371726	0.297485	0.361993	3
SART1	2.91505	0.000161634	0.0237721	0.814311	O43290;E9PQI8	U4/U6.U5 tri-snRNP-associated protein 1	29;4	3.43296	2.90437	2.40782	3	0.138945	-0.00682564	-0.0608035	3
IK	2.91439	5.95313e-05	-0.228612	0.06566	Q13123;E7EQZ7;D6REL4;D6RAY9;D6RCQ4;A0A0C4DGW5	Protein Red	33;19;16;8;6;4	3.16393	2.83899	2.74024	3	-0.184228	-0.149521	-0.352087	3
KIFC1	2.91408	0.000114555	0.0305733	0.853565	Q9BW19;A0A087X1W5;A2AB20;A0A140T9E6	Kinesin-like protein KIFC1	25;4;3;3	3.04077	3.25862	2.44285	3	0.298424	0.161307	-0.368011	3
BAZ1B	2.91333	9.15409e-05	-0.048011	0.641325	Q9UIG0-2;Q9UIG0	Tyrosine-protein kinase BAZ1B	58;58	2.76736	2.64904	3.32359	3	0.0447438	-0.0205892	-0.168188	3
HSPA1L	2.91195	0.00478089	0.0820584	0.611886	Q53FA3;P34931	Heat shock 70 kDa protein 1-like	2;2	3.7505	NA	2.07339	2	0.253384	NA	-0.0892673	2
SIX1	2.90996	NA	-0.311972	NA	Q15475;Q9NPC8	Homeobox protein SIX1;Homeobox protein SIX2	3;3	NA	NA	2.90996	1	NA	NA	-0.311972	1
RBM27	2.90743	0.000545439	-0.163581	0.148647	Q9P2N5;U3KPZ7	RNA-binding protein 27	12;9	3.00567	3.67807	2.03854	3	-0.270678	-0.147506	-0.0725586	3
XPO1	2.90719	0.000789399	0.162725	0.143674	O14980;C9JKM9;C9J673;C9IZS4;C9JQ02;C9JV99;H7BZC5;F8WF71;C9IYM2;C9JF49	Exportin-1	36;8;6;5;5;5;4;4;3;2	3.41643	3.4678	1.83733	3	0.187261	0.233275	0.0676387	3
SYNCRIP	2.90543	0.000157001	-0.0936857	0.453949	O60506;O60506-2;F6UXX1	Heterogeneous nuclear ribonucleoprotein Q	1;1;0	2.78708	2.4741	3.45511	3	-0.00254138	0.0457225	-0.324238	3
PPP1CC	2.90293	NA	0.220082	NA	F8VYE8;P36873;P36873-2;F8W0W8;A0A087WYY5;F8VR82;E7ETD8;F8WE71	Serine/threonine-protein phosphatase;Serine/threonine-protein phosphatase PP1-gamma catalytic subunit	2;2;2;1;2;2;0;0	NA	NA	2.90293	1	NA	NA	0.220082	1
SLC4A1AP	2.90291	0.00116258	0.478416	0.0459958	A0A087X0M4;Q9BWU0;A0A087WWF4;H7C256	Kanadaptin	19;18;6;3	3.39917	3.60075	1.70882	3	0.216486	0.251446	0.967316	3
NCAPH2	2.9018	5.12582e-05	-0.0574424	0.714568	A0A0A6YYG7;Q6IBW4;Q6IBW4-4;Q6IBW4-2;E5RJN3;Q6IBW4-5;H0YC55;E5RJL4;F8WAR3	Condensin-2 complex subunit H2	10;10;10;9;4;4;3;1;1	2.73531	2.99335	2.97676	3	0.195096	0.0529723	-0.420395	3
CAND1	2.90172	0.000348301	0.443355	0.00431295	Q86VP6;Q86VP6-2;A0A0C4DGH5;H0YH27;Q86VP6-3;F5H6I6	Cullin-associated NEDD8-dissociated protein 1	22;21;19;5;5;0	3.42747	3.17453	2.10315	3	0.460061	0.445727	0.424277	3
CCT2	2.90036	0.000282528	0.354796	0.0305357	P78371;F5GWF6;P78371-2;F8VQ14	T-complex protein 1 subunit beta	27;25;24;23	3.12681	3.40545	2.16884	3	0.490981	0.461843	0.111566	3
HDGFRP2	2.89815	0.00060664	0.202147	0.224828	Q7Z4V5-2;Q7Z4V5;Q7Z4V5-4;Q7Z4V5-3;M0R0J3;K7EPS6;A0A087WT54;A0A087WX58;A0A087WZ99;K7ERA4	Hepatoma-derived growth factor-related protein 2	11;11;10;10;2;4;3;2;2;2	3.48929	3.27999	1.92517	3	0.384602	0.381394	-0.159557	3
GNL3	2.89555	0.000736213	-0.407591	0.26452	Q9BVP2-2;Q9BVP2;C9JYH9;C9JZT7;B4DMU5	Guanine nucleotide-binding protein-like 3	17;17;2;2;2	3.33357	3.49467	1.85841	3	-0.00216567	0.154065	-1.37467	3
PSMC2	2.89477	0.000391654	0.404479	0.00675885	P35998;P35998-2;C9JLS9	26S protease regulatory subunit 7	21;13;7	3.31092	3.32222	2.05116	3	0.378068	0.459746	0.375623	3
RBBP4	2.89468	0.000197463	0.143552	0.236007	Q09028-3;Q09028;Q09028-2;Q09028-4;H0YF10;H0YCT5;H0YDK2;H0YEU5;E9PNS6;E9PNS2;E9PIC4;C9JPP3;E9PND5	Histone-binding protein RBBP4	7;7;5;5;2;2;2;2;3;2;2;2;1	3.0371	3.36471	2.28223	3	0.245982	0.226878	-0.0422042	3
SUGT1	2.89219	0.00134881	0.265128	0.0334368	Q9Y2Z0-2;Q9Y2Z0	Suppressor of G2 allele of SKP1 homolog	6;6	2.05401	2.51208	4.11047	3	0.263635	0.321235	0.210514	3
BRIX1	2.89088	0.000661058	-0.349546	0.204986	Q8TDN6	Ribosome biogenesis protein BRX1 homolog	8	3.27014	3.5064	1.89609	3	-0.110511	0.0949116	-1.03304	3
PPP2R1A	2.8895	9.6539e-05	0.263233	0.0668285	P30153;B3KQV6;C9J9C1;E9PH38;E9PNM7;M0QXG4;M0R0K6	Serine/threonine-protein phosphatase 2A 65 kDa regulatory subunit A alpha isoform	18;14;8;7;0;1;1	2.78578	2.58866	3.29407	3	0.429	0.300651	0.0600474	3
CSTF1	2.88831	4.93409e-05	0.184622	0.129442	Q05048;A0A0A0MSZ9;A3KFI9	Cleavage stimulation factor subunit 1	10;6;1	2.78785	2.99917	2.8779	3	0.093425	0.119821	0.340619	3
CPSF3	2.88797	0.00023789	-0.154572	0.277414	Q9UKF6;G5E9W3;C9JZH6	Cleavage and polyadenylation specificity factor subunit 3	13;12;1	2.86525	3.49863	2.30002	3	-0.0501738	0.0216219	-0.435163	3
TCOF1	2.88789	0.000119997	-0.165266	0.142651	Q13428-3;Q13428-8;E7ETY2;Q13428-7;A0A3B3IS06	Treacle protein	1;1;1;1;1	2.68646	2.60315	3.37407	3	-0.265171	-0.0777412	-0.152885	3
FKBP5	2.88739	8.72508e-05	0.416553	0.0157103	Q13451;Q13451-2	Peptidyl-prolyl cis-trans isomerase FKBP5	13;3	3.09299	3.06667	2.50251	3	0.393965	0.229957	0.625738	3
MCM4	2.88661	0.000808719	0.337843	0.0344677	P33991;A0A3B3IU45;A0A3B3IT92;E5RG31;A0A3B3IS57;A0A3B3ITP6;A0A3B3IRR8;E5RFR3;E5RG53	DNA replication licensing factor MCM4	26;25;25;23;23;19;5;2;1	2.80657	3.8484	2.00486	3	0.342669	0.540325	0.130536	3
C1orf52	2.88493	0.0101741	0.039758	0.823171	Q8N6N3;Q8N6N3-3;Q8N6N3-2	UPF0690 protein C1orf52	4;3;3	NA	1.7718	3.99806	2	NA	0.264596	-0.18508	2
HAT1	2.88465	0.000420148	0.153231	0.184749	O14929;O14929-2;F8W9G7;F8WEW1	Histone acetyltransferase type B catalytic subunit	7;4;2;1	3.40926	3.21237	2.03233	3	0.214249	0.0102069	0.235237	3
ZNF629	2.88287	5.96675e-05	0.148632	0.461143	Q9UEG4;Q8N8L2;M0R0E8;A0A087WWI3;A0A0C4DFN0;A0A0C4DGP9;K7ELU1;Q9H165-2;A0A0A0MR57;J9JID5;Q6NSZ9-3;Q8NC26-2;Q8NC26;Q9H5V7;Q6NSZ9-2;P0CG00;Q5MCW4-2;Q8NEP9-2;Q8TBZ5;Q6NSZ9;Q3ZCX4-2;Q8NEP9-4;Q8NEP9;Q3ZCX4;Q5MCW4;Q6ZNA1;Q9UL36-2;Q9UL36	Zinc finger protein 629	10;0;0;0;0;0;0;0;0;0;0;0;0;0;0;0;0;0;0;0;0;0;0;0;0;0;0;0	2.85585	2.69648	3.09628	3	0.591967	0.147307	-0.293377	3
USP39	2.88009	0.000165414	0.0356431	0.745776	Q53GS9;B9A018;A0A087X1B2;Q53GS9-2;Q53GS9-3;F8WC91;A0A087WW31;C9JIU2;C9J0X5	U4/U6.U5 tri-snRNP-associated protein 2	16;15;13;12;12;4;2;2;1	2.62961	2.55078	3.45989	3	0.119821	0.123931	-0.136823	3
CCDC12	2.87945	NA	0.319688	0.0966132	J3KR35;Q8WUD4;S4R331;C9JUN5	Coiled-coil domain-containing protein 12	3;3;2;2	2.87945	NA	NA	1	0.482332	NA	0.157044	2
PEF1	2.8793	7.05551e-05	0.154445	0.196723	Q9UBV8	Peflin	7	2.96816	2.58451	3.08522	3	0.0863762	0.0542233	0.322736	3
SUGP1	2.87841	9.53083e-05	-0.0932772	0.528139	Q8IWZ8;V9GZ08;B4DVK3;Q8IWZ8-2;K7EM86	SURP and G-patch domain-containing protein 1	20;7;3;3;2	3.20733	2.92571	2.50218	3	0.23217	-0.211197	-0.300804	3
RPS25	2.87713	0.00106449	0.262841	0.119606	P62851	40S ribosomal protein S25	4	2.55981	3.19445	NA	2	-0.0171542	0.239398	0.566279	3
EXOSC9	2.87585	6.45611e-05	0.0733233	0.449177	D6RIY6;Q06265-3;Q06265-4;Q06265;Q06265-2;H0Y9L5;D6R905	Exosome complex component RRP45	3;3;3;3;3;1;1	2.83445	2.67154	3.12155	3	0.0936954	0.0277203	0.0985543	3
MTA3	2.87304	0.000822246	0.0160099	0.901324	E7EQY4;E7EV10;Q9BTC8-2;Q9BTC8;E9PCS8;F6RRE2;E9PF88;H0YIT0	Metastasis-associated protein MTA3	4;4;4;4;2;3;1;0	2.67184	3.07425	NA	2	0.0289934	0.00302648	NA	2
GTF3C2	2.87261	0.00031433	0.0463595	0.642983	Q8WUA4;H0Y4Q6;A0A087WZD8;Q8WUA4-2;H7C318;H7C1A9;C9JNH7;H7C3X9	General transcription factor 3C polypeptide 2	12;6;6;6;2;1;1;1	3.26141	3.25079	2.10563	3	0.11023	0.0842004	-0.0553514	3
NOP9	2.87129	0.000153364	-0.0822391	0.505101	Q86U38;Q86U38-2;A0A3B3ISH6	Nucleolar protein 9	9;7;5	2.69133	3.41562	2.50693	3	0.0122111	0.0504669	-0.309395	3
THOC2	2.87071	0.000189566	-0.03328	0.725571	Q8NI27;A0A0C4DG98;H0Y815;Q8NI27-2;H7C477;H0Y7U4;F2Z2V2;H0Y594;B7ZBA0	THO complex subunit 2	35;32;8;8;5;5;3;3;2	2.54156	2.58309	3.48748	3	0.0177794	-0.0650986	-0.0525209	3
ZNF280C	2.86619	8.09466e-05	-0.086542	0.405922	Q8ND82;Q9UJJ2;H0YLA6;H0YL38;Q6N043-4;Q6N043-3;Q6N043-2;Q6N043	Zinc finger protein 280C	10;9;1;1;1;1;1;1	3.11512	2.94995	2.53349	3	0.024887	-0.161331	-0.123183	3
NOC2L	2.86338	5.91241e-05	-0.133467	0.221341	Q9Y3T9	Nucleolar complex protein 2 homolog	15	2.95936	2.97832	2.65245	3	-0.187395	-0.0196675	-0.193338	3
CHORDC1	2.86241	0.00018817	0.358957	0.01554	Q9UHD1-2;Q9UHD1;E9PHZ2;E9PPQ5;E9PIZ4;E9PSD5	Cysteine and histidine-rich domain-containing protein 1	6;6;4;2;1;1	2.70607	3.45207	2.42911	3	0.495491	0.311271	0.27011	3
HNRNPDL	2.86036	6.15633e-05	-0.0487068	0.697537	A0A087WUK2;O14979	Heterogeneous nuclear ribonucleoprotein D-like	4;4	3.03642	2.64552	2.89916	3	-0.210947	-0.127746	0.192573	3
CKB	2.8603	5.36801e-05	0.34776	0.0449479	P12277;H0YJG0;G3V4N7;G3V461;G3V2I1;H0YJK0;P06732	Creatine kinase B-type	15;8;7;4;1;1;1	2.91181	2.71207	2.95702	3	0.457962	0.0532504	0.532068	3
EXOSC10	2.85964	9.7526e-05	0.0582135	0.549694	Q01780;Q01780-2;K7EJ37	Exosome component 10	35;33;4	3.1321	2.98517	2.46164	3	0.125916	0.0333701	0.0153548	3
NASP	2.85859	0.000709845	0.446355	0.0113071	P49321;P49321-3;P49321-4;P49321-2;Q5T624;E9PRH9;H0YF33;H0YDS9;E9PI86;E9PPR5;E9PPQ8;E9PNB5	Nuclear autoantigenic sperm protein	14;14;11;9;7;6;6;5;4;4;3;1	3.86334	2.44647	2.26597	3	0.596744	0.23217	0.510152	3
CSTF2T	2.85639	0.000478912	-0.136291	0.234626	Q9H0L4	Cleavage stimulation factor subunit 2 tau variant	7	2.02514	3.00746	3.53657	3	-0.0469807	-0.0744259	-0.287466	3
BRD2	2.85623	0.000467166	0.0395763	0.687414	A0A0G2JK44;P25440;P25440-2;H0Y6K2;A0A140T9E9;P25440-3;P25440-4;A0A0G2JHL0;A0A140T9V2;U3KQA6;A0A140T9F7;E9PIQ3;A0A0G2JHN8;A0A140T9I1;H0Y799;A0A140T9X8;E9PKQ9;H0YDJ7;U3KPW0	Bromodomain-containing protein 2	20;20;20;19;19;18;15;15;15;14;14;9;8;8;6;6;4;2;2	3.5924	2.90242	2.07388	3	0.0919367	-0.050861	0.0776532	3
LANCL1	2.8541	NA	-0.16916	0.32518	E9PHS0;O43813;F8WDS9	LanC-like protein 1	4;4;3	2.8541	NA	NA	1	0.00662118	NA	-0.344941	2
RARS	2.85372	5.24151e-05	0.207311	0.186346	P54136;P54136-2;E5RH09;E5RJM9	Arginine--tRNA ligase, cytoplasmic	21;18;4;4	2.81791	2.76909	2.97415	3	0.386038	0.346872	-0.110978	3
ANAPC7	2.85155	0.00272871	-0.0401166	0.799901	Q9UJX3-2;Q9UJX3;H0YIX7;H0YIW2	Anaphase-promoting complex subunit 7	10;10;1;1	3.85878	3.30378	1.3921	3	0.228973	0.0561673	-0.40549	3
RFC4	2.85111	0.000545684	0.139455	0.423806	P35249;C9JZI1;P35249-2;C9J8M3;C9JTT7;C9JXZ7;C9JGY5;F8WE44;H7C1P0;C9JW34	Replication factor C subunit 4	9;8;8;6;5;4;2;2;2;1	3.05693	3.52757	1.96883	3	0.309875	0.383386	-0.274896	3
MED1	2.84927	8.6833e-05	0.153974	0.232904	Q15648;Q15648-3;J3QKZ7	Mediator of RNA polymerase II transcription subunit 1	18;9;1	2.96645	3.08636	2.495	3	0.372618	0.0773797	0.0119249	3
UBA2	2.8482	NA	1.04222	0.00653345	Q9UBT2;Q9UBT2-2;K7ESK7;U3KQ55;K7ES38;U3KQ93;K7EPL2	SUMO-activating enzyme subunit 2	4;3;2;1;1;1;1	2.8482	NA	NA	1	0.739848	NA	1.3446	2
FANCI	2.84734	0.00067752	0.211258	0.0633912	Q9NVI1;Q9NVI1-2;Q9NVI1-1;F8W7R3;H3BP78;Q9NVI1-4;H3BT54;H3BMG4;H3BQE2;H3BS60;H3BN35	Fanconi anemia group I protein	25;23;23;21;19;6;5;5;4;3;2	3.81773	2.19532	2.52899	3	0.232784	0.195222	0.205768	3
RACGAP1	2.84734	0.000639723	-0.131352	0.338116	Q9H0H5;F8VRD2;H0YIK5;F8VWX0;F8W0L1;F8VZ66;F8VV47;F8VWY4;F8VVE5;F8VUW9;F8VV39;F8VS54;F8VYH6;F8VQZ5;F8VV37;F8W1E5;F8VVY0;F8VXH1;F8VQF5;F8W1T4	Rac GTPase-activating protein 1	12;6;5;4;4;4;4;4;4;3;3;3;2;2;2;2;1;1;1;1	3.44903	3.20658	1.88641	3	-0.0918942	0.0816123	-0.383774	3
VDAC2	2.84726	0.000111815	0.0442281	0.766905	P45880-2;P45880;P45880-1;A0A0A0MR02;Q5JSD2;Q5JSD1;A2A3S1	Voltage-dependent anion-selective channel protein 2	11;11;11;9;5;5;2	2.48697	2.80161	3.25319	3	0.17645	0.253505	-0.297272	3
PTBP3	2.84699	0.000135173	-0.195621	0.161365	O95758-1;O95758-6;O95758-2;O95758;O95758-5;O95758-4;O95758-7;X6R242	Polypyrimidine tract-binding protein 3	5;5;5;5;5;5;5;2	3.20902	2.36233	2.96962	3	-0.344337	-0.293271	0.0507455	3
MPG	2.84585	0.000622156	0.121823	0.421855	P29372-5;P29372-4;P29372-2;P29372;A2IDA3	DNA-3-methyladenine glycosylase	8;8;8;8;6	2.68789	3.74621	2.10346	3	0.250113	0.326537	-0.211181	3
RANBP1	2.8454	0.00144838	0.416938	0.0500054	F6WQW2;P43487-2;P43487;C9JXG8;C9JGV6;C9JJ34;C9JDM3;C9JIC6	Ran-specific GTPase-activating protein	4;4;4;3;3;2;2;1	2.43221	3.25859	NA	2	0.585828	0.248049	NA	2
BAG2	2.84531	NA	0.334339	NA	O95816;O95816-2	BAG family molecular chaperone regulator 2	6;5	2.84531	NA	NA	1	0.334339	NA	NA	1
PPP2R2A	2.84181	0.000253728	0.334445	0.03826	P63151;P63151-2;A0A590UJY3;A0A590UJJ1;Q66LE6;E5RIY1;E5RFR9;Q00005-6;Q00005;Q00005-2;Q00005-3;Q00005-4;Q00005-5;Q00005-7;H0YB06;Q9Y2T4-3;Q9Y2T4-4;Q9Y2T4-2;Q9Y2T4	Serine/threonine-protein phosphatase 2A 55 kDa regulatory subunit B alpha isoform	9;9;6;4;3;2;2;2;2;2;2;2;2;2;1;1;1;1;1	2.82599	3.44599	2.25346	3	0.57918	0.174406	0.249749	3
PRPF38B	2.84145	0.00115558	0.0179721	0.87816	Q5VTL8;A0A0A0MRN0;Q5VTL8-2	Pre-mRNA-splicing factor 38B	12;8;7	3.63981	3.17514	1.70939	3	0.164143	0.0787464	-0.188973	3
LAS1L	2.83843	0.00028043	-0.135913	0.221576	Q9Y4W2-2;Q9Y4W2;Q9Y4W2-3;Q9Y4W2-4	Ribosomal biogenesis protein LAS1L	20;20;17;8	3.23208	3.16002	2.12318	3	-0.00817434	-0.195847	-0.203718	3
THOC3	2.83737	6.18487e-05	0.184992	0.110242	Q96J01;Q96J01-2;D6RGZ2;D6REC9;H7C0C5	THO complex subunit 3	5;4;3;2;1	2.94039	2.94578	2.62593	3	0.281194	0.185232	0.0885487	3
C8orf33	2.8355	0.000888325	0.121752	0.354372	A0A3B3IRR6;A0A3B3IT54;A0A3B3ITA3;Q9H7E9;Q9H7E9-2	UPF0488 protein C8orf33	3;3;3;3;3	3.05034	2.62066	NA	2	0.29007	0.197991	-0.122805	3
RAD23B	2.83497	0.000297754	0.116759	0.297318	P54727;Q5W0S5;P54727-2;Q5W0S4;H0Y579	UV excision repair protein RAD23 homolog B	10;5;5;4;1	2.26631	3.51904	2.71957	3	-0.021614	0.234256	0.137635	3
PELO	2.83495	NA	0.422556	NA	Q9BRX2	Protein pelota homolog	4	2.83495	NA	NA	1	0.422556	NA	NA	1
RPL11	2.83375	0.000110626	0.0644015	0.574707	P62913;Q5VVC8;P62913-2	60S ribosomal protein L11	7;6;6	2.49457	3.23761	2.76906	3	-0.04792	0.254473	-0.0133488	3
RALY	2.83285	6.73574e-05	0.0670072	0.649986	Q5QPL9;Q9UKM9-2;Q9UKM9;Q5QPM0;Q5QPM1;Q5QPM2	RNA-binding protein Raly	12;12;12;9;8;5	2.59297	3.01116	2.89443	3	0.028852	-0.202008	0.374177	3
CARM1	2.83212	9.16785e-05	0.40806	0.0546862	K7EQA8;Q86X55-2;Q86X55-1;Q86X55;K7EK20;K7EPK1	Histone-arginine methyltransferase CARM1	8;8;8;8;1;1	2.77817	3.17589	2.54229	3	0.264837	0.826437	0.132906	3
WHSC1L1	2.83102	0.00157257	-0.287252	0.0366723	Q9BZ95-4;Q9BZ95-2;Q9BZ95-5;Q9BZ95;Q9BZ95-3;E9PKA2	Histone-lysine N-methyltransferase NSD3	7;7;7;7;6;1	2.09909	2.30115	4.09283	3	-0.186935	-0.436803	-0.238017	3
TCERG1	2.8295	6.63695e-05	0.235044	0.132385	O14776-2;O14776;G3V220;Q5VWI1	Transcription elongation regulator 1	33;33;27;1	3.04481	2.81293	2.63075	3	0.366364	0.402613	-0.0638464	3
PABPC4	2.82897	5.2358e-05	0.0075794	0.964083	Q13310-2;Q13310-3;B1ANR0;Q13310;H0Y5F5;H0YEU6;B1ANR1;H0YCC8;H0Y6X6;H0YEQ8;H0YER0;P0CB38	Polyadenylate-binding protein 4	15;15;14;14;14;9;1;3;3;1;1;2	2.8577	2.87863	2.75059	3	0.161694	0.266037	-0.404993	3
PHF8	2.82801	6.90888e-05	-0.498004	0.192581	H0Y3N9;Q9UPP1-2;Q9UPP1;H0Y589;Q9UPP1-5;Q9UPP1-4;Q9UPP1-3;H0Y7M8;H7BZB7;E7ET14;A0A087WW48	Histone lysine demethylase PHF8	3;3;3;2;2;2;2;1;1;0;0	2.94821	2.96449	2.57132	3	-1.48487	-0.0835081	0.0743684	3
PLS3	2.82708	5.38036e-05	0.148698	0.441553	P13797;A0A0A0MSQ0;P13797-2;P13797-3;H7C4N2;U3KQI3;P13796;Q14651;Q5TBN3;C9JAM8;F2Z2Z9	Plastin-3	24;23;23;22;7;5;3;3;2;2;1	2.73572	2.91909	2.82644	3	0.423094	0.354226	-0.331227	3
NSUN5	2.82566	0.000380609	0.0710599	0.467674	Q96P11;Q96P11-2;Q96P11-4;Q96P11-5;Q96P11-3;Q63ZY6-5;Q63ZY6;Q63ZY6-4;Q63ZY6-2;Q63ZY6-6;Q3KNT7-2;Q3KNT7-3;Q3KNT7	Probable 28S rRNA (cytosine-C(5))-methyltransferase	14;14;14;13;5;4;4;2;2;2;1;1;1	2.73333	3.56059	2.18305	3	0.134089	0.046002	0.0330882	3
POLR1C	2.82565	0.000111898	-0.0216138	0.829644	O15160;A0A2R8YEZ4;A0A2R8Y5D3;O15160-2;A0A2R8YEY5;E7EQB9;D6RDJ3;A0A2R8Y8D6;H0Y723	DNA-directed RNA polymerases I and III subunit RPAC1	10;9;9;9;8;8;5;5;4	3.20149	2.82403	2.45143	3	-0.0865993	-0.0701787	0.0919367	3
RPS5	2.82508	0.000296369	0.084785	0.396583	M0R0F0;M0R0R2;P46782;M0QZN2	40S ribosomal protein S5;40S ribosomal protein S5, N-terminally processed	7;7;7;5	2.92064	3.40067	2.15393	3	0.146003	0.093425	0.0149265	3
PRPF39	2.82051	0.00022884	0.212419	0.177865	Q86UA1;Q86UA1-2;H0YJY9	Pre-mRNA-processing factor 39	10;2;1	3.36695	2.24607	2.8485	3	0.50457	0.178492	-0.0458037	3
PSMD3	2.82048	8.81785e-05	0.55933	0.00361167	O43242;O43242-2;H0YGV8	26S proteasome non-ATPase regulatory subunit 3	15;9;1	2.60284	3.1653	2.69329	3	0.422125	0.739848	0.516015	3
RBM39	2.82045	0.000182028	0.00180515	0.988296	Q14498-3;Q14498-2;Q14498;H0Y4X3;G3XAC6;A0A0U1RQH7;A0A0U1RQW2;Q5QP23;Q5QP22;F8WF24;F2Z2Z5;A0A087X122;H0Y6I9;A8MYG5	RNA-binding protein 39	13;13;13;10;10;9;5;4;2;1;1;1;1;1	3.24954	2.94396	2.26784	3	0.175429	0.0592168	-0.22923	3
LMNA	2.81803	5.92282e-05	-0.563486	0.14286	P02545;P02545-6;P02545-3;P02545-5;P02545-4;H0YAB0;A0A0C4DGC5;REV__Q5VX52	Prelamin-A/C;Lamin-A/C	2;0;2;2;2;0;2;0	2.68181	2.80163	2.97064	3	-0.0703908	-0.0872428	-1.53282	3
EXOSC4	2.81635	8.83899e-05	0.20112	0.201742	Q9NPD3;E9PI41;E9PPI9	Exosome complex component RRP41	5;4;1	2.49142	2.87326	3.08436	3	0.197488	0.484602	-0.0787313	3
U2SURP	2.81373	5.37175e-05	0.0254139	0.795868	O15042-2;O15042;E7ET15;O15042-3;H0Y8D9;E7EW00;H7C4V2;C9J5L1;C9JDJ7	U2 snRNP-associated SURP motif-containing protein	31;31;30;20;10;9;7;3;2	2.86703	2.83671	2.73745	3	-0.0525957	0.0182069	0.110631	3
GTPBP4	2.81184	0.000747975	-0.221025	0.492027	Q9BZE4;Q9BZE4-2;Q9BZE4-3;Q5T3R7	Nucleolar GTP-binding protein 1	20;18;14;7	3.14617	3.46297	1.82639	3	0.155102	0.287236	-1.10541	3
SF1	2.81048	NA	-0.169745	NA	H7C561;H7C0N4		2;2	2.81048	NA	NA	1	-0.169745	NA	NA	1
LMNB2	2.81042	7.11367e-05	-0.51322	0.245513	Q03252	Lamin-B2	30	2.89121	2.98068	2.55937	3	0.0585243	0.0970714	-1.69526	3
SETDB1	2.80738	NA	0.335941	NA	E9PRF4;Q15047-3;Q15047	Histone-lysine N-methyltransferase SETDB1	1;1;1	NA	2.80738	NA	1	NA	0.335941	NA	1
XRCC5	2.80521	6.87316e-05	0.184901	0.143305	P13010;C9JZ81;H7C0H9	X-ray repair cross-complementing protein 5	39;7;2	2.65278	2.72509	3.03777	3	0.250719	0.301822	0.00216242	3
USP34	2.805	NA	0.0258788	0.844716	Q70CQ2-3;Q70CQ2-2;Q70CQ2;A0A0C4DG73	Ubiquitin carboxyl-terminal hydrolase 34	3;3;3;1	NA	2.805	NA	1	NA	0.077243	-0.0254854	2
CCAR2	2.80479	8.41733e-05	0.10348	0.341202	Q8N163-2;Q8N163;G3V119;H0YB24;H0YC69;E5RFJ3;H0YC58;E5RHJ4;E5RGU7;A0A087X2B6	Cell cycle and apoptosis regulator protein 2	17;17;11;11;4;4;4;4;3;1	2.98683	2.94315	2.48439	3	0.192068	0.148609	-0.0302361	3
THOC5	2.80396	0.000128967	-0.000636544	0.995821	Q13769;H7C072;F8WCP5;C9JXG5;H7C441;C9JXU6;F5GZF3;C9JCL9;F8WES8	THO complex subunit 5 homolog	20;10;10;8;6;4;4;4;1	3.18941	2.83879	2.38368	3	0.133169	0.0984196	-0.233498	3
RBM5	2.80373	0.000168414	-0.12659	0.215262	P52756;C9JFQ5;P52756-4;P52756-2;P52756-5;C9J9P7;F8WE23;C9JR02;F8W910;P52756-3	RNA-binding protein 5	11;3;3;3;3;2;1;1;1;1	3.09493	3.06046	2.2558	3	-0.119683	-0.0952192	-0.164868	3
PDE6H	2.80286	0.00320778	0.30887	0.108173	F8VPF3;F8W1R7;J3KND3;G8JLA2;G3V1V0;B7Z6Z4;P60660-2;P60660;F8VZU9;G3V1Y7;F8W180;F8VXL3;H0YI43;F8W1I5;P14649	Myosin light polypeptide 6	3;3;3;3;3;3;3;3;2;2;2;1;1;1;1	NA	3.45891	2.14682	2	NA	0.478402	0.139339	2
TLK2	2.80257	0.000818912	0.178537	0.193526	Q86UE8-3;Q86UE8-2;Q86UE8;J3QLK5;J3KRK0;J3KST4;J3QS44;J3KT82;B3KRP1	Serine/threonine-protein kinase tousled-like 2	3;3;3;2;2;1;1;0;0	2.94317	2.66198	NA	2	0.192699	0.385486	-0.0425757	3
REXO4	2.80204	0.00212927	-0.167302	0.118253	Q9GZR2;A0A0C4DG22;A0A0C4DG31;Q9GZR2-2	RNA exonuclease 4	11;3;3;3	4.05407	1.70766	2.6444	3	-0.178796	-0.141764	-0.181346	3
DUS3L	2.80166	NA	0.544881	NA	Q96G46;Q96G46-2;Q96G46-3	tRNA-dihydrouridine(47) synthase [NAD(P)(+)]-like	3;2;1	2.80166	NA	NA	1	0.544881	NA	NA	1
SARNP	2.80125	7.30112e-05	0.221942	0.172022	P82979;F8VZQ9;H0YHG0;F8VS12	SAP domain-containing ribonucleoprotein	8;7;7;2	2.55429	2.99731	2.85215	3	0.34551	0.429643	-0.109328	3
APEX1	2.80062	0.000291526	0.110472	0.459037	G3V3M6;P27695;G3V5Q1;G3V3C7;A0A0C4DGK8;G3V5M0;G3V359;G3V5D9;H7C4A8;G3V3Y6;G3V2D9	DNA-(apurinic or apyrimidinic site) lyase;DNA-(apurinic or apyrimidinic site) lyase, mitochondrial	14;14;13;10;9;7;7;6;6;2;1	3.29831	2.98914	2.11441	3	0.15562	0.370834	-0.195038	3
MCM7	2.79971	9.67038e-05	0.203062	0.181611	P33993;P33993-3;P33993-2;C9J8M6	DNA replication licensing factor MCM7	30;22;14;5	2.62136	2.60926	3.16851	3	0.335483	0.370388	-0.096684	3
PAPSS1	2.79946	NA	-0.130634	NA	O43252	Bifunctional 3-phosphoadenosine 5-phosphosulfate synthase 1;Sulfate adenylyltransferase;Adenylyl-sulfate kinase	6	2.79946	NA	NA	1	-0.130634	NA	NA	1
CRNKL1	2.79765	0.000136458	-0.00841262	0.94886	Q5JY65;Q9BZJ0-2;Q9BZJ0-3;Q9BZJ0	Crooked neck-like protein 1	15;15;15;15	2.43291	3.25128	2.70877	3	-0.0526256	0.249263	-0.221876	3
HNRNPA3	2.79746	0.00125762	-0.15249	0.175264	P51991-2	Heterogeneous nuclear ribonucleoprotein A3	2	2.42873	2.02201	3.94164	3	-0.203834	-0.222279	-0.0313562	3
SMARCA1	2.79706	0.000119122	0.0632429	0.543452	B7ZLQ5;P28370;A0A0A0MRP6;P28370-2	Probable global transcription activator SNF2L1	24;24;21;21	3.18498	2.77802	2.42818	3	0.0786098	0.164658	-0.0535386	3
HCFC1	2.79688	0.000235446	0.0521758	0.592314	P51610-2;P51610;A6NEM2;P51610-4;P51610-3;H7C1C4;Q9Y5Z7	Host cell factor 1;HCF N-terminal chain 1;HCF N-terminal chain 2;HCF N-terminal chain 3;HCF N-terminal chain 4;HCF N-terminal chain 5;HCF N-terminal chain 6;HCF C-terminal chain 1;HCF C-terminal chain 2;HCF C-terminal chain 3;HCF C-terminal chain 4;HCF C-terminal chain 5;HCF C-terminal chain 6	29;29;28;28;10;7;1	3.24028	2.97995	2.17039	3	0.0433445	0.120617	-0.00743458	3
MAU2	2.796	0.00137969	-0.0347116	0.789463	Q9Y6X3;V9GYS3;V9GZ52;Q9Y6X3-3;Q9Y6X3-2	MAU2 chromatid cohesion factor homolog	3;1;1;1;1	2.4232	3.1688	NA	2	-0.0566712	-0.0127519	NA	2
ZNF346	2.7954	0.000141129	-0.155584	0.144478	Q9UL40-3;Q9UL40;D6RJ07;Q9UL40-2;B7Z4J8;B7Z4N4;B7Z6B6;B7Z6Q2	Zinc finger protein 346	6;6;5;5;4;3;2;2	3.0005	3.07825	2.30743	3	-0.137711	-0.207961	-0.121079	3
TOX4	2.79439	0.000192116	0.0429848	0.704164	O94842-3;O94842-2;O94842;O15405-2;O15405;Q96NM4-3;Q96NM4;Q96NM4-4;Q96NM4-2;O94900	TOX high mobility group box family member 4	8;8;8;2;2;1;1;1;1;1	3.18309	2.97618	2.22391	3	-0.0510404	-0.0516832	0.231678	3
PPP4R2	2.79405	0.00228203	0.401446	0.00769585	Q9NY27;C9IZ04;Q9NY27-2;Q9NY27-3;H7C559;C9IZF4;F8WCA1;F8WDK3	Serine/threonine-protein phosphatase 4 regulatory subunit 2	9;8;6;6;3;2;2;1	1.88612	4.15478	2.34124	3	0.437121	0.317999	0.449218	3
RNF138	2.79375	NA	0.126709	NA	Q8WVD3;J3KRU4;J3KSI2;J3QKM8;Q8WVD3-2	E3 ubiquitin-protein ligase RNF138	2;1;1;1;1	NA	2.79375	NA	1	NA	0.126709	NA	1
CENPT	2.79026	NA	-0.846298	NA	H3BUW2;H3BTR4;Q96BT3-2;Q96BT3;H3BQ71;H3BMP6;H3BQS6;H3BN05;H3BTS2;H3BQJ0;I3L4F8;Q96BT3-3	Centromere protein T	2;2;2;2;1;1;1;1;1;1;1;1	NA	NA	2.79026	1	NA	NA	-0.846298	1
KHDRBS1	2.7897	0.00327553	-0.210893	0.120667	Q07666;Q07666-2;Q07666-3;Q5VWX1;Q9H6N6;Q5STV6;A0A0A0MRT5;Q9UBC1-2;Q9UBC1-3;Q9UBC1	KH domain-containing, RNA-binding, signal transduction-associated protein 1	14;13;10;3;0;0;0;0;0;0	2.21993	1.84435	4.30483	3	-0.365035	-0.267166	-0.000476168	3
CSNK2A2	2.7888	0.00165809	0.287914	0.0789404	P19784;H3BSA1;H3BNI9;H3BV19	Casein kinase II subunit alpha	5;3;2;2	3.22202	2.35558	NA	2	0.263395	0.312433	NA	2
PRDX6	2.78852	5.5384e-05	0.224862	0.122535	P30041	Peroxiredoxin-6	10	2.77013	2.74994	2.84549	3	0.481506	0.109561	0.0835197	3
NOC3L	2.78641	0.00235459	-0.160543	0.223578	Q8WTT2	Nucleolar complex protein 3 homolog	11	2.1303	4.17903	2.0499	3	-0.0372511	-0.0518627	-0.392516	3
YBX1	2.7845	0.000113493	0.283134	0.112438	P67809;H0Y449;C9J5V9;Q9Y2T7	Nuclease-sensitive element-binding protein 1	8;8;3;0	2.94832	3.03222	2.37295	3	0.389677	0.532467	-0.0727407	3
MED17	2.78218	0.000359588	0.00907608	0.950028	A0A1W2PRB8;Q9NVC6;A0A1W2PS69;E9PM72;A0A1W2PRX4;A0A1W2PS27;A0A1W2PNW7;A0A1W2PQ48;A0A1W2PNF3;A0A1W2PPP8;A0A1W2PR99;A0A1W2PQE4;E9PKQ4	Mediator of RNA polymerase II transcription subunit 17	8;8;7;7;7;7;6;4;3;3;3;2;2	3.47742	2.7043	2.16482	3	0.208392	0.137504	-0.318668	3
PUF60	2.78201	0.00012977	0.448655	0.0621489	Q9UHX1-6;A0A0J9YYL3;A0A0J9YVP6;Q9UHX1-4;Q9UHX1-5;Q9UHX1-2;A0A0J9YXJ8;A0A0J9YXX5;Q9UHX1-3;Q9UHX1;A0A0J9YVR6;E9PQ56;A0A0J9YWM1;H0YEM1;E9PN18;E9PMU7;H0YCP8;E9PL19	Poly(U)-binding-splicing factor PUF60	19;18;18;18;18;18;17;17;17;17;11;11;10;10;8;7;5;4	2.71326	3.20714	2.42562	3	0.934403	0.345851	0.0657102	3
KIF4A	2.78118	0.000248215	0.119012	0.292955	O95239;O95239-2;Q2VIQ3;Q5JRK0	Chromosome-associated kinesin KIF4A	38;33;17;0	3.05561	3.15606	2.13188	3	0.193204	0.199751	-0.0359193	3
GTF2I	2.77964	0.000181529	0.149993	0.174143	P78347-2;P78347-4;P78347-3;P78347;A0A494C1K3;A0A494C0Q7;P78347-5;C9J6M0	General transcription factor II-I	47;47;47;47;46;13;10;1	3.25438	2.79674	2.28778	3	0.160791	0.236217	0.0529723	3
ZNF428	2.77784	0.000862211	0.0212414	0.875161	M0QXZ5;Q96B54	Zinc finger protein 428	1;1	NA	2.62529	2.93038	2	NA	-0.0532392	0.0957219	2
PRC1	2.77781	9.107e-05	-0.200858	0.105203	O43663;G3V3N7	Protein regulator of cytokinesis 1	2;1	3.09613	2.70439	2.53291	3	-0.115504	-0.13076	-0.35631	3
PRPF31	2.77522	0.000411393	0.132537	0.240658	Q8WWY3;E7EVX8;Q8WWY3-4;Q8WWY3-2;Q8WWY3-3;E7EU94;E7ESX0;E7EN72	U4/U6 small nuclear ribonucleoprotein Prp31	13;12;12;8;7;6;6;6	2.86051	3.42008	2.04507	3	0.160017	0.240742	-0.00314851	3
TROVE2	2.77502	0.0024456	0.575272	0.00143537	P10155-3;P10155-5;P10155-4;P10155;P10155-2;H0Y9N5;G5E9R9	60 kDa SS-A/Ro ribonucleoprotein	10;10;10;10;4;3;2	4.17568	2.04138	2.10799	3	0.608147	0.544683	0.572987	3
LRIF1	2.77356	0.00387694	-0.0745333	0.642304	Q5T3J3-2	Ligand-dependent nuclear receptor-interacting factor 1	1	3.47949	NA	2.06764	2	-0.243438	NA	0.0943712	2
PBX2	2.7731	NA	0.191689	NA	P40425	Pre-B-cell leukemia transcription factor 2	4	NA	NA	2.7731	1	NA	NA	0.191689	1
SPTY2D1	2.77258	NA	-0.286938	NA	Q68D10-2;Q68D10;Q68D10-3	Protein SPT2 homolog	5;5;2	2.77258	NA	NA	1	-0.286938	NA	NA	1
TTN	2.77251	NA	-0.145478	NA	A0A0A0MTS7;Q8WZ42-5;Q8WZ42-11;Q8WZ42-4;Q8WZ42-7;Q8WZ42-2;Q8WZ42;Q8WZ42-8;Q8WZ42-13;Q8WZ42-12;A0A0A0MRA3;Q8WZ42-6;Q8WZ42-3;Q8WZ42-10;Q8WZ42-9	Titin	2;2;2;2;2;2;2;2;2;2;1;1;1;1;1	NA	NA	2.77251	1	NA	NA	-0.145478	1
PLAA	2.76808	NA	0.14509	NA	E5RIM3;Q9Y263;H0YAU9;H0YBW4	Phospholipase A-2-activating protein	3;3;1;1	NA	NA	2.76808	1	NA	NA	0.14509	1
YTHDF2	2.76713	0.000113189	0.0188371	0.930108	Q9Y5A9;Q9Y5A9-2;S4R3J8;S4R3V3	YTH domain-containing family protein 2	9;7;3;3	2.46297	2.68975	3.14867	3	0.178109	0.417272	-0.53887	3
KIN	2.76373	8.63231e-05	0.143308	0.370001	O60870;O60870-2;S4R357	DNA/RNA-binding protein KIN17	10;9;4	2.93661	2.89309	2.46148	3	0.296311	0.349479	-0.215865	3
EN2	2.76112	NA	-0.13922	NA	P19622;Q05925	Homeobox protein engrailed-2;Homeobox protein engrailed-1	1;1	NA	NA	2.76112	1	NA	NA	-0.13922	1
INCENP	2.76094	0.000243686	-0.0472134	0.765403	Q9NQS7-2;Q9NQS7;E9PM67	Inner centromere protein	21;21;2	3.15753	2.9934	2.13188	3	0.151989	0.131194	-0.424823	3
MKI67	2.76072	7.0861e-05	-0.266741	0.166738	P46013	Antigen KI-67	5	2.87818	2.85555	2.54844	3	-0.036955	-0.0640123	-0.699255	3
HIST2H2AC	2.75919	0.000107383	0.058803	0.694845	Q16777;Q6FI13;A0A0U1RR32;A0A0U1RRH7;Q99878;Q96KK5;Q9BTM1;P20671;P0C0S8;H0YFX9;Q9BTM1-2	Histone H2A type 2-C;Histone H2A type 2-A;Histone H2A type 1-J;Histone H2A type 1-H;Histone H2A.J;Histone H2A type 1-D;Histone H2A type 1;Histone H2A	2;2;1;1;1;1;1;1;1;1;1	2.38009	2.91844	2.97903	3	0.235359	0.227125	-0.286075	3
SF1	2.75789	0.00030698	-0.091845	0.448243	Q15637-6;Q15637-2;Q15637-4;Q15637-3;Q15637;Q15637-5;Q15637-7;F8WEV5;C9J792;A0A0J9YY76;H0Y7L4;A0A2R8YG57;A0A0J9YWQ8;A0A0A0MSQ4;B1AK53-2;B1AK53	Splicing factor 1	15;15;14;14;14;12;11;4;2;1;1;1;1;1;1;1	3.1978	3.01246	2.06341	3	0.0457225	-0.0191558	-0.302102	3
NSA2	2.75557	NA	-0.446836	NA	O95478;A0A0A0MQZ6;H0YAI9	Ribosome biogenesis protein NSA2 homolog	5;2;1	NA	2.75557	NA	1	NA	-0.446836	NA	1
TAF10	2.75324	NA	0.00578724	0.964773	Q12962;A0A087WWP5	Transcription initiation factor TFIID subunit 10	3;2	NA	2.75324	NA	1	NA	0.0501882	-0.0386137	2
PSME1	2.75095	0.000132663	0.14384	0.235976	Q06323;Q06323-3;Q06323-2;H0YKK6;H0YLU2	Proteasome activator complex subunit 1	11;10;10;5;4	3.18234	2.4368	2.6337	3	0.248778	-0.0429026	0.225645	3
EFTUD2	2.75086	7.05739e-05	-0.000577152	0.995871	Q15029-2;Q15029-3;Q15029;K7EP67;K7EJ74	116 kDa U5 small nuclear ribonucleoprotein component	39;39;39;13;5	2.92081	2.75926	2.57252	3	0.0017302	0.158208	-0.161669	3
AHCYL2	2.75069	NA	0.0546401	NA	Q96HN2-2;Q96HN2;H0Y8B3;O43865-2;Q96HN2-4;Q96HN2-3;O43865	Putative adenosylhomocysteinase 3;Adenosylhomocysteinase;Putative adenosylhomocysteinase 2	2;2;1;1;1;1;1	NA	2.75069	NA	1	NA	0.0546401	NA	1
IPO9	2.75014	0.000906302	0.389539	0.0379023	Q96P70	Importin-9	2	2.59027	2.91	NA	2	0.720191	0.238909	0.209516	3
MYBBP1A	2.74997	0.000158349	-0.0568621	0.550925	Q9BQG0;Q9BQG0-2;I3L1L3;I3L2H8;I3L311	Myb-binding protein 1A	50;50;47;6;1	2.62912	2.38918	3.23162	3	-0.0437649	-0.0317101	-0.0951113	3
TSSC4	2.74994	0.002105	0.0143815	0.939447	C9JJV1;Q9Y5U2-2;Q9Y5U2;A6NCC9;E9PME3;C9JHT9;E9PL88;C9JDU0	Protein TSSC4	3;3;3;2;2;2;1;1	3.05377	3.71699	1.47907	3	0.218967	0.297368	-0.47319	3
CTBP1	2.7471	0.000468093	0.13409	0.242718	Q13363-2;Q13363;D6RAX2;H0Y8W7;E7ESU7;E7EPF8;H0Y9M9;E9PGB1;H0Y8U5;E7EUB3	C-terminal-binding protein 1	9;9;6;5;3;3;3;3;1;0	3.56328	2.42916	2.24886	3	0.287945	0.0457225	0.068602	3
CMAS	2.74657	0.000171931	0.0268115	0.846707	Q8NFW8-2;Q8NFW8;F5H296;F5GYM0	N-acylneuraminate cytidylyltransferase	4;4;2;1	3.19925	2.74971	2.29074	3	0.271067	0.0632268	-0.253859	3
PPIL4	2.74468	6.3831e-05	0.0551207	0.58031	Q8WUA2	Peptidyl-prolyl cis-trans isomerase-like 4	14	2.83078	2.78496	2.6183	3	0.136979	0.0569996	-0.0286165	3
GTF2H2C	2.74197	0.00330183	0.0148016	0.916239	D6RID8;Q6P1K8;Q13888;R4GMS9;D6RJD3;D6RIT7;D6RGC9;D6RAW1	General transcription factor IIH subunit 2-like protein;General transcription factor IIH subunit 2	5;5;5;4;4;3;3;1	3.38073	NA	2.10321	2	-0.0894208	NA	0.119024	2
BRD1	2.74085	6.96913e-05	-0.192693	0.0827542	O95696;O95696-2;J3KQ61;H0Y7B4;F6XDC4;E9PSF3;E9PI60;Q9ULD4-3;Q9ULD4-2;Q9ULD4;A8WI62;A8WI61	Bromodomain-containing protein 1	12;12;9;1;1;1;1;1;1;1;1;1	2.86481	2.79676	2.56098	3	-0.221674	-0.170881	-0.185523	3
ZC3H14	2.7387	6.01321e-05	-0.0926395	0.352739	Q6PJT7-5;Q6PJT7-9;Q6PJT7-2;Q6PJT7;G3V256;Q6PJT7-3;Q6PJT7-4;H0YJA2;Q6PJT7-11;Q6PJT7-10;G3V5I6;A0A3B3IT62;G3V3Y4;G3V3R9;G3V572;G3V240;G3V411;G3V473;A0A087WTC9;G3V2X4;H0YJ87;H0YJ51;G3V4R5;Q6PJT7-8;Q6PJT7-6	Zinc finger CCCH domain-containing protein 14	23;23;23;23;20;20;19;18;18;17;12;11;10;8;7;5;5;4;4;2;2;2;2;2;2	2.78461	2.72358	2.70793	3	-0.0300741	-0.118884	-0.128961	3
MPHOSPH10	2.73844	0.000208281	-0.298735	0.273444	O00566;U3KQ48	U3 small nucleolar ribonucleoprotein protein MPP10	7;4	3.13777	2.90066	2.1769	3	-0.126549	0.206393	-0.976049	3
ACP1	2.7384	7.87216e-05	0.151311	0.20121	P24666;G5E9R5;P24666-4;F2Z2Q9;P24666-3	Low molecular weight phosphotyrosine protein phosphatase	3;3;3;1;0	2.77522	2.9296	2.51037	3	0.314174	0.0866479	0.0531113	3
CCT8	2.7372	8.18576e-05	0.36569	0.0208835	P50990;P50990-2;P50990-3;H7C4C8;H7C2U0	T-complex protein 1 subunit theta	26;25;20;12;5	2.6922	2.98282	2.53659	3	0.302641	0.561399	0.233029	3
HNRNPDL	2.73693	7.91857e-05	-0.158256	0.385129	O14979-3;O14979-2;A0A087WU03	Heterogeneous nuclear ribonucleoprotein D-like	1;1;1	2.84501	2.8746	2.49119	3	-0.297041	-0.449749	0.272023	3
RPS4X	2.73644	0.000102436	-0.163848	0.208178	P62701;C9JEH7;P22090;Q8TD47	40S ribosomal protein S4, X isoform;40S ribosomal protein S4, Y isoform 1	13;7;7;5	2.43291	3.03879	2.73764	3	-0.0194043	-0.0907722	-0.381367	3
COMMD3-BMI1	2.73561	0.000787464	-0.297339	0.449596	R4GMX3;P35226;Q5T8Z6;Q5T8Z4;Q5T8Z2;A0A087X259;J3KT13;P35227	Polycomb complex protein BMI-1	3;3;2;2;2;1;1;1	1.85842	3.54844	2.79997	3	0.0633649	0.418244	-1.37363	3
ZNF24	2.73541	6.02541e-05	0.0148754	0.876694	P17028;K7EPL1;P17028-2;K7EQP8;K7EPZ8	Zinc finger protein 24	7;3;3;2;2	2.72786	2.77102	2.70736	3	0.021764	-0.0513693	0.0742314	3
TXLNA	2.73449	7.85391e-05	0.0969317	0.660607	P40222	Alpha-taxilin	16	2.50612	2.91395	2.78339	3	0.284396	0.484705	-0.478306	3
RING1	2.73446	0.000156567	-0.0147581	0.88963	Q06587;Q06587-2	E3 ubiquitin-protein ligase RING1	6;3	3.20207	2.62522	2.3761	3	0.110764	0.000865357	-0.155904	3
NCBP1	2.73395	0.000101387	-0.00277123	0.980134	Q09161;X6R941;F2Z2T1	Nuclear cap-binding protein subunit 1	18;4;1	2.97878	2.82134	2.40171	3	0.179511	-0.0767063	-0.111118	3
RNGTT	2.7303	0.00135822	-0.125669	0.370642	O60942;O60942-4;O60942-2;O60942-3	mRNA-capping enzyme;Polynucleotide 5-triphosphatase;mRNA guanylyltransferase	13;12;12;11	3.68605	2.81599	1.68887	3	0.142479	-0.168577	-0.350909	3
DHX40	2.7278	0.000815595	0.0844947	0.480234	Q8IX18-3;Q8IX18;Q8IX18-2;J3KSW6;Q8IX18-4;J3KTK0;F5H625;J3KSX9	Probable ATP-dependent RNA helicase DHX40	9;9;8;6;6;5;2;1	2.53921	1.98499	3.65921	3	0.265197	0.0856966	-0.0974093	3
YWHAZ	2.7265	0.000130502	0.375355	0.011246	P63104;E7EX29;B0AZS6;P63104-2;B7Z2E6;H0YB80;E7ESK7;E5RIR4;E9PD24;E7EVZ2;E5RGE1	14-3-3 protein zeta/delta	8;6;5;5;4;4;4;3;3;3;2	2.31327	2.8406	3.02562	3	0.339935	0.482435	0.303693	3
ARID3B	2.72459	0.000111418	-0.222486	0.130277	Q8IVW6-4;Q8IVW6;Q8IVW6-3;H3BQ92	AT-rich interactive domain-containing protein 3B	14;14;11;4	3.09434	2.50243	2.57699	3	-0.0839056	-0.0955275	-0.488026	3
PPP1R8	2.72366	0.000173585	0.131186	0.25339	Q12972;Q12972-2;A0A0A0MT09;Q12972-3	Nuclear inhibitor of protein phosphatase 1;Activator of RNA decay	15;10;9;4	3.23749	2.49861	2.43487	3	0.2444	0.168899	-0.0197407	3
EEF2	2.72264	0.000106833	0.33835	0.0189355	P13639	Elongation factor 2	29	2.81541	2.97402	2.37849	3	0.455229	0.337882	0.221939	3
PTPN1	2.72121	7.10278e-05	0.19341	0.0824006	P18031;B4DSN5	Tyrosine-protein phosphatase non-receptor type 1;Tyrosine-protein phosphatase non-receptor type	15;10	2.83291	2.54932	2.7814	3	0.19232	0.224411	0.163499	3
TKT	2.72024	0.000736696	0.251764	0.0821102	P29401;P29401-2;A0A0B4J1R6;E9PFF2;F8W888;F8WAX4	Transketolase	26;26;23;10;3;1	2.82393	3.48478	1.85199	3	0.451541	0.254957	0.0487942	3
GATAD2A	2.72023	0.000278929	-0.185053	0.298053	Q86YP4-2;Q86YP4;Q86YP4-3;C9JGN4;C9JHD7;C9JJK9;C9JVY3;V9GY85;H7C3H1;C9JMI3;V9GYX5	Transcriptional repressor p66-alpha	17;17;17;5;5;5;4;4;4;4;3	3.04946	3.04607	2.06516	3	0.063779	-0.0238857	-0.595053	3
GSPT1	2.72013	0.00015975	0.131202	0.229975	P15170-2;P15170-3;P15170;Q8IYD1;H3BR35;H3BSV8	Eukaryotic peptide chain release factor GTP-binding subunit ERF3A;Eukaryotic peptide chain release factor GTP-binding subunit ERF3B	6;6;4;4;3;1	2.56516	2.39723	3.198	3	0.172359	0.0153548	0.205893	3
CBX4	2.7193	0.000835568	-0.434093	0.0317757	O00257;O00257-3;F8WCW6;I3L4F1	E3 SUMO-protein ligase CBX4	6;4;2;1	2.69124	2.74737	NA	2	-0.329359	-0.538828	NA	2
PSMA4	2.71691	0.000308968	0.322815	0.0805758	H0YMZ1;H0YL69;P25789;H0YMI6;H0YMA1;H0YN18;H0YLS6;H0YLC2;H0YKT8;P25789-2;H0YKS0	Proteasome subunit alpha type;Proteasome subunit alpha type-4;Proteasome subunit beta type	4;4;4;3;3;3;2;2;2;2;1	2.05144	3.18488	2.91441	3	0.206393	0.0798389	0.682214	3
BRAT1	2.71596	8.33763e-05	0.0388421	0.744656	Q6PJG6;Q6PJG6-3;Q6PJG6-2;F8WDN5	BRCA1-associated ATM activator 1	11;5;3;1	2.69606	2.94417	2.50766	3	0.250598	-0.0159867	-0.118085	3
BUD13	2.71429	0.000130283	-0.315283	0.0273524	Q9BRD0;Q9BRD0-2;H7C462	BUD13 homolog	9;7;2	2.99996	2.83706	2.30586	3	-0.224722	-0.25008	-0.471049	3
ZHX2	2.71344	0.00254773	0.223173	0.146415	Q9Y6X8;H0YKA3;H0Y6F5;Q9H4I2;Q9H4I2-2	Zinc fingers and homeoboxes protein 2	7;1;1;1;1	2.1722	3.25468	NA	2	0.269512	0.176833	NA	2
MYEF2	2.71256	6.63516e-05	-0.224216	0.230407	A0A0A0MQW0;A0A0A0MR39;A0A087WUT0;Q9P2K5-2;Q9P2K5;H0YN19;A0A0C4DGV1;Q9P2K5-3;H0YKS1;A0A087WWC8;Q9P2K5-4	Myelin expression factor 2	16;16;14;14;14;10;9;7;6;3;3	2.63301	2.68282	2.82184	3	0.0201999	-0.0392659	-0.653582	3
DNMT1	2.71244	7.10328e-05	0.0578503	0.598845	P26358;K7EJL0;K7ENQ6;K7ERQ1	DNA (cytosine-5)-methyltransferase 1	2;2;2;2	2.66034	2.60334	2.87366	3	0.111833	0.167486	-0.105768	3
RPS10	2.71238	0.0017337	0.0545978	0.63725	P46783;F6U211;A0A2R8Y7H1;A0A2R8YFH6;A0A1W2PQS6;A0A2R8Y6L3;S4R435;Q9NQ39	40S ribosomal protein S10;Putative 40S ribosomal protein S10-like	6;4;4;4;4;3;3;3	1.58309	3.70421	2.84986	3	0.118626	0.185993	-0.140826	3
CPNE3	2.71224	0.00015086	0.112176	0.379107	O75131;A0A087WYQ3;E5RHZ0;A0A087WXR6;H0YB26;A0A087WUS8;E7ENV7;Q86YQ8-2;Q9HCH3-2;Q8IYJ1;Q96A23;O95741;Q9UBL6-2;Q86YQ8;Q96A23-2;Q9HCH3;O95741-2;Q9UBL6	Copine-3	7;4;3;2;2;1;0;0;0;0;0;0;0;0;0;0;0;0	2.67652	3.13184	2.32836	3	0.331934	0.077243	-0.0726496	3
ELF1	2.7111	0.000696661	-0.138158	0.320192	A0A0U1RRL5;P32519-2;P32519	ETS-related transcription factor Elf-1	8;8;8	3.38598	2.92262	1.8247	3	0.134221	-0.23204	-0.316654	3
PNO1	2.70963	0.00601826	0.036185	0.853558	Q9NRX1;F8WBJ6	RNA-binding protein PNO1	4;3	4.24876	2.66216	1.21796	3	0.27023	0.312897	-0.474573	3
PURA	2.70959	0.00100528	0.43693	0.0185439	Q00577	Transcriptional activator protein Pur-alpha	4	3.29096	1.6693	3.16851	3	0.648834	0.490365	0.171591	3
PARP2	2.70738	0.000451495	-0.38468	0.0332174	Q9UGN5-2;Q9UGN5;G3V167;H0YH02	Poly [ADP-ribose] polymerase 2	9;9;8;4	2.81297	3.33371	1.97545	3	-0.284001	-0.18843	-0.681608	3
YWHAB	2.70585	0.00101842	0.305289	0.0841547	P31946-2;P31946;Q4VY20;Q4VY19;A0A0J9YWE8;A0A0J9YWZ2	14-3-3 protein beta/alpha;14-3-3 protein beta/alpha, N-terminally processed	3;3;1;1;1;1	2.51395	NA	2.89776	2	0.41045	NA	0.200128	2
WBP2	2.70558	0.000318445	0.211257	0.124068	K7EIJ0;K7ENL2;A6NG10;K7EMC9;Q969T9;Q969T9-2;K7EIN1;K7ESN4;K7EIK1	WW domain-binding protein 2	4;4;4;4;4;3;2;2;1	2.55687	2.19944	3.36042	3	0.038998	0.171463	0.423309	3
WBP11	2.70481	0.000131887	-0.122689	0.248164	Q9Y2W2;F5H5G4;F5GXS9	WW domain-binding protein 11	18;5;1	3.04886	2.73771	2.32786	3	-0.0300299	-0.137092	-0.200946	3
C14orf166	2.70301	0.00085557	0.163016	0.294078	Q9Y224;G3V4C6;H0YJB9;G3V4E7	UPF0568 protein C14orf166	8;4;3;1	2.67349	2.73253	NA	2	0.330903	0.32987	-0.171726	3
KIF18B	2.70059	0.000376019	0.0179064	0.886476	A0A494BYR6;Q86Y91-6;Q86Y91;Q8NI77	Kinesin-like protein KIF18B	10;10;10;1	1.96743	3.07219	3.06214	3	0.167229	0.117429	-0.230939	3
TOP2B	2.70048	0.000170233	0.0459904	0.712766	Q02880-2;Q02880;E9PCY5;H7BZ82	DNA topoisomerase 2-beta;DNA topoisomerase 2	48;48;37;5	2.9828	2.91301	2.20563	3	0.183074	0.153027	-0.198129	3
ZNF646	2.69975	NA	0.170694	NA	O15015-1;O15015	Zinc finger protein 646	2;2	NA	NA	2.69975	1	NA	NA	0.170694	1
LPCAT1	2.69786	7.67198e-05	0.0588695	0.611745	Q8NF37;A0A0G2JQ62;A0A0G2JRI7	Lysophosphatidylcholine acyltransferase 1	7;5;3	2.70385	2.52607	2.86365	3	0.215368	-0.125951	0.0871912	3
UHRF1	2.69542	0.000291188	0.0613003	0.532549	A0A087WVR3;A0A087WTW0;Q96T88;Q96T88-2;A0A087WWG9	E3 ubiquitin-protein ligase UHRF1	20;20;20;20;9	2.98712	3.05733	2.0418	3	0.1125	0.0852887	-0.0138876	3
PRIM2	2.6935	7.12149e-05	0.2393	0.0710634	A0A5F9ZHU7;P49643;A0A5F9ZHR0;P49643-2;A0A096LP51	DNA primase large subunit	11;11;3;3;1	2.67656	2.57925	2.8247	3	0.24817	0.384713	0.0850167	3
UBXN1	2.69113	0.00798939	0.289921	0.0419507	Q04323-2;A0A087WTZ5;E9PJ81;E9PRQ7;Q04323	UBX domain-containing protein 1	4;3;3;3;3	4.50767	2.20003	1.36569	3	0.248899	0.465504	0.155361	3
UTP18	2.6906	0.00255383	-0.3313	0.191219	Q9Y5J1;J3KSR7;J3QR85	U3 small nucleolar RNA-associated protein 18 homolog	5;3;1	NA	3.22226	2.15894	2	NA	0.00532812	-0.667928	2
KLF12	2.68981	0.000259087	0.01359	0.921844	Q9Y4X4;P57682;Q9Y4X4-3	Krueppel-like factor 12;Krueppel-like factor 3	2;1;1	2.15004	2.7002	3.2192	3	0.00504062	-0.246532	0.282262	3
SCML2	2.68899	0.000314092	-0.223999	0.178113	Q9UQR0;B4DRC2;H0Y6S1;Q9UQR0-2	Sex comb on midleg-like protein 2	20;13;5;2	3.1693	2.85818	2.03949	3	0.0346383	-0.149521	-0.557115	3
ATXN10	2.68816	0.00106634	0.425386	0.0356916	Q9UBB4-2;Q9UBB4;A0A1W2PQD2;B1AHE3;B1AHE4	Ataxin-10	4;4;3;1;1	2.89124	2.48507	NA	2	0.541713	0.30906	NA	2
MFAP1	2.68748	8.51934e-05	-0.183834	0.33688	P55081	Microfibrillar-associated protein 1	14	2.90897	2.65455	2.49891	3	0.0946415	-0.00194895	-0.644194	3
VDAC3	2.68726	7.49066e-05	-0.0193041	0.874519	Q9Y277;Q9Y277-2;E5RFP6;E5RJN6;E5RHZ6;E5RK27;E5RFL1;E5RHE1	Voltage-dependent anion-selective channel protein 3	7;7;3;3;3;2;1;1	2.60602	2.59913	2.85663	3	-0.0737424	0.206893	-0.191063	3
TXLNG	2.68627	0.00196576	-0.0193186	0.914708	Q9NUQ3;Q9NUQ3-2	Gamma-taxilin	11;10	2.60236	3.81906	1.63738	3	0.0681893	0.326997	-0.453143	3
SMC6	2.68613	0.00128871	0.310591	0.102267	Q96SB8;Q96SB8-2;C9JMN1;A0A0A0MRY1	Structural maintenance of chromosomes protein 6	16;16;11;4	2.97471	2.39756	NA	2	0.0732718	0.153805	0.704695	3
JUN	2.68409	0.000866151	0.169689	0.138666	P05412;P17535	Transcription factor AP-1	4;1	1.72504	3.33871	2.9885	3	0.0564448	0.193078	0.259544	3
WDR18	2.68403	8.12538e-05	0.161847	0.146648	A0A0A0MQU0;Q9BV38;U3KQC1;K7EIR0;K7EML4;A0A087X237;K7EKX5	WD repeat-containing protein 18	9;9;8;7;4;2;2	2.48821	2.85332	2.71057	3	0.1149	0.106884	0.263756	3
DNMT3B	2.683	NA	0.767655	NA	Q9UBC3-3;Q9UBC3-2;Q9UBC3-6;Q9UBC3;Q9UBC3-7;Q9UBC3-4;Q9UBC3-8;Q9UBC3-5	DNA (cytosine-5)-methyltransferase 3B	2;2;2;2;1;2;1;2	NA	2.683	NA	1	NA	0.767655	NA	1
SRFBP1	2.68104	0.000120153	-0.164853	0.343207	Q8NEF9	Serum response factor-binding protein 1	14	3.05106	2.52309	2.46897	3	-0.00135677	0.0754642	-0.568666	3
SMNDC1	2.68085	0.000277111	0.0390264	0.742373	O75940	Survival of motor neuron-related-splicing factor 30	10	2.05019	2.95366	3.03872	3	0.0596322	0.215989	-0.158542	3
CENPB	2.67894	0.000155546	-0.261894	0.114658	P07199	Major centromere autoantigen B	9	3.13489	2.44321	2.4587	3	-0.108705	-0.0894208	-0.587554	3
USP7	2.67651	0.000124708	0.193915	0.094768	Q93009;Q93009-3;H3BND8;F5H2X1;H3BUV0;H3BTM1;H3BRA2;H3BQD1;H3BMF6	Ubiquitin carboxyl-terminal hydrolase 7;Ubiquitin carboxyl-terminal hydrolase	39;38;31;16;5;5;5;5;2	3.00736	2.6755	2.34666	3	0.284396	0.109962	0.187388	3
PSMD12	2.67623	0.00150453	0.326575	0.0181008	O00232;O00232-2	26S proteasome non-ATPase regulatory subunit 12	10;8	3.0197	2.33277	NA	2	0.424707	0.27739	0.277628	3
INTS4	2.67529	8.29719e-05	0.271107	0.0508494	Q96HW7;Q96HW7-2;Q96HW7-3;F8WAA7;E9PIM3;Q96HW7-4	Integrator complex subunit 4	8;7;4;2;1;1	2.70339	2.84591	2.47658	3	0.205142	0.158854	0.449324	3
DDX46	2.67522	0.000112131	0.0667865	0.486711	Q7L014;A0A0C4DG89;D6RJA6;H0Y9U3	Probable ATP-dependent RNA helicase DDX46	36;35;14;2	2.8428	2.85036	2.3325	3	0.0945063	0.0760117	0.0298416	3
RBM19	2.67475	0.000215311	-0.244535	0.166894	Q9Y4C8;H0YIL2	Probable RNA-binding protein 19	15;1	2.55051	3.20452	2.26923	3	-0.143309	0.0234683	-0.613763	3
POLD2	2.67268	0.000879018	0.102141	0.348383	F8W8R3;A0A087WWF6;P49005;C9JLE1;C9IZD2;C9J8Z7;C9JHC7;H7C1B3	DNA polymerase delta subunit 2	6;6;6;4;3;3;2;1	3.63145	2.36272	2.02386	3	0.226632	-0.0124172	0.0922074	3
FEN1	2.67169	7.85587e-05	0.16969	0.329814	P39748;P39748-2;I3L3E9;F5H1Y3;CON__P01030;CON__ENSEMBL:ENSBTAP00000007350	Flap endonuclease 1	11;9;6;3;1;1	2.53807	2.63243	2.84456	3	0.311387	0.427606	-0.229924	3
RAB5C	2.67048	0.000695581	0.164346	0.153763	P51148;P51148-2;K7ERI8;K7ERQ8;F8VVK3;K7ENY4;F8VVZ0;F8VUA5;K7EIP6;F8WCY6;F8WD79;F8VPW9;F8VSF8;F8VWZ7;F8VWU4	Ras-related protein Rab-5C	5;5;2;2;1;2;0;0;1;0;0;0;0;0;0	3.20066	3.03891	1.77186	3	0.266037	0.184217	0.0427844	3
PABPC1	2.67021	0.000224146	0.10399	0.645619	P11940;A0A087WTT1;E7EQV3;P11940-2;E7ERJ7;H0YAR2;Q9H361;H0YBN4;H0YAP2;Q4VXU2;E5RGH3;E5RH24;E5RJB9;H0YB86;H0YAS6;H0YB75;Q4VXU2-2;H0YAS7;H0YC10;E5RHG7;Q96DU9-2;Q96DU9;E5RGC4;E5RFD8;H0YAW6	Polyadenylate-binding protein 1;Polyadenylate-binding protein 3	21;20;21;20;19;13;13;5;7;4;3;2;2;4;5;5;4;3;3;0;2;2;0;0;1	2.59084	2.22654	3.19324	3	0.325156	0.479541	-0.492728	3
PTBP2	2.66952	0.00109703	0.0589081	0.761291	Q9UKA9;Q9UKA9-2;Q9UKA9-4;Q9UKA9-3;Q9UKA9-5;Q9UKA9-6	Polypyrimidine tract-binding protein 2	15;15;14;14;11;10	3.02379	3.34738	1.63738	3	0.267835	0.349818	-0.440929	3
TSEN2	2.66727	0.00445671	0.238824	0.107499	Q8NCE0-2;C9J7Z4;Q8NCE0-5;Q8NCE0-4;Q8NCE0-3;Q8NCE0	tRNA-splicing endonuclease subunit Sen2	3;2;2;2;2;2	3.66448	3.2302	1.10712	3	-0.0180597	0.405121	0.329411	3
HNRNPLL	2.66521	0.000691478	0.0122428	0.905602	C9IYN3;V9GYK2;Q8WVV9-4;Q8WVV9;B7WPG3;Q8WVV9-5;Q8WVV9-3;Q8WVV9-2;H7BXH8;C9JJZ7;H7C464	Heterogeneous nuclear ribonucleoprotein L-like	13;13;13;13;12;12;7;7;6;4;2	2.7886	3.37448	1.83254	3	0.128557	-0.105613	0.0137838	3
BCLAF1	2.66428	0.00138753	-0.175307	0.223241	E9PK91;Q9NYF8-3;H0YF63	Bcl-2-associated transcription factor 1	1;1;1	2.97008	2.35848	NA	2	-0.162283	-0.188332	NA	2
TPT1	2.6642	0.000155478	0.280581	0.1373	Q5W0H4;A0A0B4J2C3;P13693;J3KPG2;E9PJF7;P13693-2;Q9HAU6;Q56UQ5;H0YCX0	Translationally-controlled tumor protein	6;6;6;5;5;5;2;2;1	2.71172	3.0257	2.25518	3	0.362217	0.587173	-0.107648	3
RBM3	2.664	0.00011389	-0.0937257	0.363341	P98179	Putative RNA-binding protein 3	6	2.95933	2.36874	2.66392	3	-0.108799	-0.171108	-0.00127013	3
TOR1AIP1	2.66254	0.000146172	-0.0834132	0.494834	Q5JTV8-3;J3KN66;Q5JTV8-2	Torsin-1A-interacting protein 1	1;1;1	3.08889	2.45304	2.44568	3	0.0919367	-0.0530895	-0.289087	3
CIRBP	2.6621	0.000190336	-0.0643676	0.650958	Q14011;K7EMY9;K7EPM4;K7EQR7;D6W5Y5;Q14011-2;K7EJV1;K7ENX8;K7ELV6;K7EJV5;K7ELT6;K7ER40;Q14011-3;K7EQX4;K7ENN6;F6WMK9;K7EIF7;K7EQL0	Cold-inducible RNA-binding protein	7;6;6;6;6;6;5;4;4;4;4;4;2;1;1;1;1;1	3.06514	2.73075	2.1904	3	-0.190882	-0.250148	0.247928	3
LMNB1	2.65943	0.000117222	-0.660332	0.183436	P20700;E9PBF6;A0A0D9SFE5;A0A0D9SFY5	Lamin-B1	45;39;33;17	2.73676	2.91504	2.32648	3	-0.0616314	0.0409625	-1.96033	3
CCAR1	2.65936	0.001248	-0.00953975	0.937374	Q8IX12-2;Q8IX12;A0A0C4DGG8;F5H2E6;F5H1H2;F5H3E1;H0YFJ7;F5H7M9	Cell division cycle and apoptosis regulator protein 1	28;28;22;18;15;10;5;2	2.18339	2.05182	3.74286	3	-0.167053	-0.079417	0.217851	3
CHD1L	2.65825	0.0015739	0.468528	0.0435323	A0A0A0MRH8;A0A0A0MSH9;Q86WJ1-3;Q86WJ1-4;Q86WJ1-2;Q86WJ1;A0A494C1P7;Q86WJ1-5;A0A494C179;A0A494C1F7;A0A494C0F0;A0A494C0J6;A0A087WTM4	Chromodomain-helicase-DNA-binding protein 1-like	7;7;7;7;7;7;6;6;5;5;2;2;2	3.00892	2.30757	NA	2	0.266397	0.670659	NA	2
RBM25	2.65813	0.00024014	-0.0348373	0.719361	P49756;P49756-2;P49756-3;E9PQU5;H0YE46;E9PSE8;P49756-4	RNA-binding protein 25	30;8;8;6;2;2;2	3.09749	2.76356	2.11335	3	0.0102069	-0.0015734	-0.113146	3
ZMAT2	2.65665	0.00119166	-0.150876	0.508928	Q96NC0;R4GMX9;R4GNG8	Zinc finger matrin-type protein 2	7;3;3	3.01042	3.35346	1.60608	3	0.151339	0.148348	-0.752315	3
RRP12	2.65559	0.000617471	-0.0568634	0.571629	Q5JTH9;Q5JTH9-2;Q5JTH9-3;A0A087X1U8;A0A087X0G0;H7C1M8	RRP12-like protein	33;30;30;4;2;1	3.17946	2.9828	1.8045	3	-0.029058	0.0143553	-0.155888	3
HSPH1	2.6532	0.00023955	0.438882	0.00622289	Q92598-2;Q92598-3;Q92598;Q92598-4;A0A0A0MSM0;R4GN69;Q5TBM3	Heat shock protein 105 kDa	13;13;13;12;10;2;1	3.15066	2.65336	2.1556	3	0.547647	0.351402	0.417596	3
FKBP8	2.65128	0.000227079	0.165678	0.191791	Q14318;Q14318-2;U3KQ64;A0A0A0MTJ1;Q14318-3;M0R2K9;U3KQI1	Peptidyl-prolyl cis-trans isomerase FKBP8	6;6;4;3;3;2;1	2.88405	2.97352	2.09628	3	0.359634	0.120617	0.0167816	3
TTC4	2.65115	0.000928446	0.362406	0.136514	O95801	Tetratricopeptide repeat protein 4	4	2.60405	NA	2.69825	2	0.659377	NA	0.0654344	2
KIAA1598	2.65032	0.00172919	0.566424	0.0051652	A0MZ66-2;A0MZ66-8;A0MZ66-4;A0MZ66-5;A0MZ66-6;A0MZ66;A0MZ66-3;A0MZ66-7	Shootin-1	6;6;6;6;6;6;6;1	3.84418	2.05949	2.04728	3	0.795518	0.524465	0.379288	3
SAP30	2.65026	NA	0.0278618	NA	O75446	Histone deacetylase complex subunit SAP30	3	2.65026	NA	NA	1	0.0278618	NA	NA	1
STUB1	2.65015	0.000369272	0.292038	0.0349276	Q9UNE7;H3BTA3;Q9UNE7-2;H3BUD0;H3BS86	E3 ubiquitin-protein ligase CHIP	7;6;6;2;2	3.24396	2.03009	2.67641	3	0.422233	0.297485	0.156397	3
HN1L	2.64873	0.000342739	0.483888	0.0414426	A6NGP5;H3BMV3;Q9H910;Q9H910-3;H3BMT0;H3BTV5;H3BU16;Q9H910-2;H3BMM8;B4E1P3	Hematological and neurological expressed 1-like protein	4;4;4;4;3;3;3;3;2;2	2.89321	1.97838	3.07461	3	0.948152	0.16221	0.341303	3
EED	2.64837	0.00211225	0.0361455	0.776053	A0A5F9ZI63;O75530-3;O75530;O75530-2;E9PJK2;E9PMU3;H0YEL4	Polycomb protein EED	5;5;5;5;4;1;1	2.25072	3.88762	1.80677	3	0.10017	0.218595	-0.210329	3
SRI	2.648	0.000159082	0.140133	0.240191	C9J0K6;P30626-3;P30626-2;P30626;B4DHQ6	Sorcin	8;8;8;8;3	2.68253	3.01521	2.24626	3	0.146525	-0.0170228	0.290896	3
RBM4	2.64793	0.000162931	-0.136431	0.282827	Q9BWF3;E9PB51	RNA-binding protein 4	0;0	2.70794	2.22913	3.00671	3	-0.299294	-0.185327	0.0753273	3
NKRF	2.64651	0.000994232	-0.094186	0.421475	O15226;O15226-2	NF-kappa-B-repressing factor	15;15	2.43221	3.60277	1.90455	3	-0.0250743	0.0265876	-0.284071	3
VWA9	2.64545	NA	0.467895	0.0380843	H3BRY6;B4DVT3;B4DJL6;Q96SY0-4;Q96SY0-3;Q96SY0;H3BN95;H3BMK7;H3BP17	von Willebrand factor A domain-containing protein 9	5;5;5;5;5;5;1;1;1	NA	2.64545	NA	1	NA	0.28889	0.6469	2
ARF4	2.64492	NA	0.752663	NA	C9JPM4;P18085;C9JAK5;U3KQF2	ADP-ribosylation factor 4	2;2;2;1	2.64492	NA	NA	1	0.752663	NA	NA	1
DDX24	2.6442	0.00017465	-0.157249	0.242499	G3V529;Q9GZR7;Q9GZR7-2;F5GYL3;A0A1W2PRR2;A0A087WXU8	ATP-dependent RNA helicase DDX24	23;23;19;16;14;13	2.90169	2.8589	2.17202	3	0.0673634	-0.180953	-0.358158	3
CXorf57	2.64279	0.00314487	0.041738	0.725633	Q6NSI4;Q6NSI4-4;B1AQ74;Q6NSI4-3;Q6NSI4-2	Uncharacterized protein CXorf57	6;4;2;2;2	3.26924	3.42921	1.22992	3	0.258941	-0.053883	-0.0798439	3
EIF5	2.64277	NA	0.233566	0.137765	P55010	Eukaryotic translation initiation factor 5	3	NA	2.64277	NA	1	NA	0.29772	0.169412	2
CD63	2.64063	0.000116228	-0.149757	0.237556	F5GWN1;J3KRP6;J3QS72;X6R3J2;J3QQM2;J3KT74;J3QQW2;Q15532-2;Q15532	Protein SSXT	2;2;2;2;2;2;2;2;2	2.49021	2.45888	2.97279	3	-0.259703	-0.252518	0.0629506	3
CHD1	2.63988	9.79725e-05	-0.095679	0.355501	O14646-2;O14646;H0Y8V4;A0A087WVF4;A0A0D9SFA3;A0A1B0GU59;A0A0D9SGK0;B7Z3I4;REV__Q6ZQQ2;O14647-3	Chromodomain-helicase-DNA-binding protein 1	30;30;2;2;0;0;0;0;1;0	2.55783	2.46438	2.89744	3	0.00489684	-0.133907	-0.158027	3
CDC5L	2.63981	0.000399653	-0.0505965	0.641945	Q99459	Cell division cycle 5-like protein	42	2.99284	3.00601	1.92057	3	-0.0124608	0.0669502	-0.206279	3
COIL	2.63945	0.00011708	-0.34976	0.112681	P38432	Coilin	12	2.32849	2.90186	2.68799	3	-0.23438	0.00834346	-0.823243	3
CDKN2AIP	2.63925	0.000170804	-0.0859069	0.528169	Q9NXV6;J3KNE1;D6RGD2	CDKN2A-interacting protein	15;3;3	2.92039	2.81719	2.18017	3	0.119688	-0.0189365	-0.358472	3
LDHA	2.63636	0.000230746	0.524191	0.00597573	P00338;P00338-3;P00338-4;P00338-5;P00338-2;F5GYU2;F5GXY2;F5GXH2;F5GZQ4;F5H5J4;F5H6W8	L-lactate dehydrogenase A chain	9;9;6;5;5;4;4;3;1;1;1	3.17758	2.46851	2.26299	3	0.673195	0.308943	0.590434	3
ASH2L	2.63599	0.000128262	-0.0308386	0.797501	F5H8F7;Q9UBL3-3;Q9UBL3;Q9UBL3-2;H0YBF6;H0YAQ0	Set1/Ash2 histone methyltransferase complex subunit ASH2	16;16;16;14;8;1	2.3754	2.54441	2.98816	3	0.179129	-0.0647666	-0.206878	3
UBA3	2.6349	NA	0.659103	NA	Q8TBC4;Q8TBC4-2;F8W8D4;F8WF86	NEDD8-activating enzyme E1 catalytic subunit	4;3;2;1	2.6349	NA	NA	1	0.659103	NA	NA	1
CCNK	2.63347	0.00106165	-0.0940153	0.347643	O75909;O75909-4;G3V5E1;O75909-1;O75909-2;G3V2Q3;G3V235	Cyclin-K	12;12;10;10;9;7;4	3.36695	2.87757	1.6559	3	-0.0315627	-0.145398	-0.105085	3
ALDOA	2.63141	0.000686982	0.288725	0.0275464	H3BQN4;J3KPS3;P04075;P04075-2;H3BPS8;H3BUH7;H3BR04;H3BMQ8;H3BU78;H3BR68;A0A087WXX2;A0A3B3IS80;P05062	Fructose-bisphosphate aldolase A	13;13;13;13;9;8;8;7;6;4;0;0;0	2.47913	1.95843	3.45666	3	0.361993	0.302173	0.20201	3
CCNB1	2.63119	0.000292841	0.024006	0.899189	P14635-2;P14635;E9PC90;H0YA62;D6RHI0;H0YMP3;H1UBN3;O95067	G2/mitotic-specific cyclin-B1	7;7;6;3;2;1;1;1	3.2254	2.4948	2.17338	3	0.153416	0.368489	-0.449887	3
NOP14	2.63048	0.00644091	-0.216908	0.298119	P78316;E9PFK5;P78316-2	Nucleolar protein 14	18;16;16	3.65992	3.31284	0.918688	3	-0.0282486	0.101516	-0.723992	3
CHAMP1	2.63005	0.00011237	0.0631497	0.515791	Q96JM3;A0A2R8Y4S6;S4R3K0;A0A2R8Y735	Chromosome alignment-maintaining phosphoprotein 1	14;3;3;3	2.56509	2.92708	2.39798	3	0.0576929	0.119688	0.012068	3
PML	2.63004	0.000147976	0.0108227	0.956244	H3BT57;P29590-14;P29590-10;P29590-4;P29590-12;P29590-2;P29590-5;P29590-9;P29590-13;P29590-3;P29590-8;P29590-11;P29590;H3BT29;H3BUJ5;H3BVD2	Protein PML	8;8;8;8;8;8;8;8;8;8;8;8;8;6;6;2	2.78708	2.88027	2.22277	3	0.523863	-0.193503	-0.297892	3
DNAJA2	2.62942	0.00261042	0.300794	0.0266075	O60884;A0A087WT48	DnaJ homolog subfamily A member 2	7;1	3.89685	2.35485	1.63657	3	0.418999	0.250598	0.232784	3
ADSL	2.62697	0.000570701	0.0739121	0.597624	A0A1B0GWJ0;A0A1B0GTJ7;P30566;A0A1B0GTG9;A0A1B0GWF8;A0A0A6YY92;P30566-2;A0A096LNY4;A0A096LNY5;A0A096LNY6;B4DEP1;A0A1W2PRX2;A0A096LP72	Adenylosuccinate lyase	4;4;4;3;3;3;3;2;2;2;1;1;1	2.89515	1.82257	3.1632	3	-0.150769	0.0100637	0.362442	3
SUPT16H	2.62348	0.0001115	0.076241	0.441869	Q9Y5B9;G3V5A4;G3V401;G3V2X0	FACT complex subunit SPT16	51;1;1;1	2.33788	2.67487	2.85768	3	0.0947766	0.129481	0.00446544	3
CREBBP	2.62227	0.000288764	0.0720539	0.468147	Q92793-2;Q92793;I3L466;I3L3I5	CREB-binding protein	8;8;3;1	3.11335	2.69521	2.05823	3	0.0220482	0.0426443	0.151469	3
DIS3	2.6222	0.000181548	0.302123	0.0229195	Q9Y2L1;G3V1J5;Q9Y2L1-2;F2Z2C0	Exosome complex exonuclease RRP44	27;23;23;12	2.71864	2.97444	2.17351	3	0.31904	0.219958	0.367371	3
CWF19L1	2.6212	0.00133483	0.125381	0.36982	Q69YN2;Q69YN2-3;A0A286YF56;Q69YN2-2;A0A0S2Z5Q6;A0A286YEP9	CWF19-like protein 1	8;6;3;2;1;1	1.98532	3.70221	2.17606	3	0.214871	0.315682	-0.15441	3
BRD4	2.61857	9.3535e-05	0.428644	0.138144	O60885;O60885-2;O60885-3;M0QZD9;M0QYW0;M0R0H4;Q58F21-5;Q58F21-4;Q58F21;Q58F21-3;Q58F21-2	Bromodomain-containing protein 4	20;9;9;7;3;2;0;0;0;0;0	2.70518	2.75322	2.3973	3	0.140648	0.0169241	1.12836	3
NRF1	2.61575	0.00427805	-0.0674088	0.56505	Q16656;Q16656-4;Q16656-2;C9JP85;Q16656-3	Nuclear respiratory factor 1	6;6;5;4;2	3.84258	2.78795	1.21672	3	0.0439044	0.0234683	-0.269599	3
RBMXL1	2.61565	NA	-0.00931858	0.969583	Q96E39;A0A1B0GUK8	RNA binding motif protein, X-linked-like-1	2;2	NA	2.61565	NA	1	NA	-0.392592	0.373954	2
PPHLN1	2.61331	8.81324e-05	-0.219547	0.0597372	F8W0Q9;Q8NEY8-9;Q8NEY8-8;Q8NEY8-2;Q8NEY8;Q8NEY8-6;F8WF16;B7Z8L1;F8W6A0;Q8NEY8-3;F8VPY7;F8VWU8;F8VRK2;Q8NEY8-5;Q8NEY8-7;F8VXV7;REV__K7EN69	Periphilin-1	13;13;13;13;11;9;7;7;7;7;5;5;4;4;2;1;1	2.67983	2.42994	2.73015	3	-0.236316	-0.25896	-0.163365	3
TNKS1BP1	2.61231	0.00327884	0.110182	0.436062	Q9C0C2;A0A2R8Y5C4;Q9C0C2-2;E9PKK0	182 kDa tankyrase-1-binding protein	8;4;4;1	NA	3.18981	2.03481	2	NA	0.187134	0.0332292	2
AKAP8L	2.61148	0.000175929	0.0290492	0.863647	Q9ULX6-2;Q9ULX6;V9GZ50	A-kinase anchor protein 8-like	7;7;2	2.9792	2.66134	2.1939	3	0.0892269	-0.360138	0.358059	3
KRI1	2.61134	0.00046781	-0.237654	0.0892767	A0A494C108;Q8N9T8;H0YFD2;F8WFC1;H0YG91;H0YH26	Protein KRI1 homolog	12;12;4;4;2;2	2.82042	3.13139	1.8822	3	-0.184375	-0.0814764	-0.447111	3
EIF3D	2.60975	8.97463e-05	0.101881	0.506895	O15371-2;O15371-3;O15371;B0QYA4;B0QYA5;B0QYA6	Eukaryotic translation initiation factor 3 subunit D	6;6;6;2;2;1	2.53568	2.49311	2.80048	3	0.228234	0.320658	-0.24325	3
GNL3L	2.60869	0.000562327	-0.178899	0.365834	Q9NVN8	Guanine nucleotide-binding protein-like 3-like protein	10	2.82894	3.16891	1.82823	3	-0.0725889	0.180784	-0.644893	3
VAPB	2.60864	0.000193363	0.04114	0.674634	O95292;E5RK64;O95292-2	Vesicle-associated membrane protein-associated protein B/C	10;2;2	2.14401	2.9594	2.72252	3	-0.00797123	0.127501	0.00389003	3
PDS5A	2.60856	9.69783e-05	0.137607	0.222679	Q29RF7;Q29RF7-3;H0Y9L9;H0Y9L6	Sister chromatid cohesion protein PDS5 homolog A	31;9;3;3	2.65194	2.78394	2.38979	3	0.152248	0.249506	0.0110662	3
DIDO1	2.60713	8.79646e-05	-0.218875	0.0608178	Q9BTC0;Q9BTC0-1;Q9BTC0-2;Q9BTC0-3	Death-inducer obliterator 1	40;23;6;6	2.73164	2.43512	2.65463	3	-0.246002	-0.253257	-0.157367	3
MBNL1	2.60585	0.000100413	0.0628795	0.571976	C9JP00;A0A0A0MQX8;Q9NR56-3;Q9NR56-4;Q9NR56-7;Q9NR56-6;Q9NR56-2;Q9NR56-5;Q9NR56;O95205;H7C4T5;Q86VM6;Q5VZF2-3;Q5VZF2-2;Q5VZF2;C9J4T8;C9JCX1;H7C4Y1;B1AKI6;Q9NUK0-4;Q9NUK0-3;Q9NUK0-2;Q9NUK0	Muscleblind-like protein 1;Muscleblind-like protein 2	3;3;3;3;3;3;3;3;3;2;2;2;2;2;2;1;1;1;1;1;1;1;1	2.8512	2.4703	2.49606	3	0.235114	-0.0157534	-0.0307224	3
EZR	2.60431	7.83221e-05	0.124474	0.453907	E7EQR4;P15311;P26038;A0A2R8Y5P0;E9PQ82;E9PNV3;P35241-3;V9GZ54	Ezrin	19;19;0;0;0;0;0;0	2.68086	2.57693	2.55512	3	0.363788	0.272501	-0.262867	3
FOXK2	2.60143	0.000388069	-0.0708901	0.660194	Q01167-2;Q01167;E9PPI7;Q01167-3;E9PM37	Forkhead box protein K2	8;8;4;4;1	2.21869	2.29563	3.28997	3	0.183201	0.0529723	-0.448843	3
ATF7	2.60051	NA	-0.124975	NA	P17544-4;P17544-2;P17544-3;P17544-6;P17544;K7ESA4;E9PEK8;H7C2N6;B8ZZU6;E9PBF9;K7ELQ4;P17544-5;P15336-3;P15336-7;P15336-5;P15336	Cyclic AMP-dependent transcription factor ATF-7;Cyclic AMP-dependent transcription factor ATF-2	2;2;2;2;2;1;1;1;1;1;1;1;1;1;1;1	NA	NA	2.60051	1	NA	NA	-0.124975	1
ZFP91	2.59986	0.00455935	0.226149	0.18406	A0A0A6YYC7;Q96JP5-2;Q96JP5;H3BTR0	E3 ubiquitin-protein ligase ZFP91	6;6;6;4	2.25199	1.4727	4.0749	3	0.334683	0.473215	-0.12945	3
NUSAP1	2.59872	0.00162817	-0.0893515	0.570241	Q9BXS6-2;Q9BXS6;Q9BXS6-3;Q9BXS6-5;Q9BXS6-7;Q9BXS6-4;Q9BXS6-6;H0YMD2;H0YKA7	Nucleolar and spindle-associated protein 1	10;10;9;9;8;8;8;2;1	3.11801	3.21932	1.45882	3	0.0236102	0.156785	-0.44845	3
SUPT5H	2.59695	9.56593e-05	-0.0286091	0.804213	O00267-2;O00267;M0QYL9	Transcription elongation factor SPT5	39;39;5	2.80056	2.43832	2.55199	3	-0.16503	-0.090081	0.169284	3
LCOR	2.59617	0.00241558	-0.256584	0.110601	A0A1P0AZG4;Q96JN0-3	Ligand-dependent corepressor	8;8	NA	3.06507	2.12727	2	NA	-0.197699	-0.315468	2
RPL7	2.59585	7.94016e-05	-0.0883413	0.565355	A8MUD9;P18124;C9JIJ5	60S ribosomal protein L7	5;5;1	2.53476	2.66362	2.58918	3	0.00158609	0.162597	-0.429207	3
GPD2	2.59475	0.000124714	0.0693267	0.712456	P43304;P43304-2;F5GYK7	Glycerol-3-phosphate dehydrogenase, mitochondrial	32;30;11	2.64575	2.84918	2.28933	3	0.251083	0.364012	-0.407115	3
RPP30	2.59461	0.00103553	0.324575	0.117849	P78346;P78346-2;Q5VU10;Q5VU11	Ribonuclease P protein subunit p30	5;5;4;4	NA	2.50911	2.6801	2	NA	0.53665	0.1125	2
DDX54	2.59269	0.000285529	-0.162323	0.140612	Q8TDD1-2;Q8TDD1;F8VRX4;H0YHH7	ATP-dependent RNA helicase DDX54	21;19;6;3	2.90097	2.87831	1.99879	3	-0.075596	-0.193866	-0.217508	3
MRGBP	2.59256	NA	0.155102	NA	Q9NV56	MRG/MORF4L-binding protein	2	2.59256	NA	NA	1	0.155102	NA	NA	1
TOP2A	2.59062	7.97236e-05	-0.0857482	0.467879	P11388;P11388-2;P11388-3;P11388-4;J3KTB7	DNA topoisomerase 2-alpha	60;60;60;60;3	2.58763	2.53476	2.64946	3	0.00273852	0.0261627	-0.286146	3
CHERP	2.58996	0.000156646	0.0892466	0.438894	J3QK89;Q8IWX8	Calcium homeostasis endoplasmic reticulum protein	14;14	2.94195	2.58753	2.24038	3	0.25411	-0.0645704	0.0781999	3
ST13	2.58992	0.000193938	0.48034	0.00316961	Q3KNR6;P50502;F6VDH7;Q8IZP2;H7C3I1;Q8NFI4;F8WAQ7	Hsc70-interacting protein;Putative protein FAM10A4;Putative protein FAM10A5	7;7;6;6;5;5;1	3.01173	2.19099	2.56704	3	0.50711	0.441802	0.49211	3
EIF4H	2.58801	0.000204475	0.136166	0.354181	Q15056-2;Q15056	Eukaryotic translation initiation factor 4H	8;8	3.06331	2.4531	2.24763	3	0.171335	0.386701	-0.149537	3
MRE11A	2.58729	0.000300615	0.0378022	0.768149	P49959;F8W7U8;P49959-3;P49959-2;F5GXT0;F5H742;F5H256	Double-strand break repair protein MRE11A	19;18;18;17;6;3;3	3.09429	2.62197	2.04561	3	0.232538	0.090447	-0.209578	3
MDC1	2.58513	0.000217595	-0.0830756	0.402213	Q14676;Q14676-2;Q14676-3;Q14676-4;A2AB05;H0Y6Z8;A2AB07;A2AB06;A0A087X0R2	Mediator of DNA damage checkpoint protein 1	50;48;44;32;8;6;5;4;4	2.37637	2.28889	3.09013	3	-0.0755352	-0.145222	-0.0284693	3
NFIX	2.5839	0.000157796	-0.210678	0.0973373	K7EJB0;C9JWJ8;Q14938-6;Q14938-5;Q14938-3;Q14938-2;Q14938-4;Q14938;K7ESG9;K7EKH0;K7EN08;K7EMQ5	Nuclear factor 1;Nuclear factor 1 X-type	2;2;2;2;2;2;2;2;1;1;1;1	2.76797	2.80304	2.18069	3	-0.0943718	-0.165661	-0.372001	3
NFYB	2.58354	0.00428901	0.135966	0.482108	F8VSL3;P25208	Nuclear transcription factor Y subunit beta	3;3	1.93085	NA	3.23623	2	0.385265	NA	-0.113333	2
CPSF7	2.58258	0.000110027	-0.157824	0.246975	Q8N684-2;Q8N684;Q8N684-3;F5H669;F5H6M0;F5H047;J3QT54;C9J286;C9J323;C9JM38;F5H5B7;F5H1W4;F5H2K8;F5H6P5;F5H6A8;F5GXA3	Cleavage and polyadenylation specificity factor subunit 7	17;17;17;16;9;9;8;5;5;4;3;3;3;3;3;3	2.73812	2.31652	2.69311	3	-0.299187	-0.270817	0.0965317	3
PCNA	2.58254	0.000110872	0.324703	0.0489938	P12004	Proliferating cell nuclear antigen	7	2.37679	2.53319	2.83764	3	0.203264	0.599127	0.171719	3
CDK12	2.57952	0.000146049	-0.128767	0.291286	Q9NYV4-2;Q9NYV4;J3QSD7;Q9NYV4-3;A0A590UJE9;A0A2R8YEB7;A0A2R8Y644;Q9BVE2;K7EJ83;H0YAZ9;E7EUK8;E5RGN0;A0A087WZU2;F5H6Z0;Q00534;Q96Q40-6;Q96Q40-4;Q96Q40-3;O94921-3;Q96Q40-5;Q96Q40;O94921-2;O94921;Q07002;Q00536;Q00536-3;Q07002-3;Q00537-2;Q00537;Q00536-2	Cyclin-dependent kinase 12	22;22;17;17;4;0;0;0;0;0;0;0;0;0;0;0;0;0;0;0;0;0;0;0;0;0;0;0;0;0	2.89227	2.60124	2.24503	3	-0.282579	-0.162799	0.0590783	3
RNASEH2A	2.57654	0.000277755	0.296732	0.0383622	O75792;A0A2R8Y658	Ribonuclease H2 subunit A	6;1	2.94293	2.00748	2.77922	3	0.316957	0.442439	0.130799	3
SUMO1	2.57449	9.01474e-05	-0.073203	0.553327	B8ZZN6;P63165;B8ZZJ0;B8ZZ67;B9A032;G2XKQ0;P63165-2	Small ubiquitin-related modifier 1	4;4;2;2;2;2;2	2.58357	2.70301	2.4369	3	0.0255958	0.0588014	-0.304006	3
POGZ	2.57325	0.000272113	0.0643144	0.508173	Q7Z3K3-5;Q7Z3K3-7;Q7Z3K3-2;Q7Z3K3-3;Q7Z3K3-6;Q7Z3K3;H0YCT3;Q7Z3K3-4;M0R2X2;H7C238;A6PW30;E9PJY9;E9PIR8	Pogo transposable element with ZNF domain	21;21;21;21;21;21;4;3;2;1;1;1;1	3.01403	2.66426	2.04145	3	0.125254	0.026446	0.041243	3
MAX	2.57186	0.000177005	0.0673087	0.523646	P61244;P61244-3;P61244-4;P61244-2;Q6V3B1;G3V563;G3V2R5;G3V5L1;P61244-6;P61244-5;G3V570;A0A494C130	Protein max	8;7;7;7;6;6;6;4;4;4;3;3	2.3178	3.00398	2.3938	3	0.201634	0.0136409	-0.0133488	3
PPAN	2.57061	0.00244727	-0.258075	0.32724	A0A0A6YYI3;A0A0B4J1V8;Q9NQ55-2;Q9NQ55;Q9NQ55-3;A8MV53;H7C446;C9J3W3;C9JHF7	Suppressor of SWI4 1 homolog	11;11;11;11;11;8;6;3;1	3.45194	2.92302	1.33686	3	-0.0149368	0.176961	-0.936249	3
CLIC1	2.57002	9.87838e-05	0.354873	0.0222188	O00299	Chloride intracellular channel protein 1	5	2.67609	2.36594	2.66804	3	0.53665	0.209391	0.318577	3
NGDN	2.56815	0.000187933	-0.523521	0.0436254	Q8NEJ9-2;Q8NEJ9;H0YJ17;G3V4G1	Neuroguidin	10;10;8;3	2.931	2.61939	2.15406	3	-0.290233	-0.220564	-1.05977	3
PDCD6	2.56773	0.000148072	0.0811103	0.471338	O75340;A0A024QZ42;O75340-2;H0Y9X3;A0A087WZ38	Programmed cell death protein 6	5;4;4;1;1	2.48517	2.29543	2.92259	3	0.238053	-0.0601566	0.0654344	3
RANBP9	2.56758	0.00105225	0.329807	0.0634137	Q96S59;Q96S59-2;Q96S59-3	Ran-binding protein 9	4;3;3	2.5168	2.61836	NA	2	0.412294	0.24732	NA	2
USF1	2.56648	0.0135942	0.01879	0.856081	B1AQP1;P22415-2;P22415;M0R1C6;M0QYU7;H0YD59;E9PME6;B4DLJ1	Upstream stimulatory factor 1	2;2;2;0;0;0;0;0	3.63297	1.49999	NA	2	0.147437	-0.00494247	-0.0861245	3
RGS10	2.56635	NA	0.332507	NA	O43665-2;O43665-1;O43665	Regulator of G-protein signaling 10	2;2;2	NA	2.56635	NA	1	NA	0.332507	NA	1
GLYR1	2.56615	9.3546e-05	0.0405709	0.695026	K7EMM8;Q49A26-5;Q49A26-2;Q49A26-3;Q49A26;Q49A26-4;K7EQB2	Putative oxidoreductase GLYR1	6;6;6;6;6;5;2	2.41186	2.58573	2.70087	3	0.10742	0.105142	-0.090849	3
KIF22	2.56596	0.000934533	-0.120054	0.516576	H3BRB3;Q14807-2;Q14807;H3BTH5;I3L306;H3BQB9	Kinesin-like protein KIF22	16;16;16;8;1;1	3.5022	2.14786	2.04782	3	0.203514	0.00201836	-0.565695	3
POLR2C	2.56579	0.000166515	-0.173918	0.122691	P19387;H3BRR2	DNA-directed RNA polymerase II subunit RPB3	7;2	2.77193	2.15539	2.77004	3	-0.145733	-0.107865	-0.268156	3
CCNA2	2.56413	0.000503649	0.255838	0.158903	P20248	Cyclin-A2	6	3.02443	2.84382	1.82414	3	0.503756	0.397365	-0.133606	3
TUBA1C	2.56382	0.000254479	0.238285	0.0649574	F5H5D3;Q9BQE3;P68363;P68366-2;P68366;P68363-2;F8VVB9;A0A1W2PQM2;C9J2C0;Q9NY65-2;Q9NY65;F8VRZ4;F8VS66;F8VWV9;C9JEV8;C9JDS9;C9JQ00;C9JJQ8;F8VX09;C9JDL2;C9K0S6;V9GZ17;A6NHL2-2;A6NHL2;F8VRK0;F8VXZ7;F8W0F6;Q9H853	Tubulin alpha-1C chain;Tubulin alpha-1B chain;Tubulin alpha-4A chain;Tubulin alpha-8 chain	1;1;1;1;1;1;1;0;1;1;1;0;0;0;0;1;0;0;0;0;0;0;0;0;0;0;0;1	2.3182	2.26694	3.10631	3	0.374956	0.225398	0.1145	3
CHEK1	2.56022	0.00110472	0.157682	0.273225	E7EPP6;O14757-2;O14757-3;O14757;E9PJI4;E9PPA5;E9PKQ3;A0A087WT52	Serine/threonine-protein kinase Chk1	4;4;4;4;2;2;2;1	2.65999	2.46045	NA	2	0.209017	0.106348	NA	2
RPS9	2.55991	0.000199263	0.056514	0.778207	P46781;B5MCT8;C9JM19;F2Z3C0;A8MXK4	40S ribosomal protein S9	5;4;4;3;3	2.3189	3.02506	2.33577	3	-0.0137566	0.542308	-0.359009	3
NUDT16L1	2.55795	NA	0.476122	NA	K7EIN2;Q9BRJ7;K7ENA3;W4VSQ8;Q9BRJ7-2;Q96DE0-3;Q96DE0	Protein syndesmos	4;4;3;3;3;1;1	2.55795	NA	NA	1	0.476122	NA	NA	1
MSL1	2.55566	0.00223673	-0.332842	0.0913247	J3QQY0;J3KSZ8;Q68DK7	Male-specific lethal 1 homolog	2;2;2	2.13297	NA	2.97835	2	-0.161605	NA	-0.50408	2
RRP8	2.55083	0.000135804	-0.103116	0.464213	O43159;E9PPY3;E9PPP6	Ribosomal RNA-processing protein 8	8;6;2	2.79217	2.62279	2.23752	3	0.00129784	0.0867838	-0.397429	3
ZYX	2.55062	0.00191262	-0.0959048	0.69071	Q15942;H0Y2Y8;Q15942-2;C9IZ41;H7C3D3;C9JJK5;H7C3R3	Zyxin	9;8;5;4;3;1;1	3.30999	2.94	1.40186	3	0.248049	0.21313	-0.748893	3
RCL1	2.54967	0.00349876	-0.264653	0.324024	Q9Y2P8;Q5VZU3;Q9Y2P8-2;Q5VZU2;Q5VYW8	RNA 3-terminal phosphate cyclase-like protein	5;3;3;2;2	3.11894	1.98039	NA	2	-0.0261757	0.187388	-0.955172	3
WDR61	2.54878	0.00048292	0.324845	0.0336261	H0YN81;Q9GZS3;H0YL19;H3BQA8;H0YMF9;H0YM76;H0YLA1	WD repeat-containing protein 61;WD repeat-containing protein 61, N-terminally processed	8;8;7;5;5;2;2	3.22574	1.98244	2.43815	3	0.462366	0.118094	0.394075	3
TCEB3	2.54873	0.000188733	-0.055233	0.559106	A0A024RAC6;Q14241	Transcription elongation factor B polypeptide 3	13;12	2.48086	2.9601	2.20523	3	-0.0503231	-0.073454	-0.041922	3
WDR3	2.54775	9.04965e-05	-0.082769	0.57924	Q9UNX4;Q6PDA5	WD repeat-containing protein 3	17;1	2.55132	2.64766	2.44426	3	-0.0343228	0.182438	-0.396422	3
NAF1	2.54763	9.83179e-05	0.0992869	0.317066	Q96HR8-2;Q96HR8;D6RIB3	H/ACA ribonucleoprotein complex non-core subunit NAF1	4;4;1	2.49976	2.71923	2.42391	3	0.130667	0.0560285	0.111165	3
SUN2	2.54694	0.000211027	-0.198071	0.205452	Q9UH99;Q9UH99-2;Q9UH99-3;H0Y686;B0QY60;B0QY63;B0QY64	SUN domain-containing protein 2	12;12;10;2;2;2;1	2.69604	2.8636	2.08119	3	0.0367495	-0.124424	-0.506537	3
YTHDF3	2.54692	0.000212972	0.0606517	0.790545	A0A087X0Q1;Q7Z739;A0A024R7W5;A0A087WY31;A0A087X0C3;S4R373	YTH domain-containing family protein 3	4;4;3;3;1;1	2.56216	2.12506	2.95355	3	0.260507	0.465609	-0.544161	3
PPP1CB	2.546	0.000121609	0.0541796	0.590702	P62140;C9J9S3;C9JP48	Serine/threonine-protein phosphatase PP1-beta catalytic subunit;Serine/threonine-protein phosphatase	4;2;2	2.69381	2.67864	2.26555	3	0.142479	0.0597706	-0.0397107	3
ZNF143	2.5458	0.00026237	-0.0701146	0.610028	E7EN86;P52747-2;P52747-3;P52747;C9J2G7;C9JCG1;E9PLS7;E9PPB0;C9JRS3;E9PLN4;E9PS81;E9PMY8;E9PJF2;C9JTC5	Zinc finger protein 143	2;2;2;2;1;1;1;1;1;1;1;1;1;1	2.24132	3.08672	2.30936	3	0.0628125	0.0900404	-0.363197	3
VCP	2.54462	0.000178769	0.284538	0.0309067	P55072;C9JUP7;C9IZA5	Transitional endoplasmic reticulum ATPase	36;4;4	2.85868	2.6301	2.14509	3	0.292664	0.374956	0.185993	3
TMA16	2.54297	0.000261193	0.165335	0.293478	D6RA57;H0Y9X1;Q96EY4;D6RE67;D6RC31	Translation machinery-associated protein 16	3;3;3;2;2	2.01031	2.8827	2.73591	3	0.3667	0.303927	-0.174621	3
C4orf27	2.54246	0.000188409	0.0157225	0.893308	Q9NWY4;A8MVJ9	UPF0609 protein C4orf27;Putative UPF0609 protein C4orf27-like	4;2	2.29845	2.97809	2.35085	3	0.21313	-0.151987	-0.013975	3
CD2BP2	2.5422	0.000929713	0.0862794	0.492729	O95400	CD2 antigen cytoplasmic tail-binding protein 2	9	2.87594	3.1204	1.63026	3	0.22132	0.188528	-0.15101	3
RPL4	2.54215	0.00113789	-0.250921	0.0972019	P36578;H3BM89;H3BTP7;H3BU31	60S ribosomal protein L4	10;7;4;4	2.58007	3.37768	1.66868	3	-0.198113	-0.0516533	-0.502996	3
AKAP8	2.54192	0.000103853	-0.00717072	0.954381	O43823	A-kinase anchor protein 8	6	2.43691	2.74418	2.44466	3	-0.256925	0.136454	0.0989585	3
HMG20A	2.54079	0.00066294	-0.0178864	0.865597	Q9NP66;H0YKL0;H0YKM5	High mobility group protein 20A	7;4;1	3.35205	2.04956	2.22075	3	0.122739	-0.0421745	-0.134224	3
AIMP2	2.5407	0.000192248	0.18828	0.178245	Q13155;A8MU58;Q13155-2	Aminoacyl tRNA synthase complex-interacting multifunctional protein 2	3;2;2	2.26267	2.38198	2.97744	3	0.246469	0.373063	-0.054692	3
HLTF	2.54042	0.000148753	0.0481098	0.660137	A0A0C4DGA6;Q14527;Q14527-2;H7C5K0	Helicase-like transcription factor	22;22;19;11	2.72751	2.70775	2.186	3	-0.11402	0.0963968	0.161952	3
TPR	2.53937	0.000127296	0.0354313	0.711431	P12270;P12270-2;Q5SWX9	Nucleoprotein TPR	92;32;3	2.44874	2.34221	2.82715	3	-0.0187026	0.032383	0.0926134	3
EMG1	2.53897	0.000143703	-0.165851	0.530309	Q92979;V9GYP5;A0A087WWQ2;A0A087WVM7	Ribosomal RNA small subunit methyltransferase NEP1	6;4;4;3	2.56672	2.8194	2.2308	3	-0.0636202	0.396708	-0.830639	3
VAPA	2.53827	0.000494465	0.209718	0.272785	Q9P0L0;Q9P0L0-2;J3QKM9	Vesicle-associated membrane protein-associated protein A	9;9;2	1.98925	3.2262	2.39935	3	0.228234	0.592445	-0.191524	3
CDC40	2.53814	0.000577877	-0.0350411	0.750544	Q5SRN1;O60508	Pre-mRNA-processing factor 17	7;7	3.01944	2.82269	1.77231	3	0.0746424	0.0272956	-0.207061	3
DBN1	2.53713	0.000100512	-0.211233	0.456236	Q16643;Q16643-3;Q16643-2;D6R9W4;D6RFI1;D6R9Q9;D6RCR4	Drebrin	10;10;9;7;3;3;1	2.45625	2.43994	2.7152	3	0.0549179	0.279055	-0.967673	3
CCNT2	2.53513	0.00295458	-0.0770334	0.598699	O60583-2;O60583;F8WDY7;F2Z2C9	Cyclin-T2	3;3;2;2	3.04152	NA	2.02873	2	0.0396999	NA	-0.193767	2
MGST3	2.53468	NA	-0.0350531	0.81275	Q5VV89;O14880;Q5VV87	Microsomal glutathione S-transferase 3	3;3;1	NA	2.53468	NA	1	NA	0.0972062	-0.167312	2
RPL5	2.53209	0.000177014	-0.0210255	0.862624	A0A2R8Y6J3;P46777;Q5T7N0	60S ribosomal protein L5	7;7;1	2.36112	2.93987	2.29527	3	-0.00320634	0.170951	-0.230821	3
SAFB2	2.53186	0.00026315	-0.0864725	0.536087	Q14151;K7EQU4;K7ERX3;Q14151-2	Scaffold attachment factor B2	12;2;2;1	2.38217	3.05175	2.16165	3	-0.262261	-0.207794	0.210638	3
YTHDF1	2.52985	NA	0.478299	NA	Q9BYJ9;Q5JXC6	YTH domain-containing family protein 1	2;1	NA	2.52985	NA	1	NA	0.478299	NA	1
PSMD2	2.52968	0.000259176	0.583371	0.00176568	Q13200;Q13200-3;Q13200-2;H7C1H2;H7C2Q3;C9JPC0	26S proteasome non-ATPase regulatory subunit 2	16;15;13;6;2;1	2.39394	3.04065	2.15444	3	0.52316	0.68921	0.537743	3
DDX27	2.52871	0.00359962	-0.48089	0.129399	B7Z6D5;Q96GQ7;A0A087X059;A0A087WYH5	Probable ATP-dependent RNA helicase DDX27	20;20;5;1	3.32077	3.12499	1.14038	3	-0.183277	-0.00898707	-1.25041	3
FHL1	2.52783	0.00237706	-0.0618164	0.531509	Q5JXI8;Q13642-1;Q13642-5;Q13642-4;A0A0D9SFI6;A0A0D9SFB0;Q5JXH9;A0A0D9SFZ9;Q5JXH8;Q5JXH7;Q5JXI3;Q5JXI2;A0A494C0D6;Q13642-3;Q13642;A0A0D9SGB2;Q5JXI0	Four and a half LIM domains protein 1	3;3;3;3;2;2;2;2;2;2;2;2;2;2;2;1;1	3.75969	1.94733	1.87647	3	0.0187766	-0.118132	-0.0860938	3
NUDC	2.52757	0.000104883	0.450575	0.0132679	Q9Y266;A0A0A0MSS4;A0A0A0MSU9	Nuclear migration protein nudC	6;2;2	2.53319	2.69142	2.35808	3	0.65104	0.223423	0.477263	3
DDX3X	2.527	0.00041632	0.0114033	0.918832	A0A2R8Y5G6;A0A0D9SFB3;A0A2R8YF78;A0A2R8YCW1;A0A0D9SG12;A0A2R8YFR4;A0A2U3TZJ9;A0A2R8YFS5;A0A2R8Y4A4;A0A2R8Y645;A0A0D9SF53;O00571-2;O00571;A0A2R8YDT5;A0A2R8Y7T2;F6S8Q4;A0A2R8YDH3;O15523-2;O15523;A0A0J9YVQ7;A0A087WVZ1;O15523-3;A0A2R8YCU0;A0A2R8Y650;C9J8G5;C9J081;A0A2R8YF89;A0A2R8Y4D2;A0A087WX09;D6RCM4;Q9NQI0-3;Q9NQI0-2;Q9NQI0-4;Q9NQI0	ATP-dependent RNA helicase DDX3X;ATP-dependent RNA helicase DDX3Y	29;29;29;29;29;29;29;29;29;29;29;29;29;25;25;25;22;20;20;10;8;8;4;4;4;4;3;2;2;1;1;1;1;1	2.20214	2.18193	3.19694	3	0.105276	0.1038	-0.174866	3
XPO5	2.52687	0.000142687	0.367264	0.0111741	Q9HAV4;E2QRM3;H0Y9I3;H0YA57;H0Y3W3	Exportin-5	21;3;3;1;1	2.36109	2.85653	2.36297	3	0.448372	0.358284	0.295135	3
YWHAH	2.52421	0.00189571	0.397309	0.0332407	Q04917;F8WEB6;A2IDB1;A2IDB2	14-3-3 protein eta	3;1;1;1	2.87106	NA	2.17736	2	0.439038	NA	0.35558	2
SPG20	2.51982	0.00014208	0.0479677	0.778144	Q8N0X7	Spartin	8	2.58306	2.76243	2.21397	3	0.331132	0.17645	-0.363679	3
ESF1	2.51929	0.000335298	-0.266234	0.0726588	Q9H501;A0A087WX71	ESF1 homolog	17;8	2.56633	3.01484	1.9767	3	-0.334189	-0.033791	-0.430723	3
ZC3H4	2.51889	0.00440952	-0.0681992	0.50521	M0QY97;Q9UPT8	Zinc finger CCCH domain-containing protein 4	15;15	2.24699	3.90574	1.40396	3	-0.0704968	-0.163236	0.0291348	3
ZNF320	2.51853	0.00300364	-0.417559	0.197274	A2RRD8;Q96N58;Q05481-2;Q05481	Zinc finger protein 320;Zinc finger protein 578;Zinc finger protein 91	0;0;0;0	1.45491	3.7194	2.38127	3	-1.21924	0.165815	-0.199255	3
PAPOLG	2.51725	0.000135816	0.0647701	0.560138	Q9BWT3-2;Q9BWT3;F8WAT4;H7C3W0;A0A0C4DH56	Poly(A) polymerase gamma	5;5;3;1;2	2.32731	2.40738	2.81705	3	0.196733	-0.0957124	0.0932897	3
CSE1L	2.51558	0.000157045	0.0434475	0.787139	P55060;P55060-3;P55060-4;P55060-2	Exportin-2	26;25;24;7	2.22669	2.84177	2.47827	3	0.0254541	0.388134	-0.283246	3
EIF4B	2.51549	0.000115794	0.0740554	0.702901	E7EX17;P23588;P23588-2;F8VX11;F8W0K0;F8VSC7;F8VP89;F8VYE9;F8VRU1	Eukaryotic translation initiation factor 4B	18;18;16;9;6;6;6;4;3	2.62642	2.28339	2.63666	3	0.2929	0.354903	-0.425637	3
MED4	2.51511	NA	0.573278	NA	Q9NPJ6;Q5T911;Q9NPJ6-2	Mediator of RNA polymerase II transcription subunit 4	3;1;1	NA	2.51511	NA	1	NA	0.573278	NA	1
USP10	2.5143	0.000205281	0.199699	0.412939	Q14694;Q14694-3;Q14694-2;H3BQP1;H3BNA1;J3KT19;H3BNL0;Q68D90;H3BNS8;H3BQC6;H3BVF1	Ubiquitin carboxyl-terminal hydrolase 10	14;13;13;4;3;3;1;1;1;1;1	2.72923	2.7464	2.06727	3	0.425459	0.605684	-0.432046	3
PSMD11	2.5136	0.00181842	0.439165	0.00927408	O00231;O00231-2;J3QRY4;J3KSW3;J3QS13	26S proteasome non-ATPase regulatory subunit 11	16;16;8;1;1	3.54052	2.40351	1.59675	3	0.409581	0.608904	0.29901	3
ZFR	2.51344	0.00177638	-0.127775	0.345742	Q96KR1;H0Y8W1	Zinc finger RNA-binding protein	30;8	2.24224	1.7085	3.58958	3	-0.320126	-0.190701	0.127501	3
TRMT1	2.51335	0.00109656	0.290915	0.0781149	Q9NXH9-2;Q9NXH9;K7EQQ8;K7EQY6;K7ENI9;K7ERR5;K7EQU7;K7EJX9	tRNA (guanine(26)-N(2))-dimethyltransferase	8;8;4;1;1;1;1;1	3.12236	2.84996	1.56772	3	0.283448	0.556209	0.0330882	3
CDK8	2.51158	0.0003394	0.0153434	0.884712	P49336-2;P49336;A0A0D9SFZ2;Q9BWU1;A0A0D9SEP3;F5H6D4;Q5JQZ9;Q9BWU1-2	Cyclin-dependent kinase 8;Cyclin-dependent kinase 19	3;3;2;2;1;1;1;1	2.71504	2.89914	1.92057	3	0.141564	-0.120279	0.0247452	3
XRN2	2.50955	0.000145171	-0.154723	0.141897	Q9H0D6-2;Q9H0D6	5-3 exoribonuclease 2	28;28	2.72659	2.60888	2.19317	3	-0.132641	-0.152276	-0.179253	3
ZC3H13	2.50915	0.000337321	-0.172291	0.218074	Q5T200;Q5T200-2;Q5T9K0;A0A087WX14	Zinc finger CCCH domain-containing protein 13	23;21;2;1	3.03995	2.48091	2.00659	3	-0.34918	-0.252845	0.0851527	3
UBQLN4	2.50877	0.00295719	0.142664	0.294615	Q9NRR5;H0YDS0;Q9UMX0-3;Q9NRR5-2	Ubiquilin-4	3;0;0;1	2.84537	3.42975	1.2512	3	0.396269	0.0721744	-0.0404524	3
KDM1A	2.50796	0.000209036	0.110001	0.279628	R4GMQ1;O60341;O60341-2;R4GMP9	Lysine-specific histone demethylase 1A	15;15;15;6	2.79714	2.66093	2.06582	3	0.170951	0.0569996	0.102053	3
CRKL	2.50706	0.000774107	0.255345	0.0456281	P46109	Crk-like protein	10	3.26445	2.45415	1.80259	3	0.370945	0.177982	0.217107	3
ADARB1	2.50701	NA	0.132774	NA	P78563-2;P78563-4;P78563;P78563-5;P78563-6;P78563-3	Double-stranded RNA-specific editase 1	4;4;4;4;3;3	2.50701	NA	NA	1	0.132774	NA	NA	1
PKNOX1	2.50668	NA	0.0317436	0.886109	P55347-2;P55347;E7EPN6;Q96KN3-2;Q96KN3	Homeobox protein PKNOX1	4;4;3;1;1	2.50668	NA	NA	1	0.3639	NA	-0.300413	2
ZFX	2.50543	0.000143839	0.545629	0.114796	E9PEP7;P17010-2;P08048-2;P08048-3;P08048;P17010;P17010-3;Q9Y462;Q9Y462-2;Q9Y462-3	Zinc finger X-chromosomal protein;Zinc finger Y-chromosomal protein;Zinc finger protein 711	4;4;4;4;4;4;4;2;2;2	2.21621	2.53769	2.76239	3	0.0850167	0.162855	1.38902	3
UBE2M	2.50454	0.00213351	0.47112	0.0039823	P61081;M0QX69	NEDD8-conjugating enzyme Ubc12	5;3	3.38529	2.74207	1.38624	3	0.418784	0.440527	0.554049	3
ZNF66	2.50378	0.0325919	-0.22342	0.248135	A0A0G2JMG9;Q6ZN08	Putative zinc finger protein 66	1;1	3.95028	NA	1.05727	2	-0.00381375	NA	-0.443026	2
NOP2	2.50287	0.000342328	-0.106646	0.51938	P46087;P46087-4;P46087-2;P46087-3;F5GWB7;F5H709;F5H5X6;F5GYR3;F5H359;F5H8G6	Probable 28S rRNA (cytosine(4447)-C(5))-methyltransferase	22;22;21;15;4;4;4;4;3;3	2.82699	2.77615	1.90547	3	-0.0108174	0.175812	-0.484934	3
POLR2E	2.50248	NA	0.170053	NA	A0A087WVZ9;A0A0A0MQR7;P19388;A0A087WVN5;A0A087WWX0	DNA-directed RNA polymerases I, II, and III subunit RPABC1	3;3;3;2;2	2.50248	NA	NA	1	0.170053	NA	NA	1
PTPN11	2.50179	0.000218413	0.231502	0.0626316	Q06124;Q06124-1;Q06124-3;A0A1W2PPU4;H0YF12;A0A0U1RRI0	Tyrosine-protein phosphatase non-receptor type 11	16;16;13;7;4;4	2.73983	2.72303	2.04252	3	0.353549	0.178619	0.162339	3
NEDD8	2.50073	0.00118049	0.0772549	0.581257	Q15843;F8VSA6;E9PS38;S4R3E9;E9PL57	NEDD8	2;1;1;1;1	NA	2.5732	2.42826	2	NA	0.163628	-0.00911773	2
DNAJC9	2.49914	0.000169579	0.124986	0.281507	Q8WXX5	DnaJ homolog subfamily C member 9	10	2.64644	2.12856	2.72242	3	0.291957	0.0632268	0.0197731	3
SUZ12	2.49888	0.000103468	0.0248154	0.805745	J3QQW9;Q15022	Polycomb protein SUZ12	6;6	2.4025	2.44866	2.64548	3	0.1333	-0.0669109	0.00805655	3
POLR2A	2.49865	0.00181943	-0.204406	0.187435	A0A590UKB6;A0A590UJN4;P24928;P24928-2	DNA-directed RNA polymerase II subunit RPB1	78;78;78;24	2.11006	1.78463	3.60125	3	-0.364181	-0.357529	0.108491	3
PRIM1	2.49557	0.000401042	0.284872	0.0309913	A0A5F9ZHB6;P49642;F8VNY2;F8VSB2;A0A3B3ITS8;H0YIP2	DNA primase small subunit;DNA primase	9;9;7;3;3;1	3.12438	2.07221	2.29011	3	0.376513	0.293253	0.184852	3
SRSF12	2.49547	0.0132047	0.237206	0.351261	Q8WXF0;E5RFT0;E5RJS0	Serine/arginine-rich splicing factor 12	3;1;1	1.48011	3.51084	NA	2	-0.134018	0.608431	NA	2
LARP1	2.49438	0.000531398	0.216807	0.159366	Q6PKG0;Q6PKG0-3;A0A0B4J210;E5RH50;H0YBW1;H0YC73;A0A3B3ISF0;Q659C4-7;Q659C4-6;Q659C4-5;Q659C4-9;Q659C4-2;Q659C4;E5RHK4;H0YAN4;H0YC33	La-related protein 1	16;15;9;7;4;3;2;2;2;2;2;2;2;1;1;1	3.0309	2.64784	1.8044	3	0.299714	0.426318	-0.0756112	3
ADO	2.49277	0.00120528	0.0857772	0.717499	Q96SZ5	2-aminoethanethiol dioxygenase	3	NA	2.57604	2.40951	2	NA	-0.276712	0.448267	2
SEC22B	2.49077	9.55314e-05	0.177523	0.105561	O75396;A0A087X1A9	Vesicle-trafficking protein SEC22b	8;2	2.53257	2.44969	2.49005	3	0.126444	0.209266	0.196859	3
SNRPA1	2.49032	0.000209428	0.157442	0.200755	P09661;H0YMA0;H0YKK0;H0YLR3	U2 small nuclear ribonucleoprotein A	11;6;6;5	2.41484	2.90232	2.1538	3	0.169797	0.31313	-0.0105994	3
MTCH2	2.48987	0.000136122	-0.0044207	0.96776	Q9Y6C9;E9PIE4	Mitochondrial carrier homolog 2	9;7	2.31968	2.77039	2.37954	3	-0.0621283	0.165558	-0.116692	3
GTF2F1	2.4891	0.000122595	0.0166158	0.916883	P35269;M0QXD6;M0R0R9;M0R0Z3	General transcription factor IIF subunit 1	13;10;7;3	2.52507	2.67231	2.26993	3	0.310573	0.0835197	-0.344245	3
NOL10	2.48883	0.00160573	-0.615118	0.102068	Q9BSC4;Q9BSC4-4;Q9BSC4-2;H7C1Z3;Q9BSC4-3	Nucleolar protein 10	18;17;16;3;2	2.96501	3.08015	1.42132	3	-0.221371	-0.097116	-1.52687	3
SRSF4	2.48853	0.0241654	0.0748169	0.628875	Q08170;A0A0D9SEM4;A0A0D9SGD2	Serine/arginine-rich splicing factor 4	10;8;1	0.118227	3.77199	3.57537	3	0.268315	0.241596	-0.28546	3
NUB1	2.48826	0.00150851	0.112423	0.323833	H3BM14;H3BM74;Q9Y5A7-2;Q9Y5A7;C9JRT6;F8WDB6;F8WDL9;H7C5N1	NEDD8 ultimate buster 1	5;5;5;5;3;3;1;1	3.33971	2.59194	1.53312	3	-0.0277485	0.256528	0.108491	3
AATF	2.48687	0.00116161	-0.631778	0.103348	Q9NY61;A0A087WWS8;A0A087WTH8;A0A087WW41	Protein AATF	22;8;5;3	2.69464	3.19602	1.56995	3	-0.22122	-0.0984129	-1.5757	3
UBE2L3	2.48646	NA	0.309409	NA	P68036-2;P68036;P68036-3;A0A1B0GUS4	Ubiquitin-conjugating enzyme E2 L3	3;3;3;2	NA	2.48646	NA	1	NA	0.309409	NA	1
FKBP4	2.48373	0.00760857	0.628865	0.00102564	Q02790;F5H1U3;H0YFG2;F5H120	Peptidyl-prolyl cis-trans isomerase FKBP4;Peptidyl-prolyl cis-trans isomerase FKBP4, N-terminally processed	19;6;3;1	4.14796	1.90369	1.39954	3	0.685357	0.585539	0.615699	3
PSMC1	2.48218	0.000185421	0.337867	0.0212248	P62191-2;P62191	26S protease regulatory subunit 4	6;6	2.63582	2.09228	2.71843	3	0.226755	0.486663	0.300182	3
NUP50	2.48209	0.00131912	0.119298	0.304943	Q9UKX7-2;Q9UKX7;B0QY21	Nuclear pore complex protein Nup50	11;11;3	2.54856	3.31294	1.58476	3	0.273456	0.111833	-0.0273956	3
HNRNPR	2.48151	0.000293193	-0.167263	0.393946	O43390-2;O43390-4	Heterogeneous nuclear ribonucleoprotein R	3;3	3.01858	2.17358	2.25236	3	-0.314517	-0.495166	0.307895	3
PRPF19	2.47883	0.000168413	0.0777388	0.475169	Q9UMS4;F5GY56;H0YGF3;F5H2I0;H0YGZ5	Pre-mRNA-processing factor 19	13;5;2;2;1	2.22977	2.38222	2.82449	3	0.147307	0.160017	-0.0741069	3
TOPBP1	2.47843	NA	0.066872	0.646119	A0A2R8YD63;Q92547	DNA topoisomerase 2-binding protein 1	10;10	NA	2.47843	NA	1	NA	0.183455	-0.0497108	2
NOL11	2.47795	0.0014714	-0.49515	0.144968	Q9H8H0;J3QR28;J3QLQ6;Q9H8H0-2;J3QKV1	Nucleolar protein 11	18;7;5;5;1	2.49411	3.36485	1.57488	3	-0.279144	0.106884	-1.31319	3
DHX16	2.47292	0.000594524	0.126118	0.213389	O60231;A0A140T947;Q5SQH5;A0A140T8Y5;A0A140T9T4;A2AB15	Putative pre-mRNA-splicing factor ATP-dependent RNA helicase DHX16	26;19;13;12;6;5	2.95067	2.73031	1.73778	3	0.115433	0.14496	0.117961	3
CPNE2	2.47081	NA	0.1503	NA	Q96FN4-2;Q96FN4;H3BPR8	Copine-2	2;2;1	NA	NA	2.47081	1	NA	NA	0.1503	1
FAM192A	2.46779	0.0154624	0.178184	0.101011	Q9GZU8;H3BUL4;H3BMX9;H3BP64;H3BTP8;H3BSY6;H3BTI2;H3BU93;H3BQQ6;Q6P4H7;H3BSF0;H3BNK9;H3BPF9;H3BN22;H3BPH9	Protein FAM192A	10;9;9;8;7;7;6;6;5;4;4;4;3;3;2	3.15632	3.80333	0.443713	3	0.158854	0.199248	0.17645	3
DHX8	2.46518	0.000115705	0.229256	0.283318	Q14562;F5H658;K7EQH7;K7EJH9;K7END7	ATP-dependent RNA helicase DHX8	22;19;2;1;1	2.33156	2.42876	2.63523	3	-0.00694161	-0.0600062	0.754717	3
PRPF6	2.46222	0.000159899	-0.0744336	0.515578	O94906;O94906-2	Pre-mRNA-processing factor 6	34;33	2.73591	2.47781	2.17293	3	-0.0512048	0.0738202	-0.245916	3
PARG	2.46137	NA	0.401849	NA	Q86W56-5;Q86W56-4;Q86W56-3;Q86W56-2;Q86W56	Poly(ADP-ribose) glycohydrolase	3;3;3;3;3	NA	2.46137	NA	1	NA	0.401849	NA	1
PRMT5	2.45675	0.000639724	0.314003	0.154043	O14744;O14744-2;O14744-5;O14744-3;G3V580;H0YJX6;O14744-4;G3V5L5;G3V2L6;C9JSX3;G3V2X6;H0YJ77;G3V507;G3V2F5;G3V5T6	Protein arginine N-methyltransferase 5;Protein arginine N-methyltransferase 5, N-terminally processed	9;8;7;6;5;5;5;4;4;4;3;2;1;1;1	2.64194	3.0015	1.72681	3	0.491699	0.641176	-0.190865	3
ABT1	2.45525	0.00390154	-0.183638	0.240624	Q9ULW3	Activator of basal transcription 1	6	3.42761	2.80985	1.12828	3	-0.102574	0.0526941	-0.501034	3
RPL29	2.45512	NA	0.0764223	NA	A0A3B3ITT5;P47914	60S ribosomal protein L29	2;2	2.45512	NA	NA	1	0.0764223	NA	NA	1
DDX55	2.45449	0.000167852	-0.0025358	0.988792	F5H5U2;Q8NHQ9;E7EX41;Q8NHQ9-2	ATP-dependent RNA helicase DDX55	8;8;3;2	2.37156	2.77974	2.21217	3	0.338111	0.0945063	-0.440224	3
CCDC6	2.45423	0.00141677	0.31842	0.144927	Q16204	Coiled-coil domain-containing protein 6	5	2.28806	2.6204	NA	2	0.0699771	0.566864	NA	2
SKP1	2.45399	NA	-0.0775792	0.571663	E5RJR5;P63208;E7ERH2;F8W8N3;P63208-2;E5RGM3	S-phase kinase-associated protein 1	3;3;2;2;2;1	NA	2.45399	NA	1	NA	-0.00907418	-0.146084	2
LARP4	2.45341	0.00016203	0.138529	0.20454	Q71RC2-5;Q71RC2;Q71RC2-4;Q71RC2-7;Q71RC2-6;Q71RC2-3;Q96J85;X6RLN4;Q71RC2-2;F8W1I4;F8W1Z5;Q8TBL5;A0A087WTL9;F8VY40	La-related protein 4	4;4;4;3;3;3;2;2;2;1;1;1;1;1	2.16434	2.47147	2.72442	3	0.0295589	0.193204	0.192825	3
FTO	2.45179	0.00473117	0.588264	0.00494045	A0A1B0GUC3;A0A1B0GV98;A0A1B0GTC5;A0A1B0GU26;A0A1B0GTC3;A0A1B0GVH5;Q9C0B1;A0A1B0GTY1;A0A1B0GTZ8;X6R3I0;A0A1B0GUY7;A0A1B0GTI3;Q9C0B1-4;Q9C0B1-2	Alpha-ketoglutarate-dependent dioxygenase FTO	3;3;3;3;3;3;3;2;1;1;1;1;1;1	1.83017	3.07341	NA	2	0.844948	0.430713	0.489132	3
CDC37	2.45001	0.00138187	0.207335	0.116165	Q16543;K7EQA9;K7EKQ2;K7EL68;K7EIU0	Hsp90 co-chaperone Cdc37;Hsp90 co-chaperone Cdc37, N-terminally processed	8;6;5;4;3	3.40245	2.22549	1.72209	3	0.361207	0.0209111	0.239887	3
RBPJ	2.44969	0.000187854	0.00838241	0.928793	Q06330-3;Q06330-2;Q06330-5;Q06330-4;Q06330-6;Q06330-7;Q06330;D6R927;H0Y8R3;D6RB37;D6RBQ8;D6R946;D6RA45;D6RCM1;Q5QPV1;Q9UBG7	Recombining binding protein suppressor of hairless	6;6;6;6;6;6;6;4;3;2;2;2;2;2;1;1	2.47542	2.11253	2.76112	3	-0.00850809	0.0526941	-0.0190388	3
SRPRB	2.44864	0.000193625	0.368033	0.013207	Q9Y5M8;H7C4H2;C9J5Z8	Signal recognition particle receptor subunit beta	6;4;1	2.34253	2.82236	2.18102	3	0.347552	0.270708	0.485839	3
PPP4C	2.44818	0.0222642	0.329069	0.0297378	P60510;H3BTA2;I3L4X0;H3BV22;H3BPN5;H3BVE3	Serine/threonine-protein phosphatase 4 catalytic subunit;Serine/threonine-protein phosphatase	8;7;5;5;2;2	0.174406	3.56523	3.60491	3	0.227987	0.526069	0.233152	3
GTF2H1	2.44743	0.00182226	-0.0416261	0.754607	P32780;P32780-2;E9PM51;E9PL58;F5H0Y9;E9PI26	General transcription factor IIH subunit 1	11;7;3;2;1;1	3.0583	2.92058	1.36342	3	0.0949116	0.10286	-0.32265	3
HIRIP3	2.44606	0.000137383	0.0629483	0.620097	Q9BW71-2;Q9BW71;Q9BW71-3	HIRA-interacting protein 3	9;9;5	2.30996	2.33354	2.69469	3	0.270589	0.0802483	-0.161992	3
SMARCAD1	2.44591	0.00191115	0.129953	0.22045	Q9H4L7-3;Q9H4L7;Q9H4L7-2	SWI/SNF-related matrix-associated actin-dependent regulator of chromatin subfamily A containing DEAD/H box 1	3;3;3	2.74977	2.14205	NA	2	0.160275	0.187641	0.0419438	3
MSH2	2.44504	0.00013618	0.289853	0.0681224	P43246;A0A2R8YFH0;E9PHA6;A0A2R8Y6P0;A0A2R8YG02;P43246-2;A0A2R8Y7S8;C9J809;A0A2R8Y713	DNA mismatch repair protein Msh2	25;23;23;23;23;23;18;3;2	2.34173	2.68809	2.30529	3	0.0167816	0.415975	0.436801	3
ZBTB10	2.44264	0.000187183	0.0553974	0.609122	Q96DT7-2;Q96DT7;Q96DT7-3;Q96DT7-4	Zinc finger and BTB domain-containing protein 10	6;6;4;3	2.81174	2.26499	2.2512	3	-0.09968	0.158854	0.107018	3
FBL	2.44045	0.000189799	-0.263335	0.238821	P22087;M0QXL5;M0R0P1;M0R299;M0R2Q4;M0R2U2;M0R1H0;M0R2B0;M0QXC9	rRNA 2-O-methyltransferase fibrillarin	11;10;9;9;9;7;7;7;1	2.4909	2.73492	2.09554	3	-0.140046	0.13711	-0.78707	3
SMARCD2	2.43922	0.00127633	0.0859682	0.517265	J3KMX2;B9EGA3;Q92925-3;Q92925-2;Q92925;J3QWB6;C9JYI7	SWI/SNF-related matrix-associated actin-dependent regulator of chromatin subfamily D member 2	3;3;3;3;3;2;0	2.396	2.48244	NA	2	0.0867838	0.0851527	NA	2
KIAA1143	2.4387	NA	-0.180234	NA	Q96AT1	Uncharacterized protein KIAA1143	1	NA	NA	2.4387	1	NA	NA	-0.180234	1
HNRNPUL1	2.43827	0.00015603	-0.00973553	0.939782	Q9BUJ2-2;Q9BUJ2;A0A0A0MRA5;B7Z4B8;Q9BUJ2-3;Q9BUJ2-4;M0R3F1;M0QYZ0;M0R0K8;M0QZV6;M0QYI8;M0R203;M0QYM5;Q9BUJ2-5;M0R247;A0A087X1I2	Heterogeneous nuclear ribonucleoprotein U-like protein 1	18;18;17;17;17;17;14;10;6;5;5;4;2;2;1;1	2.72753	2.23438	2.35292	3	-0.119401	-0.164642	0.254836	3
SF3B4	2.43765	0.000195937	-0.00257172	0.978527	Q15427;Q5SZ64	Splicing factor 3B subunit 4	7;4	2.54352	2.70239	2.06703	3	0.0612923	-0.0604123	-0.00859516	3
RFC3	2.43601	0.000583951	0.22124	0.122219	P40938;P40938-2;A0A087X270	Replication factor C subunit 3	6;5;1	2.9555	2.60741	1.74512	3	0.353097	0.33674	-0.0261169	3
TFAP4	2.43491	NA	-0.0654903	0.749169	Q01664;I3L4L6;I3L301	Transcription factor AP-4	4;1;1	2.43491	NA	NA	1	0.224905	NA	-0.355885	2
CXXC1	2.43479	0.000221233	-0.295644	0.0301793	Q9P0U4;Q9P0U4-2;K7EQ21;K7EQZ1;K7EJR0;K7EKZ6	CXXC-type zinc finger protein 1	10;10;9;4;3;2	2.10762	2.82806	2.3687	3	-0.297289	-0.179923	-0.409719	3
TRMT1L	2.43399	0.00163975	0.211825	0.0788037	Q7Z2T5;Q7Z2T5-2;X6RK96	TRMT1-like protein	18;9;4	3.43416	2.18919	1.67863	3	0.221815	0.307312	0.106348	3
PSIP1	2.42826	0.000172989	0.0292406	0.833607	O75475;O75475-3;O75475-2;V9GYT7	PC4 and SFRS1-interacting protein	12;8;8;1	2.6345	2.54812	2.10216	3	0.148218	0.214871	-0.275367	3
BAZ1A	2.42705	0.000117117	-0.0153706	0.873942	Q9NRL2;Q9NRL2-2;A0A087WWN7;H0YJ74;H0YJP5	Bromodomain adjacent to zinc finger domain protein 1A	40;39;5;1;1	2.53279	2.44819	2.30016	3	0.0594937	-0.0203843	-0.0852212	3
NT5DC1	2.42598	0.00905028	0.317968	0.0583426	Q5TFE4;Q5QPD0;Q5TFE4-2	5-nucleotidase domain-containing protein 1	5;3;3	0.740712	3.59837	2.93887	3	0.473215	0.0230424	0.457647	3
UBE2S	2.42414	0.00101971	0.344888	0.0481926	Q16763;K7EPJ1;K7EM75	Ubiquitin-conjugating enzyme E2 S	4;3;1	3.12811	1.61065	2.53366	3	0.601221	0.360308	0.0731347	3
SRBD1	2.42197	0.000674923	0.0550108	0.663892	Q8N5C6;Q8N5C6-2	S1 RNA-binding domain-containing protein 1	20;11	2.9678	2.60077	1.69736	3	0.0272956	0.284396	-0.146659	3
SKIV2L2	2.42173	0.00011075	0.09918	0.381594	P42285;H0YAC4;H0Y8U3;D6REC7	Superkiller viralicidic activity 2-like 2	28;3;2;1	2.35389	2.45933	2.45198	3	0.0988238	0.245131	-0.0464144	3
RBM15	2.4215	0.000110751	-0.0663552	0.488961	A0A494C001;A0A499FJY3;A0A087WWP4;Q96T37-4;Q96T37-2;Q96T37-3;Q96T37	Putative RNA-binding protein 15	23;23;23;23;23;23;23	2.40084	2.37637	2.4873	3	-0.0833246	-0.085711	-0.0300299	3
PPIE	2.42109	0.002688	0.289991	0.0827386	Q9UNP9-2;Q9UNP9;Q9UNP9-3;E9PKY5;E9PEQ6;E9PK21;E9PIB0	Peptidyl-prolyl cis-trans isomerase E;Peptidyl-prolyl cis-trans isomerase	7;7;7;6;6;2;1	2.83714	2.00504	NA	2	0.350271	0.229711	NA	2
BCCIP	2.42075	0.00334707	0.235617	0.178763	Q9P287-4;Q9P287-3;Q9P287;Q9P287-2	BRCA2 and CDKN1A-interacting protein	3;3;3;3	3.35149	2.72855	1.1822	3	0.613249	0.0133551	0.0802483	3
SBDS	2.42013	NA	-0.166339	0.368471	A0A087X020;Q9Y3A5;F8WE72	Ribosome maturation protein SBDS	4;4;2	2.42013	NA	NA	1	0.0506062	NA	-0.383285	2
GLE1	2.41982	0.0015481	-0.0322707	0.816268	Q53GS7;Q53GS7-2	Nucleoporin GLE1	6;4	2.23288	2.60677	NA	2	-0.125557	0.0610158	NA	2
MED13	2.41881	NA	-0.206795	NA	Q9UHV7;J3QRB7	Mediator of RNA polymerase II transcription subunit 13	4;1	NA	2.41881	NA	1	NA	-0.206795	NA	1
RAB14	2.41747	0.000529047	0.201012	0.271328	P61106;X6RFL8	Ras-related protein Rab-14	5;4	2.75035	1.73829	2.76376	3	0.62499	-0.0364519	0.0144981	3
PHIP	2.41583	0.000520431	-0.0548894	0.646837	Q8WWQ0;Q6RI45-5;Q6RI45-2;Q6RI45;H7C409;H7BZR9;Q6RI45-3;Q6RI45-4;Q9NSI6-3;Q9NSI6-2;Q9NSI6	PH-interacting protein	35;2;2;2;1;1;1;1;1;1;1	2.94636	2.50967	1.79146	3	0.0746424	0.0333701	-0.272681	3
CXorf56	2.41539	0.00133736	-0.143476	0.267497	Q9H5V9-2;Q9H5V9-3;Q9H5V9	UPF0428 protein CXorf56	4;4;4	1.48218	3.09134	2.67263	3	-0.236028	-0.279144	0.0847446	3
TBL2	2.41498	0.00314008	0.140942	0.426928	E9PF19;Q9Y4P3;Q96E41;A0A087WXC6	Transducin beta-like protein 2	7;7;6;1	3.10697	2.98233	1.15563	3	0.277152	0.423524	-0.277849	3
MAVS	2.41449	0.000225175	-0.136137	0.43993	Q7Z434;Q7Z434-4;Q7Z434-5;Q7Z434-2	Mitochondrial antiviral-signaling protein	8;7;1;1	2.75536	2.44702	2.04109	3	0.131589	0.0153548	-0.555354	3
RCC1	2.41439	0.000134824	0.197373	0.0791869	P18754;P18754-2;C9JW69;C9JRH2;C9J3R0;C9JMJ4;C9JQZ4	Regulator of chromosome condensation	10;10;9;8;8;8;8	2.4176	2.59343	2.23216	3	0.200002	0.156267	0.23585	3
MORC3	2.41379	0.000139971	-0.00839997	0.939692	Q14149	MORC family CW-type zinc finger protein 3	11	2.33868	2.63708	2.26562	3	0.0936954	-0.189697	0.0708015	3
PRPF3	2.41275	0.000574232	-0.112019	0.414681	O43395;O43395-3	U4/U6 small nuclear ribonucleoprotein Prp3	23;10	2.8542	2.66364	1.72042	3	0.0278618	0.0284277	-0.392345	3
CWC27	2.41266	0.00666495	-0.00115281	0.996012	Q6UX04;Q6UX04-2;D6REK3	Peptidyl-prolyl cis-trans isomerase CWC27 homolog	7;6;5	3.1022	3.29062	0.845158	3	0.506196	0.063641	-0.573295	3
SCAF11	2.41259	0.000163704	-0.08234	0.545527	F8VXG7;Q99590;Q99590-2;A0A0A0MTP7	Protein SCAF11	13;13;12;8	2.39191	2.67866	2.16722	3	-0.212467	-0.237064	0.202512	3
VPS72	2.41139	0.000269228	-0.0395081	0.674946	Q15906;Q15906-2;A0A1W2PPT2	Vacuolar protein sorting-associated protein 72 homolog	5;5;4	1.9452	2.59326	2.69572	3	-0.0581725	-0.0557712	-0.00458061	3
PWP2	2.4112	0.000672075	-0.0318088	0.841204	A0A0B4J2E5;Q15269;A0A0J9YX21;C9J544;A0A096LPI6	Periodic tryptophan protein 2 homolog	9;9;1;1;1	2.35279	3.0857	1.79511	3	0.215989	0.0953168	-0.406732	3
C1orf174	2.40966	0.00570291	0.230978	0.120953	Q8IYL3	UPF0688 protein C1orf174	2	3.07288	1.74644	NA	2	0.408386	0.317188	-0.0326395	3
EXOSC2	2.40866	NA	0.535058	NA	A3KFL1;A3KFL5;A3KFL2;Q13868-3;Q13868-2;Q13868	Exosome complex component RRP4	2;2;2;2;2;2	2.40866	NA	NA	1	0.535058	NA	NA	1
ISY1	2.40808	0.00149469	0.0466576	0.790345	Q9ULR0;Q9ULR0-2;Q9ULR0-1;A8MVI5;H0YA89;D6RC18	Pre-mRNA-splicing factor ISY1 homolog	7;7;7;4;3;2	3.39039	2.05852	1.77532	3	0.385707	0.119821	-0.365555	3
HIST2H2BE	2.40372	0.000959583	0.0152235	0.872535	Q16778;P33778;P23527;P06899;Q6DRA6;Q6DN03	Histone H2B type 2-E;Histone H2B type 1-B;Histone H2B type 1-O;Histone H2B type 1-J	0;0;0;0;0;0	1.82753	3.23514	2.14848	3	-0.0182058	-0.011588	0.0754642	3
ACTN1	2.40343	NA	0.316957	NA	P12814-2;P12814;P12814-3;P12814-4;H9KV75;H0YJ11;G3V2W4;H0YJW3;G3V2N5;H7C5W8;G3V2X9	Alpha-actinin-1	3;3;3;3;3;2;1;1;1;1;1	NA	2.40343	NA	1	NA	0.316957	NA	1
SREK1	2.40108	0.000145448	-0.057088	0.657724	Q8WXA9-2;Q8WXA9;A0A087WY03;E5RFV3	Splicing regulatory glutamine/lysine-rich protein 1	9;6;3;3	2.58123	2.18228	2.43972	3	0.116631	0.0234683	-0.311363	3
CDC23	2.40045	0.00434496	0.00361524	0.986385	Q9UJX2;Q9UJX2-3;D6RBY8;D6RCF8;Q9UJX2-2;H0Y936	Cell division cycle protein 23 homolog	8;6;2;2;2;1	3.43256	2.67564	1.09317	3	0.200002	0.36446	-0.553617	3
NDNL2	2.39523	0.000761059	0.0231226	0.904762	Q96MG7	Melanoma-associated antigen G1	6	2.5537	2.97357	1.6584	3	0.273695	0.275245	-0.479573	3
EIF3L	2.39386	0.000179598	0.120253	0.450196	B0QY89;Q9Y262;Q9Y262-2;B0QY90;C9JHP4;C9K0Q7;H7C3A0;H0Y7E6	Eukaryotic translation initiation factor 3 subunit L	25;25;24;18;8;8;5;2	2.70894	2.27313	2.19952	3	0.193583	0.394075	-0.226898	3
SAP30BP	2.39081	0.0207193	0.220522	0.178145	J3QQJ0;Q9UHR5-2;Q9UHR5;J3KS14;F5H478;J3KRU5;X6R3T8;J3QLH3	SAP30-binding protein	5;5;5;3;3;3;3;3	3.3066	3.63448	0.231346	3	0.421695	0.358284	-0.118414	3
PAICS	2.38823	0.000204814	0.517795	0.00316222	P22234;P22234-2;E9PBS1;D6RF62	Multifunctional protein ADE2;Phosphoribosylaminoimidazole-succinocarboxamide synthase;Phosphoribosylaminoimidazole carboxylase	11;11;10;7	2.74459	2.26849	2.15162	3	0.623586	0.419647	0.510152	3
CBX2	2.38631	0.00141076	-0.247768	0.21009	Q14781;Q14781-2	Chromobox protein homolog 2	7;1	2.9274	2.80614	1.42538	3	0.0539454	-0.0975945	-0.699654	3
ZNF148	2.3862	0.000435615	-0.0637499	0.511615	Q9UQR1;C9JRX0;C9K0U4;C9J6Y6;G5E9X2;Q9UQR1-2	Zinc finger protein 148	7;1;1;1;1;1	2.7566	2.61264	1.78936	3	-0.0842114	-0.103441	-0.00359679	3
BLM	2.384	0.00985877	-0.136217	0.392776	H0YNU5;A0A3B3IT82;P54132;H0YLV8	Bloom syndrome protein	8;8;8;2	NA	3.22605	1.54195	2	NA	0.00977712	-0.282211	2
RAVER2	2.38312	0.00193613	0.0622453	0.612453	Q9HCJ3-2;Q9HCJ3;E9PE10	Ribonucleoprotein PTB-binding 2	5;5;2	3.07411	1.33377	2.74149	3	0.25181	0.082975	-0.148049	3
BOD1L1	2.38254	0.000194617	-0.0519216	0.600766	Q8NFC6;H0Y9Y2;F8WDD0	Biorientation of chromosomes in cell division protein 1-like 1	36;2;1	2.25281	2.7194	2.1754	3	-0.0147182	-0.144361	0.00331439	3
RAB7A	2.37938	0.000200189	0.229197	0.0743495	P51149;C9J592;C9J8S3;C9IZZ0;C9J4V0;C9J4S4;C9J7D1	Ras-related protein Rab-7a	8;6;6;5;4;3;2	2.58595	2.03365	2.51854	3	0.1956	0.37829	0.1137	3
PFN1	2.37926	0.00243041	0.333707	0.176771	P07737;K7EJ44;CON__P02584;I3L3D5	Profilin-1	5;3;2;2	2.1137	3.47521	1.54886	3	0.709114	0.551295	-0.259288	3
LRRC41	2.37871	0.00236133	-0.164224	0.175573	A0A0B4J2G4;Q15345-3;Q15345;A0A087X0S7;A0A087WTU1;A0A0C4DH00	Leucine-rich repeat-containing protein 41	7;7;7;6;6;2	2.03344	2.72397	NA	2	-0.228283	0.00547185	-0.26986	3
CHD4	2.37852	0.000178221	-0.0397144	0.672472	A0A2R8Y425;A0A2R8Y5J0;A0A2R8YFK9;A0A2U3TZM0;F5GWX5;A0A2R8Y212;A0A2R8Y521;A0A0C4DGG9;Q14839;Q14839-2;A0A2R8YFD8;A0A2R8YDJ9;A0A2R8YD40;A0A2R8Y8C1;A0A2R8Y4X2;A0A2R8YER1;A0A2R8Y445;A0A2R8YDW2;A0A2R8Y5Z7;A0A2R8Y685;A0A2R8Y8B3;A0A2R8Y7I0;A0A2R8Y7M9;A0A2R8Y5M9;A0A2R8YE38;Q8TDI0;K7EMY3;F5H6N4;F2Z2R5;A0A2R8Y6G9;A0A2R8Y7X1;I3L229;H7C3H7;H7C0J3;A0A2R8Y795;K7EPV1;K7ESA5	Chromodomain-helicase-DNA-binding protein 4	77;77;77;77;77;77;77;77;77;77;75;68;65;60;57;59;59;56;44;41;37;33;32;25;23;6;4;9;2;3;2;0;0;0;1;0;0	2.27599	2.18317	2.67641	3	-0.0655665	-0.0183081	-0.0352687	3
ANXA2	2.3783	0.000225935	0.390305	0.102104	P07355;P07355-2;H0YN42;H0YMD0;H0YMU9;A6NMY6;H0YKS4;H0YM50;H0YNP5;H0YN28;H0YL33;H0YMM1;H0YKZ7;H0YLV6;H0YMT9;H0YKX9;H0YMW4;H0YKL9;H0YNA0;H0YKV8;H0YN52;H0YMD9;H0YNB8;H0YKN4;H0YLE2	Annexin A2;Annexin;Putative annexin A2-like protein	17;17;15;14;14;13;11;11;9;8;8;8;7;7;7;7;7;6;5;5;4;4;3;3;1	2.26391	2.11243	2.75857	3	0.91288	0.0103502	0.247685	3
GNL2	2.37702	0.00294596	-0.12017	0.693853	Q13823;H0YG10	Nucleolar GTP-binding protein 2	11;4	3.1229	2.83099	1.17716	3	-0.0823162	0.600365	-0.87856	3
XPC	2.3736	0.000196422	-0.191996	0.146101	Q01831;Q01831-2;E7EUB5	DNA repair protein complementing XP-C cells	8;7;1	2.4124	2.06471	2.64368	3	-0.153992	-0.0304277	-0.391569	3
TADA1	2.37156	NA	0.0706099	0.593631	Q96BN2	Transcriptional adapter 1	3	2.37156	NA	NA	1	0.0432045	NA	0.0980152	2
ZC3HC1	2.36849	NA	0.148522	0.304531	C9J0I9;Q86WB0;Q86WB0-3;Q86WB0-2;F8WAU5	Nuclear-interacting partner of ALK	7;7;6;6;1	2.36849	NA	NA	1	0.216113	NA	0.0809305	2
DHX37	2.36757	0.000424893	-0.0640637	0.576004	Q8IY37;F5H3Y4	Probable ATP-dependent RNA helicase DHX37	17;15	2.31626	2.89695	1.8895	3	-0.0787617	0.10742	-0.22085	3
KATNAL2	2.36671	0.00409519	0.375608	0.0436031	K7EM02;K7EIJ8;Q8IYT4-2;Q8IYT4	Katanin p60 ATPase-containing subunit A-like 2	1;1;1;1	2.89712	1.83629	NA	2	0.29725	0.453965	NA	2
CTPS1	2.3661	0.00143323	0.440436	0.0380249	B4E1E0;A0A3B3IRI2;P17812-2;P17812;A0A3B3IRQ8;A0A3B3ITF6;A0A3B3ITB8;A0A3B3ISY3;Q9NRF8	CTP synthase;CTP synthase 1	4;4;4;4;3;3;2;1;1	2.32363	2.40858	NA	2	0.588325	0.292546	NA	2
WAC	2.36516	0.000406958	-0.044869	0.727696	Q9BTA9-2;Q9BTA9;Q9BTA9-5;A0A0A0MRT2;Q9BTA9-3;C9JD58;J3QTA0;A0A494C0C1;C9JVK6;A0A494C0B7;A0A494C0S5	WW domain-containing adapter protein with coiled-coil	9;9;7;6;6;4;4;3;3;2;2	2.5888	2.70682	1.79987	3	0.0143553	0.146786	-0.295748	3
POLA1	2.36482	0.000329483	0.212521	0.127518	A0A087WU64;A6NMQ1;P09884	DNA polymerase;DNA polymerase alpha catalytic subunit	14;14;14	2.5101	2.71039	1.87398	3	0.423309	0.197614	0.0166389	3
FIP1L1	2.36212	0.000204529	-0.258269	0.0521047	Q6UN15-5;Q6UN15;Q6UN15-3;Q6UN15-4;A0A0B4J203;H0Y8P7	Pre-mRNA 3-end-processing factor FIP1	15;15;14;10;8;5	2.69323	2.27384	2.11929	3	-0.177474	-0.183949	-0.413384	3
PDLIM5	2.35927	0.00346602	-0.0195689	0.909065	Q96HC4;Q96HC4-4;Q96HC4-6;Q96HC4-7;Q96HC4-3;Q96HC4-2;A0A0D9SFR4;H0YBI4;H0Y8Y3;A0A0A0MSP3;H0Y929	PDZ and LIM domain protein 5	9;6;6;5;4;4;3;3;3;2;1	1.81979	3.61542	1.64259	3	0.201257	0.186754	-0.446718	3
GRWD1	2.35922	0.000131827	0.0418819	0.663536	Q9BQ67;M0QX71	Glutamate-rich WD repeat-containing protein 1	8;4	2.26873	2.47329	2.33563	3	0.104202	0.0321008	-0.0106575	3
ERCC2	2.35904	0.000879835	0.00490738	0.959777	A8MX75;P18074;E7EVE9;P18074-2;K7EIT8;B4E0F6;K7EKF3;K7ENL1	TFIIH basal transcription factor complex helicase XPD subunit	7;7;6;5;3;2;2;1	3.15345	2.03069	1.89298	3	-0.00264255	0.0855606	-0.0681959	3
RNH1	2.35551	0.00145094	0.166273	0.525994	P13489;E9PMJ3;E9PLZ3;E9PIM9;E9PMA9;E9PMN0;E9PIK5;H0YCR7	Ribonuclease inhibitor	3;2;2;2;1;1;1;1	NA	2.38491	2.32612	2	NA	-0.239277	0.571822	2
NUP153	2.35403	0.000453916	-0.275466	0.102902	P49790;P49790-2;P49790-3	Nuclear pore complex protein Nup153	34;33;33	2.78461	2.49523	1.78225	3	-0.109826	-0.111415	-0.605157	3
ILKAP	2.35183	0.000295333	0.336813	0.0271722	Q9H0C8;E9PC05;F8SNU7;F8SNU6;H7C2I8	Integrin-linked kinase-associated serine/threonine phosphatase 2C	5;2;2;1;1	2.25716	2.79023	2.0081	3	0.489646	0.365693	0.155102	3
FAM98A	2.35144	0.000152253	0.0302905	0.763798	Q8NCA5;E9PH82;C9J3G8	Protein FAM98A	5;5;1	2.54387	2.31733	2.19311	3	-0.00633288	0.14274	-0.0455357	3
CHD7	2.35132	0.000223874	-0.0835454	0.449259	Q9P2D1;Q9P2D1-2;Q9P2D1-4;Q9P2D1-3	Chromodomain-helicase-DNA-binding protein 7	25;3;2;2	2.71853	2.18574	2.1497	3	-0.175941	-0.149201	0.0745054	3
CWC22	2.34826	0.000442047	0.10838	0.331494	Q9HCG8;B7WP74	Pre-mRNA-splicing factor CWC22 homolog	11;9	1.78647	2.49044	2.76788	3	-0.0252798	0.238053	0.112367	3
PHC2	2.34807	0.000432721	-0.227192	0.0589413	B3KPJ4;A0A0A0MSI2;Q8IXK0-2;Q8IXK0-4;Q8IXK0;Q8IXK0-5;Q8IXK0-3;H7C528;Q8NDX5-2;Q8NDX5;Q8NDX5-7	Polyhomeotic-like protein 2	5;5;5;5;5;5;4;1;1;1;1	2.92332	2.10558	2.01532	3	-0.244634	-0.141796	-0.295146	3
RAD21	2.3435	0.00147491	-0.104284	0.349462	O60216;E5RFV8;E5RIN7;E5RJW1;E5RJK5;E5RI01;E5RFZ5;Q9H4I0;A0A140T8W2;E5RG18;Q9H4I0-2	Double-strand-break repair protein rad21 homolog	10;3;3;2;2;2;2;2;1;1;1	2.32737	2.35963	NA	2	-0.139919	0.0430645	-0.215999	3
OLA1	2.34043	0.000180098	0.413027	0.0451535	J3KQ32;Q9NTK5;Q9NTK5-3;C9JTK6;Q9NTK5-2;C9JCJ9	Obg-like ATPase 1	4;4;3;2;2;1	2.52231	2.42782	2.07115	3	0.784671	0.344715	0.109695	3
ZNF326	2.34037	0.000484915	-0.111161	0.44841	Q5BKZ1;A0A0A0MRN4;Q5BKZ1-3	DBIRD complex subunit ZNF326	8;4;4	1.82249	2.32455	2.87408	3	-0.184671	-0.343531	0.194717	3
TRIP12	2.33837	0.000174684	0.0770337	0.565498	Q14669-3;Q14669;G5E9G6;H7C2Y1;C9JLD7;C9JLJ5;C9JSX9;F8W9P3;H7C1L9	E3 ubiquitin-protein ligase TRIP12	2;1;1;0;1;0;0;0;0	2.45117	2.48434	2.0796	3	0.291014	0.123004	-0.182917	3
CCNT1	2.33823	0.000814805	-0.067441	0.507438	O60563;A0A1W2PQ16;O60563-2	Cyclin-T1	13;3;3	3.0953	1.88155	2.03783	3	-0.0414765	0.00906047	-0.169907	3
EMD	2.33653	0.000185931	-0.169231	0.173935	P50402;Q5HY57;F8WEQ1	Emerin	14;9;1	2.60298	2.116	2.2906	3	-0.11652	-0.0405414	-0.350633	3
UTP14A	2.3314	0.00117436	-0.360472	0.269251	Q9BVJ6-3;Q9BVJ6;Q9BVJ6-2;X6RJY0;Q5TAP6	U3 small nucleolar RNA-associated protein 14 homolog A	24;24;19;7;7	2.50353	2.98483	1.50586	3	-0.190783	0.284869	-1.1755	3
DDB1	2.33113	0.000178236	0.192365	0.0918147	Q16531;F5GY55;Q16531-2;F5GWI0;F5GZY8;F5H2L3;F5GYG8;F5H198	DNA damage-binding protein 1	26;21;13;6;6;6;4;2	2.5299	2.37932	2.08418	3	0.201885	0.258579	0.116631	3
RPL26	2.32699	0.00158604	-0.151868	0.633244	J3QRI7;J3QQQ9;J3QQV1;J3QRC4;P61254;J3KSS0;J3KS10	60S ribosomal protein L26	1;1;1;1;1;1;0	NA	2.23076	2.42322	2	NA	0.374845	-0.67858	2
ACLY	2.32694	0.000195121	0.376868	0.0182481	P53396-2;P53396;P53396-3;K7ESG8	ATP-citrate synthase	14;14;11;3	2.03735	2.41597	2.52749	3	0.394734	0.199123	0.536749	3
SMCHD1	2.32604	0.000722099	-0.110078	0.302411	A6NHR9;A6NHR9-2;J3KTL8;A6NHR9-3;A0A2R8YCU7;J3QSH1;A0A2R8YE92;J3KRK8	Structural maintenance of chromosomes flexible hinge domain-containing protein 1	64;62;43;27;8;6;3;1	2.04436	1.89445	3.03931	3	-0.170037	-0.166244	0.00604663	3
FAM208A	2.32524	0.000292894	-0.113317	0.286771	Q9UK61-3;Q9UK61-4;Q9UK61;Q9UK61-2;A0A087X0F1	Protein FAM208A	29;29;29;21;14	1.90912	2.66008	2.40652	3	-0.0865686	-0.219354	-0.0340274	3
G3BP2	2.32491	0.00014066	0.220757	0.29164	Q9UN86-2;Q9UN86;D6RAC7;D6RB17;D6R9X5;D6R9A4;D6RBM9;D6REX8;D6RBR0;D6RE13;D6RBW8;D6RGJ4	Ras GTPase-activating protein-binding protein 2	8;8;2;2;1;1;1;1;1;1;1;1	2.39364	2.21054	2.37056	3	0.488001	0.467593	-0.293324	3
KPNA1	2.32392	0.00895642	0.301207	0.046202	P52294;C9JYI4;C9J352;C9JWD9;F2Z3G4;C9J4U1	Importin subunit alpha-5;Importin subunit alpha-5, N-terminally processed	3;3;3;3;3;3	3.12449	3.16094	0.686336	3	0.403268	0.422018	0.0783366	3
RAD18	2.32331	0.00433443	0.0403166	0.796036	Q9NS91;F8WE49;H7C3I2	E3 ubiquitin-protein ligase RAD18	8;4;1	2.85	NA	1.79661	2	0.200253	NA	-0.11962	2
TCOF1	2.32232	0.00162532	-0.391481	0.0333366	Q13428;Q13428-4;Q13428-2;Q13428-6;H0Y8Y7;Q13428-5;A0A2R8Y857;H0YA99;A0A2R8Y4M7;H0YAB7	Treacle protein	1;1;1;1;0;0;0;0;0;0	NA	2.20992	2.43471	2	NA	-0.379076	-0.403885	2
QRICH1	2.32039	0.0831255	0.400188	0.0215923	Q2TAL8	Glutamine-rich protein 1	8	4.63355	3.2447	-0.917088	3	0.153676	0.581592	0.465295	3
UCHL1	2.32027	0.0015863	0.324374	0.0806289	D6RE83;P09936;D6R956;D6R974	Ubiquitin carboxyl-terminal hydrolase isozyme L1	3;3;2;1	2.23597	2.40458	NA	2	0.455544	0.193204	NA	2
ADNP	2.3173	0.000270651	-0.110195	0.295467	Q9H2P0;A0A2R8Y6X0;A0A2R8Y469;A0A2R8YCL6	Activity-dependent neuroprotector homeobox protein	23;19;3;1	1.96129	2.32017	2.67043	3	-0.185458	-0.0102216	-0.134905	3
GTF3C4	2.31611	0.000326256	0.243479	0.0417181	Q9UKN8;F2Z356	General transcription factor 3C polypeptide 4	8;1	2.73357	1.92048	2.29428	3	0.211261	0.244765	0.274411	3
NXF1	2.31586	0.000486701	-0.161937	0.190819	Q9UBU9;E9PIN3;Q9UBU9-2;B4E227;E9PLA7;E9PMV7;E9PQA4;H0YDU0	Nuclear RNA export factor 1	16;15;11;9;2;1;1;1	2.29472	2.84008	1.81279	3	-0.197981	0.0160684	-0.303899	3
LRRC59	2.3131	0.000220391	0.07387	0.512759	Q96AG4;I3L223	Leucine-rich repeat-containing protein 59	10;1	1.98163	2.44935	2.50832	3	0.142348	0.181293	-0.102032	3
RBM28	2.31267	0.000749862	-0.462828	0.0393217	Q9NW13;Q9NW13-2;H7C5G8;C9JE21;C9JAA9	RNA-binding protein 28	15;14;3;3;3	1.9607	3.03439	1.94292	3	-0.724182	-0.0279103	-0.636392	3
LRWD1	2.31231	0.000305101	-0.0478512	0.756625	Q9UFC0;H7C5S6;F8WDB4;H7C5N7	Leucine-rich repeat and WD repeat-containing protein 1	8;5;1;1	2.3949	2.6504	1.89164	3	0.153157	0.113967	-0.410678	3
FOXJ3	2.3113	NA	0.0187543	0.921948	C9JVP0;Q9UPW0-2;Q9UPW0;H0YJG3;S4R3U5;H0YJ94;H0YJ22;H7C1Y6;H0YJ54;G3V3A7;C9JTA7;A0A087X1X6;Q96NZ1-3;P32314-2;Q92949;P32314;O00409-2;P55316;O00409;Q96NZ1;Q9P0K8-2;Q9P0K8;O15353	Forkhead box protein J3;Forkhead box protein N4;Forkhead box protein N2;Forkhead box protein J1;Forkhead box protein N3;Forkhead box protein G1;Forkhead box protein J2;Forkhead box protein N1	2;2;2;1;1;1;1;1;1;1;1;1;1;1;1;1;1;1;1;1;1;1;1	NA	2.3113	NA	1	NA	0.279768	-0.24226	2
CNN3	2.31046	0.000346781	0.139524	0.249909	Q15417-3;Q15417;Q15417-2;E9PDU6;K7ES69;Q99439-2	Calponin-3	5;5;4;2;0;0	2.78844	2.14594	1.997	3	0.328951	0.0480967	0.0415234	3
EXOSC8	2.3084	0.0256429	0.263145	0.103669	Q96B26	Exosome complex component RRP43	4	NA	3.50195	1.11485	2	NA	0.319271	0.207018	2
NMNAT1	2.30504	NA	0.0932879	0.484477	Q9HAN9	Nicotinamide mononucleotide adenylyltransferase 1	4	NA	2.30504	NA	1	NA	0.0955869	0.0909889	2
ZCCHC9	2.30426	0.00381091	-0.27324	0.11348	Q8N567	Zinc finger CCHC domain-containing protein 9	2	2.77726	NA	1.83126	2	-0.158993	NA	-0.387487	2
HIST1H2BN	2.3041	0.00033596	-0.0692045	0.554287	U3KQK0;Q99879;Q99877;Q93079;Q5QNW6;P62807;P58876;O60814;Q5QNW6-2;Q99880;Q96A08	Histone H2B;Histone H2B type 1-M;Histone H2B type 1-N;Histone H2B type 1-H;Histone H2B type 2-F;Histone H2B type 1-C/E/F/G/I;Histone H2B type 1-D;Histone H2B type 1-K;Histone H2B type 1-L;Histone H2B type 1-A	0;0;0;0;0;0;0;0;0;0;0	1.919	2.73212	2.26119	3	-0.016191	0.0724489	-0.263871	3
FNBP4	2.30372	0.000247837	-0.0180304	0.858782	Q8N3X1;Q8N3X1-2	Formin-binding protein 4	9;9	2.31565	2.61727	1.97824	3	0.102591	-0.0680901	-0.0885922	3
ZNF598	2.30244	0.00173924	0.263184	0.111465	Q86UK7-2;Q86UK7-3;Q86UK7;H3BQQ2;H3BPG6	Zinc finger protein 598	6;6;6;5;5	2.44305	2.16182	NA	2	0.179384	0.346985	NA	2
RBM12	2.3019	0.000611628	0.189084	0.112323	Q9NTZ6;A6PVI1;A6PVI0;Q5JX62	RNA-binding protein 12	17;3;3;3	2.30325	2.86744	1.735	3	0.277033	0.231555	0.0586628	3
RNF113A	2.30081	0.0222584	0.0976317	0.390978	O15541	RING finger protein 113A	6	3.43376	0.179129	3.28955	3	0.216238	-0.0693459	0.146003	3
KIAA1429	2.29802	0.000150953	-0.0981573	0.370591	Q69YN4-3;Q69YN4;Q69YN4-2;Q69YN4-4;H0YBN5;H0YB68	Protein virilizer homolog	34;34;28;21;16;2	2.40934	2.18824	2.29647	3	-0.212116	-0.119808	0.0374525	3
SART3	2.29567	0.000238836	0.245651	0.0447152	A0A499FI31;Q15020;Q15020-4;Q15020-2;A0A494C0L2;F8W667;F8VVK9;F8VZM2;H0YHU8;Q15020-3	Squamous cell carcinoma antigen recognized by T-cells 3	17;16;15;6;4;4;3;3;1;1	2.3891	1.95713	2.54078	3	0.167101	0.287472	0.28238	3
HUWE1	2.29551	0.000144876	0.397212	0.0313612	Q7Z6Z7-2;Q7Z6Z7-3;Q7Z6Z7;H0Y659;A0A087X1S3;A0A087X146	E3 ubiquitin-protein ligase HUWE1	26;26;26;8;3;1	2.21779	2.31391	2.35483	3	0.154065	0.351854	0.685716	3
KDM2A	2.29413	0.000162938	0.177289	0.216892	I3VM54;Q9Y2K7;Q9Y2K7-5;Q9Y2K7-2;Q9Y2K7-3;Q9Y2K7-4	Lysine-specific demethylase 2A	8;8;6;6;5;4	2.33082	2.42473	2.12683	3	0.0776532	0.00288251	0.45133	3
GTPBP1	2.29277	0.000213557	0.0344445	0.782472	O00178;F5H716;B0QY59	GTP-binding protein 1	5;3;1	2.24157	2.05846	2.57828	3	0.215616	0.0877344	-0.200018	3
TIMELESS	2.29228	NA	0.476745	NA	Q9UNS1-2;Q9UNS1	Protein timeless homolog	4;4	2.29228	NA	NA	1	0.476745	NA	NA	1
PPP2R5C	2.29152	NA	0.479851	NA	Q96B13;H0YJ75;Q13362-2;Q13362-3;Q13362;Q13362-4;Q13362-5;H0YJ35;G3V2U3;H0Y8C4;E9PFR3;Q14738-3;Q14738-2;Q14738	Serine/threonine-protein phosphatase 2A 56 kDa regulatory subunit gamma isoform;Serine/threonine-protein phosphatase 2A 56 kDa regulatory subunit delta isoform	2;2;2;2;2;2;2;1;1;1;1;1;1;1	2.29152	NA	NA	1	0.479851	NA	NA	1
RPS13	2.29054	NA	-0.0476862	0.74974	J3KMX5;P62277;E9PS50	40S ribosomal protein S13	4;4;2	NA	2.29054	NA	1	NA	0.088413	-0.183785	2
KAT7	2.29036	0.000553023	-0.157046	0.299579	O95251;O95251-4;O95251-2;E7EUP3;O95251-5;O95251-3;D6RFZ5	Histone acetyltransferase KAT7	13;12;11;9;9;8;1	2.53983	2.65375	1.67752	3	0.0729976	-0.0780763	-0.466058	3
ACTL6A	2.28881	0.000515571	0.0327195	0.782328	O96019;O96019-2;H7C5S0;C9JQT2;O94805	Actin-like protein 6A	13;11;6;3;2	2.72574	2.41908	1.72161	3	0.13829	0.143916	-0.184048	3
SLU7	2.28866	0.000184398	-0.235214	0.0469357	O95391;A0A0C4DGD2;E5RGM7;E5RK41	Pre-mRNA-splicing factor SLU7	11;3;3;3	2.12264	2.5176	2.22573	3	-0.196591	-0.240981	-0.26807	3
CCDC55	2.28854	0.000340031	-0.00973562	0.940585	A0A024QZ33;Q9H0G5;K7ERM9	Nuclear speckle splicing regulatory protein 1	10;10;1	2.28004	2.69539	1.8902	3	0.239887	-0.038273	-0.230821	3
MARC1	2.28726	0.0027704	0.258912	0.118585	H7BYZ9;Q5VT66-3;Q5VT66;Q5VT66-2;A0A494C1P3	Mitochondrial amidoxime-reducing component 1	3;3;3;3;2	1.93712	2.6374	NA	2	0.167101	0.350724	NA	2
EIF2S1	2.28724	0.000148225	-0.077059	0.739438	P05198;H0YJS4;G3V4T5	Eukaryotic translation initiation factor 2 subunit 1	5;3;3	2.3104	2.34908	2.20224	3	-0.607463	0.475085	-0.0987991	3
GTF2E1	2.28463	0.000275263	0.271069	0.0400027	P29083;E9PER7;C9IYL4;C9J329	General transcription factor IIE subunit 1	9;3;3;1	2.65741	2.20333	1.99315	3	0.229834	0.399663	0.183709	3
NSFL1C	2.28459	0.000694181	0.297878	0.074582	Q9UNZ2-4;Q9UNZ2;Q9UNZ2-5;F2Z2K0;Q9UNZ2-6;G3V4V8;R4GMY2;R4GNE6	NSFL1 cofactor p47	5;5;5;4;3;1;1;1	2.46103	1.62644	2.76631	3	0.510456	0.382169	0.00100953	3
WDHD1	2.28432	0.000699968	0.0816335	0.602617	O75717;O75717-2;C9JYB3	WD repeat and HMG-box DNA-binding protein 1	9;8;2	1.6204	2.47496	2.7576	3	-0.281684	0.306379	0.220206	3
DDX23	2.28379	0.000197006	0.0473052	0.659887	Q9BUQ8;H0YI52;F8VVA2	Probable ATP-dependent RNA helicase DDX23	16;1;1	2.22953	2.53331	2.08853	3	-0.0811101	0.187261	0.0357647	3
SYMPK	2.28098	0.00038886	0.243315	0.0940505	Q92797;A0A087WUE9;M0R3C7;Q92797-2;M0R180;M0QXP5;M0R1C2;M0R033	Symplekin	16;12;8;8;3;3;2;1	2.78216	2.06247	1.99833	3	0.479955	0.168514	0.081476	3
USP5	2.28067	0.0003177	0.261686	0.0620786	P45974-2;P45974;F5H571	Ubiquitin carboxyl-terminal hydrolase 5	5;5;1	2.1032	2.02304	2.71577	3	0.417056	0.290896	0.0771062	3
TIA1	2.27752	0.00144572	-0.0989475	0.39789	F8W8I6;P31483;P31483-3;E5RGV5;E5RG67	Nucleolysin TIA-1 isoform p40	2;2;2;2;1	3.17133	1.94261	1.71862	3	-0.139093	-0.239089	0.0813396	3
ZC3H11A	2.27561	0.00322778	0.225891	0.0762114	O75152;E9PQ61;E9PBY7;A0A1W2PPR9;A0A1B0GTU1;A0A494C0C4	Zinc finger CCCH domain-containing protein 11A	14;12;9;5;4;4	2.89956	2.82605	1.10123	3	0.0764223	0.273217	0.328032	3
COPS2	2.27545	0.00277842	0.514046	0.0207915	B4DIH5;P61201;P61201-2;H0YKU5;H0YMC2;H0YM03	COP9 signalosome complex subunit 2	5;5;5;2;1;1	2.61937	1.93153	NA	2	0.638306	0.389787	NA	2
CCT3	2.27481	0.000158932	0.38476	0.0093666	P49368;P49368-2;B4DUR8;Q5SZX9;E9PRC8;Q5SZX6;E9PM09;Q5SZW8;E9PQ35	T-complex protein 1 subunit gamma	16;15;13;5;5;5;4;3;1	2.40398	2.22079	2.19965	3	0.329066	0.351063	0.47415	3
GNL1	2.27438	NA	0.0408223	NA	P36915;A2AB27;A0A140T8Y2;P36915-2	Guanine nucleotide-binding protein-like 1	2;1;1;1	NA	2.27438	NA	1	NA	0.0408223	NA	1
UTP6	2.27433	0.00024899	-0.347374	0.140747	Q9NYH9;J3KRR8;J3QSA7	U3 small nucleolar RNA-associated protein 6 homolog	12;2;1	1.97185	2.57555	2.27558	3	-0.179155	0.0243197	-0.887287	3
NOL12	2.27198	0.00197891	0.070753	0.595297	V9GYY5;Q9UGY1	Nucleolar protein 12	7;7	2.46255	2.08141	NA	2	0.109829	0.0316775	NA	2
PBRM1	2.27193	0.000247512	-0.141782	0.184966	Q86U86-8;Q86U86;Q86U86-5;Q86U86-4;Q86U86-7;Q86U86-9;Q86U86-2;Q86U86-3;E7EVG2;H0Y5B5;Q86U86-6;C9JPI5;C9JQF1;C9J053;C9J409;C9JCJ2	Protein polybromo-1	38;38;37;37;37;37;37;36;32;26;21;5;3;2;1;1	2.44082	2.4475	1.92747	3	-0.105194	-0.224654	-0.0954966	3
CEBPZ	2.26866	0.000256018	-0.282247	0.0623442	Q03701;C9J9W7	CCAAT/enhancer-binding protein zeta	27;4	2.34647	2.52917	1.93033	3	-0.195517	-0.130081	-0.521142	3
WDR5	2.26449	0.00185452	0.180593	0.117552	P61964;V9GYQ5;V9GZ59	WD repeat-containing protein 5	4;1;1	1.59756	3.21448	1.98142	3	0.229465	0.2444	0.067914	3
MORC2	2.26348	0.000250743	-0.126877	0.212882	Q9Y6X9;Q9Y6X9-2;H7C1V1;H7C3M1;Q86VD1-2;Q86VD1	MORC family CW-type zinc finger protein 2	12;11;2;1;1;1	2.04334	2.60098	2.14612	3	-0.145079	-0.0942332	-0.141319	3
CALD1	2.26326	0.000577754	0.129331	0.566527	E9PGZ1;E7EX44;Q05682-5;Q05682-3;Q05682-4;Q05682-6;Q05682-2;Q05682;C9J813	Caldesmon	12;12;12;12;11;11;11;11;10	2.76267	2.32098	1.70614	3	0.325732	0.519341	-0.457078	3
PGAM1	2.26228	NA	0.617581	NA	P18669;P15259;Q8N0Y7	Phosphoglycerate mutase 1;Phosphoglycerate mutase 2	3;2;1	2.26228	NA	NA	1	0.617581	NA	NA	1
RPS6	2.26193	0.000522804	-0.0657999	0.657099	P62753;A2A3R5;A2A3R7	40S ribosomal protein S6	6;4;3	2.76749	1.76022	2.25808	3	0.0784732	0.126048	-0.401921	3
POLR3C	2.26111	0.00178911	0.412545	0.0294575	Q9BUI4;E9PHH9	DNA-directed RNA polymerase III subunit RPC3	7;6	2.15364	2.36857	NA	2	0.374288	0.450802	NA	2
SRPK1	2.26102	0.000356726	0.0578228	0.76398	Q96SB4;H3BLV9;Q96SB4-4;Q96SB4-3;H7C2I2;D6RBF8;D6RBM8;H7C521;A8MPP7;A8MPY5;E7ETV6;Q9UPE1-2;Q9UPE1-3;Q9UPE1-4;Q9UPE1	SRSF protein kinase 1	9;8;8;8;0;1;1;0;0;0;0;0;0;0;0	2.18304	2.69428	1.90574	3	0.164014	0.425782	-0.416327	3
COPS4	2.26032	0.0019219	0.505174	0.0215476	D6RAX7;D6RFN0;Q9BT78;Q9BT78-2;D6RD63	COP9 signalosome complex subunit 4	4;4;4;3;2	2.09913	2.42151	NA	2	0.680594	0.714575	0.120352	3
SIN3A	2.25916	0.000236224	-0.110726	0.284026	Q96ST3;H3BP90;H3BNZ3;H3BT34;H3BQ76;H3BQ88;H3BNA0;H3BQL7	Paired amphipathic helix protein Sin3a	29;4;2;1;1;1;1;1	1.96835	2.2966	2.51251	3	-0.144919	-0.16054	-0.0267194	3
RFC1	2.25813	0.00757452	-0.0324065	0.84741	P35251-2;P35251;A0A1W2PP02;H0Y8U4	Replication factor C subunit 1	17;17;6;2	2.68296	3.2969	0.794532	3	0.167101	0.18409	-0.44841	3
PHF3	2.2564	0.000572649	-0.136763	0.185599	Q92576-2;Q92576;E7EVH3;E7ER40;E9PE34;A0A1B0GX99;D6R9X2;H0Y8L0;D6RBF0	PHD finger protein 3	27;27;20;14;13;13;12;2;1	1.82737	2.84121	2.10061	3	-0.0989381	-0.159138	-0.152211	3
LIN7C	2.2562	NA	0.179384	NA	Q9NUP9;G3V1D4	Protein lin-7 homolog C	1;1	2.2562	NA	NA	1	0.179384	NA	NA	1
HNRNPH2	2.25557	0.000285254	-0.0356044	0.807975	P55795;H0YBK1	Heterogeneous nuclear ribonucleoprotein H2;Heterogeneous nuclear ribonucleoprotein H2, N-terminally processed	6;0	2.63868	2.0707	2.05733	3	-0.173238	-0.231295	0.29772	3
AKAP17A	2.25536	0.0413341	-0.108274	0.29851	Q02040;X6RAJ1;Q02040-2;Q02040-3	A-kinase anchor protein 17A	13;8;8;8	3.55275	3.48594	-0.27262	3	-0.0376213	-0.0883774	-0.198825	3
GTF3C1	2.25442	0.00027067	-0.0273465	0.811617	Q12789;Q12789-3;H3BRD0;I3L1Z3;H3BU55;H3BU37	General transcription factor 3C polypeptide 1	53;52;6;4;4;3	2.1137	2.03436	2.6152	3	-0.136347	-0.117412	0.171719	3
RNF214	2.25385	0.00633186	0.360597	0.0489503	Q8ND24;E9PRE9;E9PN76;Q8ND24-2	RING finger protein 214	4;2;2;2	1.63668	2.87102	NA	2	0.438932	0.282262	NA	2
ANK2	2.2525	0.00171692	-0.182455	0.224451	E9PHW9;A0A5F9ZGY1		1;1	2.27507	2.22993	NA	2	-0.109795	-0.255116	NA	2
AURKB	2.25145	0.000351018	0.00124307	0.992234	Q96GD4-4;Q96GD4;Q96GD4-5;J3QLN8;J3QR41;J3KTD6;J3KT86;Q96GD4-2;Q96GD4-3;J3KRJ2;J3KRF8;B4DXA6;A0A0A0MSY3;Q5Y191;Q9UQB9-2;Q9UQB9-3;Q9UQB9	Aurora kinase B	11;11;11;10;9;9;9;8;5;3;3;0;0;0;0;0;0	2.68439	2.14173	1.92824	3	0.17479	0.0833836	-0.254444	3
NVL	2.25145	0.000904955	0.0632634	0.573439	O15381;O15381-5;O15381-2;O15381-3;O15381-4;E9PH71;E9PGD8;E7EWK7;F8WF01;C9J6P7;C9JP83	Nuclear valosin-containing protein-like	20;19;14;13;12;7;6;6;3;2;1	2.44071	2.77735	1.53629	3	0.131985	0.171591	-0.113785	3
RPF2	2.2514	0.00100336	-0.217417	0.407257	Q9H7B2;Q5VXN0	Ribosome production factor 2 homolog	9;7	2.3732	2.85122	1.52978	3	-0.0476366	0.282618	-0.887233	3
PPP5C	2.25131	0.0119784	0.319006	0.0752762	H0YDU8;P53041;A8MU39;M0R196;A0A087WY80;E7EU14	Serine/threonine-protein phosphatase;Serine/threonine-protein phosphatase 5	4;4;3;1;1;1	3.92647	1.74863	1.07884	3	0.570463	-0.0125627	0.399116	3
RTCB	2.25	0.000167099	0.13485	0.222061	Q9Y3I0	tRNA-splicing ligase RtcB homolog	18	2.36062	2.24957	2.13981	3	0.0911243	0.256286	0.0571383	3
PELP1	2.24943	0.000199963	-0.05313	0.590941	Q8IZL8;C9JFV4;E7EV54;I3L445;I3L1P4;I3L4M7;I3L4P1	Proline-, glutamic acid- and leucine-rich protein 1	17;16;10;7;3;3;2	2.47581	2.19264	2.07984	3	0.0287106	-0.064148	-0.123953	3
LITAF	2.24901	0.000377458	0.17141	0.12996	F5H7D6;H0YNT2;A0A0D9SES8;H0YKT5;H0YKN8;H0YL70;Q04726-2;Q04726-7;Q04726-3;Q04726-6;Q04726-5;Q04726-4;Q04726;H0YNI7;H0YLI3;Q04727-2;Q04727-4;Q04724;Q04727;Q04727-3;H0YKH0;H0YLW9;K7EMK7;Q04725-2;Q04725;H7C4E4	Transducin-like enhancer protein 3;Transducin-like enhancer protein 4;Transducin-like enhancer protein 1	5;5;5;5;5;5;5;5;5;5;5;5;5;3;3;3;3;3;3;3;2;2;2;2;2;1	2.34418	1.80112	2.60174	3	0.27035	0.153027	0.0908534	3
SNRPF	2.24667	0.00214896	0.216432	0.211645	P62306	Small nuclear ribonucleoprotein F	1	2.03439	NA	2.45894	2	0.0593553	NA	0.373509	2
CENPU	2.24553	0.00782879	-0.0546408	0.616345	Q71F23;Q71F23-2;Q71F23-3;Q09GN1;D6R9S4	Centromere protein U	7;6;4;3;1	2.93079	1.56027	NA	2	0.103665	-0.102202	-0.165386	3
MARCKS	2.24543	0.000225454	-0.0375032	0.746457	P29966	Myristoylated alanine-rich C-kinase substrate	4	2.51243	2.024	2.19985	3	0.15056	-0.0628364	-0.200233	3
EIF4G1	2.24474	0.000193912	0.11166	0.448594	E7EX73;E9PGM1;E7EUU4;Q04637-8;Q04637-7;C9K073;C9J2Z7;H7C044;H7C0V6;F8WCF2;C9JHW9;REV__Q8NEG2-2;REV__F5H7J8;B1AN91;B1AN92;REV__Q8NEG2;REV__C9JQZ6;REV__J3KQX6	Eukaryotic translation initiation factor 4 gamma 1	1;1;1;1;1;1;1;0;0;0;0;0;0;0;0;0;0;0	2.25547	2.05335	2.42538	3	0.139862	0.375401	-0.180283	3
CCDC124	2.2441	0.00256252	0.377217	0.0512231	Q96CT7;M0R2F5	Coiled-coil domain-containing protein 124	4;2	1.95289	2.53531	NA	2	0.257614	0.49682	NA	2
PRRC2A	2.24326	0.0009143	0.0123944	0.936295	P48634;P48634-3;P48634-2;P48634-4;Q5JT00;REV__H0Y9K7;REV__H7C367;REV__Q15233-2;REV__Q9NUQ3-2;REV__Q15233;REV__Q9NUQ3;REV__P23246-2;REV__P23246;Q9HCE9-2;Q9HCE9	Protein PRRC2A	21;20;19;13;0;0;0;0;0;0;0;0;0;0;0	2.90508	2.1973	1.6274	3	0.0982848	0.280125	-0.341226	3
BOP1	2.2431	0.00116017	-0.0630362	0.667153	Q14137-2;Q14137;A0A075B729	Ribosome biogenesis protein BOP1	6;6;1	2.87772	2.36466	1.48693	3	0.0652966	0.137372	-0.391777	3
WAPAL	2.24205	0.000250914	0.119497	0.238671	Q7Z5K2;Q7Z5K2-2;Q7Z5K2-3;Q8WVX6;F6QZY1	Wings apart-like protein homolog	15;15;15;6;6	2.49616	2.29146	1.93854	3	0.130272	0.15043	0.0777899	3
DAZAP1	2.24055	0.000240806	-0.00712643	0.95515	K7EQ55;K7EK33;Q96EP5;K7EQ02;Q96EP5-2	DAZ-associated protein 1	6;6;6;5;5	2.54861	2.07492	2.09813	3	-0.115472	-0.154442	0.248535	3
HMGB3	2.24044	0.00030151	0.146668	0.217515	E9PES6;E7ES08;E7EQU1;O15347	High mobility group protein B3	8;8;8;8	2.09565	2.62768	1.99798	3	0.0871912	0.315218	0.0375931	3
SRRM1	2.2338	0.00047524	0.0830397	0.499726	A9Z1X7;Q8IYB3-2;Q8IYB3;E9PCT1;M0R088;M0R1E7;M0QXG5	Serine/arginine repetitive matrix protein 1	8;8;8;7;6;2;2	1.76418	2.24802	2.68919	3	0.195726	0.196607	-0.143213	3
SS18L1	2.23352	NA	-0.195137	NA	O75177	Calcium-responsive transactivator	2	NA	NA	2.23352	1	NA	NA	-0.195137	1
MAGED2	2.23206	0.00418577	0.258114	0.0945932	Q9UNF1;Q5H909;Q9UNF1-2;Q5H907;A0A087X070;G5E9N2;Q12816-5;Q12816-2;Q12816-3;Q12816-4;Q12816	Melanoma-associated antigen D2	13;12;12;10;1;1;1;1;1;1;1	2.66466	3.02311	1.00839	3	0.373175	0.417488	-0.0163223	3
ATR	2.23202	0.004346	0.48941	0.0167657	A0A590UJ01;Q13535-2;Q13535-3;Q13535	Serine/threonine-protein kinase ATR	6;6;6;6	1.75412	2.70993	NA	2	0.51248	0.46634	NA	2
SCAF1	2.23119	0.00177772	-0.0221689	0.867996	Q9H7N4	Splicing factor, arginine/serine-rich 19	7	NA	2.24747	2.21491	2	NA	-0.0843185	0.0399806	2
HNRNPUL2	2.23091	0.000202494	0.0258227	0.834693	Q1KMD3;H3BQZ7	Heterogeneous nuclear ribonucleoprotein U-like protein 2	19;17	2.28617	2.017	2.38956	3	-0.0723462	-0.116942	0.266757	3
PSMC5	2.23023	0.00187439	0.693095	0.00615072	P62195-2;P62195;J3QQM1;J3QSA9;J3QSE0;J3QLH6;J3KRP2	26S protease regulatory subunit 8	4;4;3;2;1;1;1	2.33239	2.12806	NA	2	0.611267	0.774924	NA	2
NUP54	2.22741	0.00194004	0.281547	0.0920623	Q7Z3B4-3;Q7Z3B4;Q7Z3B4-2	Nucleoporin p54	5;5;3	2.09916	2.35566	NA	2	0.354452	0.208642	NA	2
NCAPH	2.22727	0.00151731	0.0547302	0.703746	E9PHA2;Q15003;C9J470;Q15003-2;H7C415;C9JZP1	Condensin complex subunit 2	7;7;5;5;2;2	2.30206	1.42508	2.95467	3	0.25689	0.171207	-0.263906	3
GPATCH8	2.22697	0.0020364	-0.00348271	0.978452	Q9UKJ3-2;Q9UKJ3;K7EKU0	G patch domain-containing protein 8	8;8;2	NA	2.38926	2.06468	2	NA	0.00791308	-0.0148785	2
EIF3E	2.22679	0.000189442	0.173146	0.337173	P60228;E5RGA2;H0YBR5;E5RHS5;H0YAW4;E5RIT4;E5RIP5;E5RJ25;E5RII3;H0YBP5	Eukaryotic translation initiation factor 3 subunit E	15;10;6;6;5;4;3;3;3;1	2.38333	2.22608	2.07097	3	0.262794	0.490159	-0.233515	3
CDV3	2.22666	NA	0.299536	0.0755645	Q9UKY7-2;Q9UKY7;H0Y8K3;D6RFH2;D6RDN0;D6R9V8;Q9UKY7-3	Protein CDV3 homolog	3;3;2;1;1;1;1	NA	2.22666	NA	1	NA	0.356257	0.242816	2
FUS	2.22654	0.000891075	-0.340914	0.0240548	P35637-2;P35637;H3BPE7	RNA-binding protein FUS	9;9;8	1.94613	1.79173	2.94175	3	-0.499606	-0.338597	-0.184539	3
QSER1	2.22615	0.000223632	0.0348765	0.807822	A0A3B3IRW6;Q2KHR3;Q2KHR3-2;H0YCQ7;A0A3B3ISY4	Glutamine and serine-rich protein 1	14;14;13;6;2	2.49021	2.08423	2.10401	3	-0.0105848	0.334568	-0.219354	3
CCT4	2.22295	0.00016685	0.332787	0.0287441	P50991-2;P50991	T-complex protein 1 subunit delta	14;14	2.20223	2.2833	2.18331	3	0.432318	0.431035	0.135009	3
UFD1L	2.22284	0.00266674	0.680072	0.0255783	Q92890;Q92890-1;Q92890-3;C9JNP9;C9IZG3;C9J6N9	Ubiquitin fusion degradation protein 1 homolog	4;4;3;2;2;1	2.51581	1.92987	NA	2	0.345737	0.405883	1.28859	3
HSP90AB2P	2.21953	0.000581555	0.534256	0.00548176	Q58FF8	Putative heat shock protein HSP 90-beta 2	1	2.71365	1.69813	2.24681	3	0.644133	0.643764	0.314871	3
MAD1L1	2.21936	0.000177328	0.314317	0.0730395	Q9Y6D9;Q9Y6D9-3;C9JIR0;C9JKI7;C9JJ38	Mitotic spindle assembly checkpoint protein MAD1	18;15;3;2;2	2.29983	2.09983	2.25843	3	0.338795	0.588517	0.0156403	3
MEN1	2.21934	NA	-0.0636504	NA	E7EN32;A0A5F9ZHS3;O00255-2;A0A5F9ZI68;E7ENS2;E7EPR4;E7ET29;O00255-3;O00255	Menin	3;3;3;2;2;2;2;2;2	2.21934	NA	NA	1	-0.0636504	NA	NA	1
GOLGA2	2.21832	NA	-0.0143575	0.92029	A0A2Q2TH77;Q08379-2;Q08379;A0A1W2PQY5;A0A087WYC0;Q9NVV4-2	Golgin subfamily A member 2	3;3;3;2;1;1	NA	2.21832	NA	1	NA	0.101919	-0.130634	2
ZNF503	2.21709	0.00424101	0.178283	0.23173	Q96F45;Q96F45-2;Q96F45-3	Zinc finger protein 503	4;3;2	3.04916	2.59146	1.01066	3	0.396598	0.248778	-0.110526	3
KAT8	2.21686	NA	0.505484	NA	Q9H7Z6;Q9H7Z6-2	Histone acetyltransferase KAT8	2;2	NA	2.21686	NA	1	NA	0.505484	NA	1
INTS6	2.21565	0.00427911	0.126151	0.280843	Q9UL03-3;Q9UL03;C9JVX2;C9JXP6;C9J885;C9K0V7;F8WAV7;G5E9X1;B3KQH5;Q9UL03-2;Q5JSJ4	Integrator complex subunit 6	4;4;2;2;2;2;2;2;2;1;0	1.75232	2.67897	NA	2	0.0651587	0.297368	0.0159257	3
DHX9	2.21406	0.000603227	-0.135704	0.227024	Q08211;Q08211-2;REV__H0YA90;REV__Q7Z6J0-3	ATP-dependent RNA helicase A	56;10;1;1	1.95777	1.87759	2.80682	3	-0.198378	0.000576963	-0.209311	3
GABPB1	2.21352	0.0049425	0.211424	0.286138	Q06547-2;Q06547;H9ZYI9;Q06547-4;Q06547-3;F5H7I4;H0YNZ0	GA-binding protein subunit beta-1	4;4;3;3;3;2;1	1.70217	2.72487	NA	2	0.449641	-0.0267928	NA	2
CBLL1	2.21317	0.00880947	-0.385611	0.0138175	Q75N03-2;Q75N03;C9J2P9	E3 ubiquitin-protein ligase Hakai	3;3;3	3.1568	2.79231	0.690381	3	-0.275193	-0.334826	-0.546814	3
EXOSC3	2.21227	0.0128031	0.0595425	0.611214	Q9NQT5;Q9NQT5-2	Exosome complex component RRP40	6;5	1.36894	3.05561	NA	2	0.195348	0.124328	-0.141048	3
RBM34	2.21055	0.00354106	-0.360732	0.0959209	P42696;A2A2V2;P42696-2;Q5TCT4;H7C5M1	RNA-binding protein 34	11;10;6;4;2	2.87531	2.7045	1.05185	3	-0.18572	-0.0680144	-0.82846	3
WDR36	2.21009	0.000609685	-0.186994	0.407323	A0A0A0MTB8;Q8NI36	WD repeat-containing protein 36	18;18	2.53682	2.47763	1.61582	3	-0.0149077	0.208892	-0.754967	3
EIF4A1	2.20824	0.0001811	0.377952	0.0247481	P60842;J3KT12;P60842-2;J3QS69;J3KSZ0;J3KTB5;J3QL43;E7EQG2;Q14240;Q14240-2;J3QR64;J3KTN0;J3QLN6;J3QKZ9;J3KS25;J3QL52;J3KT04;J3KS93;E7EMV8;J3KSN7	Eukaryotic initiation factor 4A-I;Eukaryotic initiation factor 4A-II	17;12;12;11;10;11;8;7;7;7;8;6;6;5;5;1;1;1;1;1	2.10212	2.21437	2.30822	3	0.376068	0.591201	0.166587	3
KIF20A	2.2076	0.00152383	-0.066824	0.672573	O95235;O95235-2;D6RBN1;D6R9E4;H0YAC9	Kinesin-like protein KIF20A	19;18;3;2;1	2.70423	2.58301	1.33555	3	0.0728604	0.164271	-0.437604	3
RPRD2	2.20753	0.000228835	-0.184346	0.137477	Q5VT52-2;Q5VT52-3;Q5VT52;Q5VT52-5;Q5VT52-4	Regulation of nuclear pre-mRNA domain-containing protein 2	24;24;24;13;2	2.27721	2.38651	1.95887	3	-0.222801	-0.310468	-0.0197699	3
RPS8	2.20748	0.0017609	-0.163337	0.242298	Q5JR95;P62241	40S ribosomal protein S8	7;7	2.08804	3.0582	1.47622	3	-0.0615712	-2.88542e-05	-0.428411	3
ZNF512	2.20703	0.00073475	-0.312406	0.149079	G3XAG1;Q96ME7-3;Q96ME7;Q96ME7-2	Zinc finger protein 512	12;12;12;11	1.81155	2.8514	1.95814	3	-0.0376509	-0.0890832	-0.810485	3
RRP36	2.20699	0.00106704	-0.198859	0.130225	Q96EU6-2;Q96EU6	Ribosomal RNA processing protein 36 homolog	3;3	2.54651	2.62933	1.44513	3	-0.221556	-0.0128829	-0.362139	3
MED14	2.20673	0.000179923	-0.037552	0.720615	O60244;H7C017;H7C3E5	Mediator of RNA polymerase II transcription subunit 14	10;1;1	2.30609	2.1159	2.1982	3	0.00633393	0.0578315	-0.176821	3
RRN3	2.20351	NA	-0.036156	NA	H3BMT1;Q9NYV6;F5H148;Q9NYV6-2;Q9NYV6-3;A6NIE6;Q9NYV6-4	RNA polymerase I-specific transcription initiation factor RRN3;Putative RRN3-like protein RRN3P2	4;4;3;3;3;2;1	NA	2.20351	NA	1	NA	-0.036156	NA	1
THOC7	2.20259	0.00159001	-0.0346484	0.729099	Q6I9Y2;H7C5E3;F8WF22	THO complex subunit 7 homolog	7;1;1	2.39643	2.8536	1.35775	3	0.0535284	-0.0255441	-0.13193	3
CTTNBP2NL	2.20185	NA	0.401412	NA	Q9P2B4;B1AMN7	CTTNBP2 N-terminal-like protein	4;2	NA	2.20185	NA	1	NA	0.401412	NA	1
RPRD1A	2.20183	0.0224943	0.264246	0.110274	Q96P16;A0A0C4DGQ6;Q96P16-3;K7EP82;K7EQR8;K7ER50	Regulation of nuclear pre-mRNA domain-containing protein 1A	16;14;12;7;4;2	3.21115	0.173511	3.22082	3	0.102725	0.1038	0.586212	3
RBBP6	2.19911	0.00059814	-0.155911	0.253804	Q7Z6E9;A0A2R8Y880;Q7Z6E9-2;H3BSK8;Q7Z6E9-4;H3BUN0;I3L3Y2;A0A087WY32;Q7Z6E9-3	E3 ubiquitin-protein ligase RBBP6	33;31;31;16;12;4;3;1;1	2.59972	2.3648	1.63281	3	-0.336063	-0.224958	0.0932897	3
RBM6	2.19538	0.00854533	-0.187317	0.198573	P78332;E9PGM9;F8WCA5;P78332-3;P78332-2	RNA-binding protein 6	4;3;3;3;1	1.50741	2.88335	NA	2	-0.178208	-0.196426	NA	2
GART	2.19386	0.00389012	0.0394638	0.702533	P22102-2;P22102	Trifunctional purine biosynthetic protein adenosine-3;Phosphoribosylamine--glycine ligase;Phosphoribosylformylglycinamidine cyclo-ligase;Phosphoribosylglycinamide formyltransferase	2;2	3.37934	1.60212	1.60012	3	0.107018	-0.0912178	0.102591	3
TCF7	2.19333	0.00274402	0.0559728	0.713118	H0YBP2;H0YEE5;A0A1B0GUV5;H0YAR8;Q5JRY3;H0YBC8;Q5JRY5;A0A0A0MTL7;Q5VVR7;C6ZRJ7;B7WNT5;C6ZRJ6;C6ZRK5;A0A0D9SGH8;E2GH26;P36402-10;P36402-14;P36402-16;P36402-8;P36402-6;P36402-2;Q9UJU2-3;Q9UJU2-7;Q9NQB0-17;P36402-9;P36402-13;P36402-15;Q9UJU2-5;P36402-12;P36402-4;P36402-7;P36402-5;P36402;Q9UJU2-6;Q9UJU2;Q9NQB0-14;Q9NQB0-15;Q9NQB0-10;Q9NQB0-12;Q9NQB0-9;Q9NQB0-4;Q9NQB0-6;Q9NQB0-11;Q9NQB0-2;P36402-11;P36…	Transcription factor 7;Lymphoid enhancer-binding factor 1;Transcription factor 7-like 2;Transcription factor 7-like 1	1;1;1;1;1;1;1;1;1;1;1;1;1;1;1;1;1;1;1;1;1;1;1;1;1;1;1;1;1;1;1;1;1;1;1;1;1;1;1;1;1;1;1;1;1;1;1;1;1;1;1;1;1;1	2.47731	1.90935	NA	2	-0.0886842	0.20063	NA	2
METAP1	2.19332	0.000204145	0.0479158	0.691939	P53582;H0Y955;H0Y903	Methionine aminopeptidase 1	6;4;1	2.17575	2.04562	2.3586	3	-0.1202	0.262794	0.00115369	3
TRIM25	2.19153	0.000549501	-0.0126177	0.938833	Q14258;A0A3B3IUA7	E3 ubiquitin/ISG15 ligase TRIM25	8;7	2.22685	1.69737	2.65036	3	0.149389	0.225892	-0.413134	3
SMC1A	2.19091	0.000179583	0.00921923	0.93415	Q14683;G8JLG1;H0Y7K8;V9GY57;V9GYN9	Structural maintenance of chromosomes protein 1A	53;50;11;4;2	2.13208	2.19219	2.24845	3	0.0197731	0.163628	-0.155743	3
LDHB	2.18913	0.000647838	0.488787	0.00651493	A0A5F9ZHM4;P07195;A0A3B3IS95;F5H793;C9J7H8;A8MW50	L-lactate dehydrogenase B chain;L-lactate dehydrogenase	9;9;6;5;5;5	2.63438	2.31502	1.61799	3	0.650029	0.316957	0.499374	3
RAC1	2.18881	NA	-0.0225662	NA	P63000;P63000-2;B1AH77;B1AH80;P15153;J3KSC4;J3QLK0;B1AH78;P60763	Ras-related C3 botulinum toxin substrate 1;Ras-related C3 botulinum toxin substrate 2	3;3;2;2;2;1;1;1;1	2.18881	NA	NA	1	-0.0225662	NA	NA	1
RNF20	2.1887	0.000279568	0.212443	0.0838697	Q5VTR2;C9J0A5;C9JXC9;C9JWJ4	E3 ubiquitin-protein ligase BRE1A	22;8;8;4	2.41846	2.2705	1.87716	3	0.242694	0.311387	0.0832474	3
POP1	2.18812	0.00279739	0.266939	0.0504238	Q99575;E5RK39	Ribonucleases P/MRP protein subunit POP1	8;3	3.20967	1.93191	1.42279	3	0.434668	0.202136	0.164014	3
TDRKH	2.18804	NA	-0.104325	NA	Q5SZR4;F6TB26;Q9Y2W6-3;Q9Y2W6;E9PKN8;B7ZAG4	Tudor and KH domain-containing protein	6;6;6;6;1;1	NA	NA	2.18804	1	NA	NA	-0.104325	1
DNMT3A	2.18796	0.00563862	0.0361271	0.78791	Q9Y6K1;A0A0C4DG02;Q9Y6K1-2;F8WE91;Q9Y6K1-3	DNA (cytosine-5)-methyltransferase 3A	7;6;6;6;1	2.35188	3.24451	0.967504	3	0.275245	0.0531113	-0.219976	3
KIF2A	2.18727	0.000248767	0.0531126	0.618406	O00139-2;O00139-1;O00139-5;O00139;O00139-4;D6R9M0;H0Y5Z9;H0Y8H2	Kinesin-like protein KIF2A	10;10;10;10;10;3;0;1	2.33191	1.91338	2.31653	3	0.1121	0.141302	-0.0940638	3
DCTPP1	2.18698	NA	0.207893	NA	Q9H773	dCTP pyrophosphatase 1	2	NA	NA	2.18698	1	NA	NA	0.207893	1
RPL3	2.18598	0.000240767	-0.0890367	0.376378	P39023;G5E9G0;H7C422;H7C3M2;B5MCW2;F8WCR1;Q92901	60S ribosomal protein L3	11;8;6;5;5;4;1	2.33877	2.28995	1.92923	3	-0.145781	-0.0130285	-0.108301	3
NOP16	2.18352	0.00127974	-0.185996	0.488126	Q9Y3C1;D6RIC3;A0A0C4DGU5;A0A087X2G6;Q9Y3C1-3;Q9Y3C1-2;D6RC60	Nucleolar protein 16	6;5;5;5;5;5;1	2.67075	2.49416	1.38564	3	0.112233	0.236462	-0.906683	3
THOP1	2.18327	0.000423766	0.239992	0.102492	P52888;K7EP46;K7EKB6;K7EMU4	Thimet oligopeptidase	7;6;1;1	1.72194	2.37092	2.45696	3	0.492622	0.105544	0.121811	3
TES	2.18192	0.00383457	0.129874	0.490475	Q9UGI8-2;Q9UGI8;F8W7T0;H7BYK1	Testin	5;5;3;1	2.58705	1.77678	NA	2	-0.107399	0.367147	NA	2
WDR12	2.1809	0.00213167	0.152341	0.297235	Q9GZL7	Ribosome biogenesis protein WDR12	8	2.32031	2.04149	NA	2	0.0779266	0.226755	NA	2
HDAC1	2.17942	0.000279712	0.00788894	0.945102	Q13547;Q5TEE2;E7ESJ6	Histone deacetylase 1	4;2;0	2.36199	2.31078	1.86549	3	0.067914	0.143263	-0.18751	3
SRRM2	2.17906	0.000311323	-0.223726	0.28056	Q9UQ35;Q9UQ35-2;I3L4D8;I3L1I8;I3L182;Q9UQ35-3;I3L1C0;A0A087X1W1;I3L0N7	Serine/arginine repetitive matrix protein 2	33;17;6;4;4;4;3;3;2	2.44565	2.2496	1.84192	3	-0.0059417	0.0628125	-0.728048	3
PPP2R1B	2.17754	NA	0.575506	NA	P30154-5;P30154;P30154-4;P30154-2;E9PPI5;E9PHZ6;P30154-3;H0YDG7	Serine/threonine-protein phosphatase 2A 65 kDa regulatory subunit A beta isoform	3;3;2;2;1;1;2;1	NA	2.17754	NA	1	NA	0.575506	NA	1
PBX1	2.17745	0.00419301	0.063254	0.525832	H0YLF5;P40424-2;P40424-3;P40424;F8WA05;A0A087X0P4;A0A0A0MTI0;H0YKH1;H0YLB0;H0YLM3;H0YLD4;H0YLT4	Pre-B-cell leukemia transcription factor 1	3;3;3;3;3;2;2;2;1;1;1;1	3.01031	2.51091	1.01112	3	0.129481	0.0840643	-0.023783	3
GTF3C5	2.17675	0.00107508	0.174066	0.199777	Q9Y5Q8;Q9Y5Q8-2;Q9Y5Q8-3;Q5T7U1;Q5T7U0;Q5T7U4;H7BY84;H0Y5D2	General transcription factor 3C polypeptide 5	12;11;11;9;6;6;5;1	2.78452	1.49789	2.24783	3	0.173255	0.384713	-0.0357714	3
SF3A2	2.17627	0.00207535	0.0431711	0.64748	Q15428;K7EMT0	Splicing factor 3A subunit 2	9;4	2.70759	2.59672	1.22449	3	0.0779266	0.032383	0.0192037	3
PAXBP1	2.17342	0.000738607	-0.077944	0.48715	Q9Y5B6;Q9Y5B6-2;Q9Y5B6-4;Q9Y5B6-3	PAX3- and PAX7-binding protein 1	15;11;6;5	2.78781	1.98627	1.74618	3	-0.174019	-0.153238	0.093425	3
RPS14	2.17325	NA	-0.272628	NA	A0A2R8Y811;P62263;E5RH77	40S ribosomal protein S14	3;3;2	NA	NA	2.17325	1	NA	NA	-0.272628	1
CCT6A	2.17289	0.000242717	0.342043	0.0179164	P40227;P40227-2	T-complex protein 1 subunit zeta	10;10	2.24699	2.34153	1.93016	3	0.473735	0.278698	0.273695	3
BAZ2A	2.17229	0.000661996	-0.122751	0.230099	J3KPG5;F8VU39;Q9UIF9-2;Q9UIF9-3;Q9UIF9;A0A0C4DGI9;H0YII3;H0YHL2;H0YHQ7	Bromodomain adjacent to zinc finger domain protein 2A	19;19;19;19;19;10;3;2;1	2.55937	2.37097	1.58654	3	-0.0747449	-0.164626	-0.128882	3
NUMA1	2.17202	0.000551207	-0.114717	0.260583	Q14980-2;Q14980;A0A087WY61;Q14980-4;Q14980-3;H0YFY6;Q14980-5;F5H4J1;F5H6Y5;K4DIE0;F5H1L0;F5GZW1;F5H2F3;F5H3L6;F5H0Z7;F5H763;F5H7R5;F5H4Y4;F5GWA2;F5GWK2;F5H073;F5H068;F8W6T3	Nuclear mitotic apparatus protein 1	57;57;55;48;48;29;22;19;15;12;2;2;2;2;2;2;1;1;1;1;1;1;1	2.0411	1.78438	2.69059	3	-0.0531793	-0.15234	-0.138632	3
MDN1	2.17091	0.00022451	-0.0541668	0.594512	Q9NU22;Q5T795;M0QXR3	Midasin	112;30;4	2.1164	2.02464	2.37168	3	-0.0577971	-0.150705	0.046002	3
PATZ1	2.17073	0.00790536	-0.13362	0.362565	Q9HBE1-4;Q9HBE1-2;Q9HBE1-3;Q9HBE1	POZ-, AT hook-, and zinc finger-containing protein 1	4;4;4;4	2.81795	1.52351	NA	2	-0.225852	-0.0413874	NA	2
MAGOH	2.16889	0.000458323	0.131323	0.379702	P61326;Q96A72;F5H6N1;F5H6P7;F5H3U9;P61326-2	Protein mago nashi homolog;Protein mago nashi homolog 2	4;4;3;3;2;2	2.12545	2.60388	1.77734	3	0.098689	-0.131361	0.42664	3
TIAL1	2.16845	0.000332025	-0.164004	0.147733	Q01085-2;Q01085;E7ETJ9;E7ETC0;A6NKZ9	Nucleolysin TIAR	6;5;3;1;1	2.53521	1.9393	2.03086	3	-0.224958	-0.218313	-0.0487405	3
ZNF48	2.16741	0.0161439	-0.179112	0.368904	Q96MX3;A0A087WVT1;E9PQ92;E9PJ50;Q9NW07	Zinc finger protein 48	4;3;1;1;1	3.07329	1.26153	NA	2	0.132116	-0.00283046	-0.666622	3
NUP85	2.16554	0.000393682	-0.166835	0.351774	Q9BW27;J3KT10;Q9BW27-3;J3QL54;Q9BW27-2;F5H0W7;J3QLH0;J3QLD4;J3KRC0;J3KSH3;J3QLV0;J3QS63;J3KS87;J3QL91	Nuclear pore complex protein Nup85	14;13;13;10;9;7;7;6;4;3;3;2;2;2	2.06932	2.57405	1.85324	3	0.111833	-0.0282045	-0.584133	3
EEF1G	2.16515	0.000441145	0.173536	0.157062	P26641;P26641-2	Elongation factor 1-gamma	21;20	2.22018	2.53687	1.73841	3	0.246591	0.272143	0.00187429	3
EEF1D	2.16393	0.000337409	0.0589113	0.760104	E9PK01;P29692;A0A087X1X7;E9PRY8;P29692-2;E9PQ49;E9PI39;E9PPR1;E9PL12;E9PQZ1;P29692-4;E9PMW7;E9PIZ1;H0YCK7;H0YE58;E9PK06;H0YE72;E9PQC9;E9PKK3;E9PK72;E9PNW6;E9PJD0	Elongation factor 1-delta	1;1;1;1;1;1;1;1;1;0;0;1;1;1;0;0;0;0;0;0;0;0	1.8132	2.23002	2.44859	3	0.114634	0.460271	-0.39817	3
CUL3	2.16361	0.00882643	0.532086	0.0127317	Q13618-2;Q13618;Q13618-3;H7C1L6;A0A087X1R9;A0A087WTG3	Cullin-3	11;11;7;5;4;2	2.84499	1.48223	NA	2	0.554933	0.50924	NA	2
PDCD5	2.1627	0.000768842	0.148836	0.259621	O14737;O14737-2;K7ESJ4;Q3HM38;X6R2P6;K7EQA1	Programmed cell death protein 5	6;5;4;3;3;3	2.05151	2.75975	1.67683	3	0.100978	0.375957	-0.0304277	3
POLR1A	2.16259	0.000581997	-0.140907	0.300841	O95602;B9ZVN9	DNA-directed RNA polymerase I subunit RPA1;DNA-directed RNA polymerase	50;49	1.99523	1.79269	2.69984	3	-0.252948	-0.290921	0.121148	3
SLAIN1	2.16195	0.00276852	-0.450187	0.0224232	A0A0C4DFN6;A0A0A0MSS3;Q8ND83-2;Q8ND83-4;Q8ND83;C9JP03;Q5T6P2;C9JD09;C9JUW9;X6RDJ2;Q5T6P1;X6RGK9;B7Z326;Q8ND83-3	SLAIN motif-containing protein 1	4;4;4;4;4;3;3;3;3;3;3;3;3;1	NA	1.89751	2.42639	2	NA	-0.413096	-0.487278	2
CUX1	2.16194	0.000561882	-0.123146	0.22842	A0A2R8Y852;P39880-5;P39880-2;P39880;P39880-3;A0A2R8YDI1;P39880-6;P39880-4;Q13948-10;Q13948;P39880-9;Q13948-9;Q13948-2;O14529;A0A2R8Y8D0	Homeobox protein cut-like 1	13;13;13;13;13;12;12;12;5;5;4;4;4;2;1	1.85412	2.69851	1.93319	3	-0.118508	-0.169225	-0.0817054	3
CCDC59	2.16038	0.00189602	-0.315758	0.0496718	Q9P031;F8VNY5	Thyroid transcription factor 1-associated protein 26	7;5	2.71901	2.50721	1.25491	3	-0.332008	-0.0810643	-0.534203	3
TMX1	2.15926	0.00197788	0.454875	0.0849551	Q9H3N1;G3V448	Thioredoxin-related transmembrane protein 1	3;2	2.63273	1.23266	2.61237	3	0.491391	-0.080515	0.953749	3
EEF1B2	2.15913	0.000346001	-0.0277239	0.810148	P24534;F8WF65;F2Z2G2;C9JZW3	Elongation factor 1-beta	4;1;1;1	1.92756	2.01625	2.53358	3	0.00690837	0.127897	-0.217977	3
NELFCD	2.15812	0.000297964	0.12502	0.28607	X6RLT1;H0UI80;Q8IXH7-4;Q8IXH7;Q8IXH7-3	Negative elongation factor C/D	10;10;10;10;1	2.13757	1.89033	2.44646	3	0.288654	-0.0118789	0.0982848	3
PCID2	2.15772	0.00283529	0.0513182	0.69982	Q5JVF3-3;Q5JVF3;Q5JVF3-4;Q5JVF3-2	PCI domain-containing protein 2	5;5;5;4	1.21946	2.22574	3.02797	3	0.250598	0.121015	-0.217659	3
FIGNL1	2.15384	NA	0.526169	NA	Q6PIW4-2;Q6PIW4;I3L4J1;Q9UN37;O75351	Fidgetin-like protein 1;Vacuolar protein sorting-associated protein 4A;Vacuolar protein sorting-associated protein 4B	2;2;1;1;1	2.15384	NA	NA	1	0.526169	NA	NA	1
GIGYF2	2.14506	0.00285637	0.161857	0.178642	I1E4Y6;Q6Y7W6-4;Q6Y7W6-5;Q6Y7W6;Q6Y7W6-3;E7ESB6;C9JH18;C9JHW1	PERQ amino acid-rich with GYF domain-containing protein 2	8;8;8;8;8;2;3;1	2.41037	1.87974	NA	2	0.302524	0.170694	0.0123541	3
NOC4L	2.14459	0.000900964	-0.0830308	0.411419	Q9BVI4;F5H303	Nucleolar complex protein 4 homolog	10;4	2.52484	2.43368	1.47525	3	-0.0628063	-0.0178552	-0.168431	3
TFAP2A	2.14405	NA	0.0859141	0.57048	P05549-5;P05549-6;P05549;Q92481;Q92481-2;C9JXZ2;H7C5E5;C1K3N0;Q92754-2;P05549-2;Q6VUC0;Q92754;H7C4N4	Transcription factor AP-2-alpha;Transcription factor AP-2-beta	4;4;4;2;2;1;1;1;1;1;1;1;1	2.14405	NA	NA	1	-0.0485017	NA	0.22033	2
SMC3	2.14354	0.000302875	0.0340642	0.733409	Q9UQE7	Structural maintenance of chromosomes protein 3	52	2.05579	1.92497	2.44985	3	-0.0419072	0.137766	0.00633393	3
IGF2BP3	2.14326	0.000322362	-0.00726163	0.966406	O00425;O00425-2;F8WD15	Insulin-like growth factor 2 mRNA-binding protein 3	6;4;1	1.92338	2.02942	2.47698	3	0.237564	0.177982	-0.43733	3
PSMC3	2.14175	0.00229679	-0.289727	0.286822	E9PKD5;R4GNH3;P17980;E9PMD8;E9PM69;E9PLG2;E9PN50	26S protease regulatory subunit 6A	4;4;4;3;3;2;2	1.99765	2.28585	NA	2	0.106348	-0.685802	NA	2
NPLOC4	2.14137	0.000540966	0.149817	0.224903	Q8TAT6;Q8TAT6-2;I3L4U9;A0A0D9SFI9;I3L283;I3L281;I3L3I1	Nuclear protein localization protein 4 homolog	9;9;4;3;1;1;1	2.3575	2.43592	1.63071	3	0.343578	0.0703893	0.0354832	3
NCAPD2	2.13956	0.000494685	0.811841	0.0480908	Q15021;E7EN77;F5GZK7;F5H431	Condensin complex subunit 1	20;12;2;1	2.30778	2.44763	1.66328	3	0.447209	0.257131	1.73118	3
GNB2L1	2.13911	0.000971991	-0.0954466	0.7481	P63244;D6RHH4;D6RAU2;E9PD14;D6RFZ9;D6RAC2;J3KPE3;D6RFX4;H0YAF8;D6R9Z1;D6R9L0;D6REE5;D6RGK8;D6R909;D6RBD0;H0Y8W2;D6RHJ5;D6RF23;H0YAM7;D6RDI0;H0Y9P0;H0Y8R5	Guanine nucleotide-binding protein subunit beta-2-like 1;Guanine nucleotide-binding protein subunit beta-2-like 1, N-terminally processed	7;6;5;5;5;5;5;4;4;4;4;4;3;3;3;3;2;2;2;1;1;1	2.30009	2.64051	1.47674	3	0.144046	0.475189	-0.905575	3
AZIN2	2.13865	NA	-0.0355496	NA	Q96A70-3;Q96A70-4;Q96A70;Q96A70-2	Antizyme inhibitor 2	1;1;1;1	NA	2.13865	NA	1	NA	-0.0355496	NA	1
BRD9	2.13793	0.000228214	-0.14934	0.273237	Q9H8M2;Q9H8M2-3;Q9H8M2-1;Q9H8M2-6;Q9H8M2-2;H0YBR9;H0YAW8;H0YBF1	Bromodomain-containing protein 9	4;3;3;3;2;1;1;1	2.20964	2.24001	1.96415	3	-0.0721642	0.026446	-0.402302	3
SCAF4	2.13767	0.00210449	0.0407823	0.680229	O95104;O95104-2;O95104-3	Splicing factor, arginine/serine-rich 15	9;8;8	2.79749	2.37812	1.23739	3	-0.0550216	0.0893626	0.0880059	3
CCDC117	2.1375	0.00103248	0.481698	0.00321141	Q8IWD4-2;Q8IWD4-3;Q8IWD4;Q8IWD4-4;B0QYH3	Coiled-coil domain-containing protein 117	4;4;4;3;2	2.16649	2.73587	1.51013	3	0.435842	0.521252	0.488001	3
EIF3G	2.13415	0.000998112	0.245076	0.0752628	O75821;K7EP16;K7ER90;K7EL20;K7ENA8	Eukaryotic translation initiation factor 3 subunit G	6;4;4;4;3	2.45665	2.50678	1.43901	3	0.325271	0.363115	0.0468403	3
STAU1	2.13391	0.000231791	-0.130594	0.504288	Q5JW30;O95793-2;O95793;A0A087X1A5;O95793-3;Q5JW28;F6UDC6;E5RJN7;E7EVI1;E7EPX0;E7EVJ4;Q9NUL3-4;Q9NUL3-6;Q9NUL3-8;Q9NUL3-3;Q9NUL3-7;Q9NUL3-2;Q9NUL3	Double-stranded RNA-binding protein Staufen homolog 1	15;15;15;14;14;5;1;1;1;1;1;1;1;1;1;1;1;1	2.28857	2.13412	1.97903	3	0.23131	-0.0194921	-0.603599	3
RPL23A	2.1326	0.00256343	-0.341406	0.214911	H7BY10;K7EJV9;K7ERT8;A8MUS3;P62750;K7EMA7	60S ribosomal protein L23a	7;7;7;7;7;4	2.33457	1.93062	NA	2	-0.247817	0.208642	-0.985045	3
NCAPD3	2.13119	0.000479588	0.12581	0.414628	P42695;G3V1A9;E9PKK4;E9PQA3;E9PLE0	Condensin-2 complex subunit D3	15;11;9;2;2	2.18872	2.50393	1.70092	3	0.15782	0.406972	-0.187362	3
SMARCA4	2.13	0.00115852	-0.187513	0.0916016	A0A2R8Y7S2;A0A2R8Y4P4;Q9HBD4;P51532-5;P51532-2;P51532-3;P51532-4;P51532;A0A2R8YGG3;A0A0A0MT49;A0A2R8Y440;A0A2R8YG32;A0A2R8Y4C5;A0A2R8Y7F3;A0A2R8Y6N0;A0A2R8YF58;A0A2R8YGP5;A0A2R8YDA1;A0A2R8Y6V2;A0A2R8Y526;A0A2R8Y7Y7;A0A2R8YF80;A0A2R8Y523;A0A2R8YCY3;A0A2R8YFV8;A0A2R8Y5K3;A0A2R8Y4R6;A0A2R8YFK5;K7EQF0;K7EP28;A0A0U1RQE1;A0A2R8Y7R0;A0A0U1RRG6;A0A0U1RRF5;A0A0U1RRD6;A0A0U1RRF8;A0A0A0MSS5;F6UH26;A0A0U1RQU…	Transcription activator BRG1	23;23;23;23;23;23;23;23;22;23;19;17;19;17;16;16;18;16;15;15;15;15;9;5;4;5;4;5;5;4;0;4;0;0;0;0;0;0;0;0;0;0;0;0;0;0;0;0;0;0;0;0;2;1	1.76507	1.75634	2.86859	3	-0.231532	-0.187411	-0.143596	3
SEC63	2.12948	0.000256797	-0.0544822	0.600871	Q9UGP8;A6PVC9	Translocation protein SEC63 homolog	12;1	2.21478	1.90234	2.27132	3	0.00805655	0.0140696	-0.185573	3
PEX11B	2.12615	NA	0.705668	NA	O96011-2;O96011;H7C3V6	Peroxisomal membrane protein 11B	2;2;1	2.12615	NA	NA	1	0.705668	NA	NA	1
DDX10	2.12551	0.0696092	-0.223091	0.316331	Q13206;E9PIF2;A0A3B3ISR7	Probable ATP-dependent RNA helicase DDX10	18;17;16	2.69285	4.25656	-0.57289	3	-0.0528201	0.153935	-0.770387	3
AHCTF1	2.12472	0.000303144	-0.182442	0.124105	Q8WYP5;Q8WYP5-3;Q8WYP5-2;H7C4S1	Protein ELYS	40;40;40;2	2.29616	1.82688	2.25113	3	-0.0540328	-0.205264	-0.288029	3
RHOA	2.12287	NA	0.635894	NA	P61586;Q5JR08;P08134	Transforming protein RhoA;Rho-related GTP-binding protein RhoC	2;1;1	NA	NA	2.12287	1	NA	NA	0.635894	1
ENGASE	2.12007	0.00831042	0.30757	0.0662978	Q8NFI3;F8W925;Q8NFI3-2;Q8NFI3-3;J3QLG5;J9JID0	Cytosolic endo-beta-N-acetylglucosaminidase	4;3;3;3;1;1	2.75574	1.4844	NA	2	0.328377	0.286763	NA	2
LASP1	2.11783	0.00265632	-0.085527	0.537189	C9J9W2;Q14847;Q14847-2;Q14847-3	LIM and SH3 domain protein 1	3;3;3;2	2.72321	2.50006	1.13021	3	-0.316241	0.188021	-0.128361	3
KIF2C	2.11759	0.000210677	0.0116654	0.956252	Q99661-2;Q99661;Q5JR89;Q5JR91;Q8N4N8	Kinesin-like protein KIF2C	9;9;4;3;1	2.07738	2.17738	2.09801	3	0.296663	0.29443	-0.556096	3
	2.11712	0.000363479	-0.338352	0.0159824	A0A3B3ITJ4		3	2.43101	2.1166	1.80375	3	-0.322722	-0.260912	-0.431423	3
CECR2	2.11653	NA	-0.0103669	NA	A0A087WT21;Q9BXF3-2;Q9BXF3-3;Q9BXF3	Cat eye syndrome critical region protein 2	2;2;2;2	NA	2.11653	NA	1	NA	-0.0103669	NA	1
NME1	2.11356	0.000461031	0.512072	0.0319354	P15531;P15531-2;E7ERL0;J3KPD9;Q32Q12;P22392-2;E5RHP0;P22392;C9K028;F6XY72;O60361	Nucleoside diphosphate kinase A;Nucleoside diphosphate kinase;Nucleoside diphosphate kinase B	7;7;6;6;6;6;5;4;3;3;1	1.67256	2.31632	2.35181	3	0.491699	0.123004	0.921513	3
CCT5	2.11306	0.000467393	1.89814	0.0790785	E7ENZ3;P48643-2;P48643;B7ZAR1;E9PCA1;D6RIZ7	T-complex protein 1 subunit epsilon	11;10;10;9;9;1	2.55788	1.86742	1.91387	3	4.54374	0.823097	0.327572	3
ABCF1	2.11007	0.000241608	0.498015	0.0161566	Q8NE71-2;Q8NE71;H0YGW7;A0A0G2JIC2;F5GYK6;Q5STZ8	ATP-binding cassette sub-family F member 1	8;8;7;2;1;1	1.99755	2.27787	2.05481	3	0.743127	0.56988	0.181039	3
CDC7	2.10993	0.00440169	-0.0888328	0.459848	O00311;B1AMW7	Cell division cycle 7-related protein kinase	5;2	3.26143	1.70951	1.35886	3	-0.0169791	0.0462815	-0.295801	3
SNAP29	2.10989	0.000402293	0.0599987	0.606223	O95721;C9JAF7	Synaptosomal-associated protein 29	3;1	2.46137	2.08539	1.78289	3	-0.0315332	0.260628	-0.0490987	3
PDCD4	2.1076	0.000523242	0.164006	0.122816	Q53EL6-2;Q53EL6;Q5VZS7	Programmed cell death protein 4	5;5;2	2.33665	2.35679	1.62937	3	0.159629	0.170566	0.161823	3
RPL13	2.10706	0.000528211	-0.312973	0.113288	P26373;P26373-2;J3QSB4;J3KS98;H3BUK8;H3BTH3	60S ribosomal protein L13	9;7;5;2;1;1	2.38527	1.62812	2.30779	3	-0.177033	-0.0314447	-0.73044	3
NCOA5	2.10666	0.000507104	-0.401342	0.0167859	Q9HCD5;Q5JY17	Nuclear receptor coactivator 5	16;2	1.92983	1.8202	2.56995	3	-0.538513	-0.480317	-0.185195	3
SRCAP	2.10549	0.000324302	-0.00769298	0.943973	Q6ZRS2-2;Q6ZRS2;A0A0A0MS59;A0A0C4DFX4;Q6ZRS2-3;A0A087X0E3	Helicase SRCAP	30;30;28;28;28;14	1.88343	2.03072	2.40232	3	-0.120592	-0.0650835	0.162597	3
ANXA6	2.10515	0.00193301	-0.00245998	0.990725	P08133;P08133-2;E7EMC6;E5RK63;E5RJF5;E5RI05;E5RFF0;E5RIU8;E5RJR0;H0YC77	Annexin A6;Annexin	13;13;1;6;5;3;1;1;1;0	1.77513	1.5614	2.97892	3	0.454702	0.055751	-0.517833	3
NUP43	2.10508	0.000264911	0.11276	0.33978	Q8NFH3;Q8NFH3-2	Nucleoporin Nup43	4;2	2.27065	1.90045	2.14414	3	0.24123	0.167486	-0.0704362	3
STAT3	2.10481	NA	0.397417	0.11091	P40763-3;P40763-2;P40763;G8JLH9	Signal transducer and activator of transcription 3;Signal transducer and activator of transcription	7;7;7;5	NA	2.10481	NA	1	0.101247	0.693587	NA	2
DHX33	2.10186	0.000759513	-0.427261	0.183771	Q9H6R0;I3L1L6;Q05BE5;Q9H6R0-2;I3L0M5	Putative ATP-dependent RNA helicase DHX33	9;5;3;3;2	2.35086	2.44138	1.51334	3	0.00676478	-0.0454017	-1.24315	3
PDCD11	2.10164	0.000221935	-0.406753	0.00830402	A0A3B3IUD7;Q14690;S4R3Q4	Protein RRP5 homolog	64;64;1	2.01945	2.15643	2.12904	3	-0.397486	-0.314984	-0.507788	3
NUP62	2.09946	0.00223541	0.210931	0.165804	P37198;M0QXN5	Nuclear pore glycoprotein p62	3;2	2.1099	2.08902	NA	2	0.158466	0.263395	NA	2
LRRC47	2.0986	0.000220628	-0.0303821	0.88958	Q8N1G4	Leucine-rich repeat-containing protein 47	11	2.13832	2.0333	2.12419	3	0.137504	0.373175	-0.601825	3
BAT3	2.09715	NA	0.632082	NA	A0A0G2JL47;A0A024RCR6;A0A0G2JK23;P46379-4;P46379-5;P46379-2;P46379;P46379-3;F6S6P2;X6REW1;A0A0G2JJM1;F6UR09;F6U1F2;F6XTU0;A0A0G2JJR8;A0A1B0GX79;F6WML8;F6VEM6;F6X9W3;F6U341	Large proline-rich protein BAG6	4;4;4;4;4;4;4;4;3;3;3;1;1;1;1;1;1;1;1;1	NA	NA	2.09715	1	NA	NA	0.632082	1
RTF1	2.09405	0.00230924	0.303477	0.0205263	Q92541;H0YKX1	RNA polymerase-associated protein RTF1 homolog	5;2	2.16205	2.02606	NA	2	0.346872	0.314174	0.249385	3
RRS1	2.09363	0.02636	-0.281285	0.429036	Q15050	Ribosome biogenesis regulatory protein homolog	5	NA	3.15764	1.02962	2	NA	0.299245	-0.861815	2
RCOR1	2.09361	0.00302217	0.10903	0.426869	Q9UKL0;E9PQE5;B4DV59;Q9P2K3-2;Q9P2K3-4;Q9P2K3;Q9P2K3-3;E9PR63	REST corepressor 1	7;2;2;2;2;2;2;1	2.91921	2.20361	1.15801	3	0.248899	0.250113	-0.171921	3
BPTF	2.09223	0.000226453	-0.106318	0.375552	Q12830-4;Q12830;Q12830-2;E7ETD6;E9PE19;A0A2R8Y7Q1;F5GXF5;A0A0A0MR81;J3KSK9;J3QQK4;J3QQQ8;F5H176;J3KSY0	Nucleosome-remodeling factor subunit BPTF	54;54;53;52;52;52;47;14;7;5;5;2;1	2.17396	2.04576	2.05697	3	-0.291221	-0.0829273	0.0551957	3
RBM42	2.09169	0.00443606	0.124462	0.258525	K7EP90;Q9BTD8-4;Q9BTD8-2;Q9BTD8-3;Q9BTD8;K7ER08;K7EQ03;K7EML2	RNA-binding protein 42	5;5;5;5;5;4;4;2	2.39443	2.90852	0.97211	3	0.243669	0.11023	0.0194884	3
RFX1	2.08867	0.00044219	0.045256	0.634069	P22670;P48378-2;P48380-2;P48378;P48380;H0Y7W5;F6USP3	MHC class II regulatory factor RFX1	14;2;2;2;2;1;1	2.45807	2.0553	1.75263	3	-0.00142898	0.0717627	0.0654344	3
PIN1	2.08719	0.00388153	-0.0515558	0.652467	Q13526;K7EN45;K7EMU7;O15428	Peptidyl-prolyl cis-trans isomerase NIMA-interacting 1	4;3;2;1	2.26619	1.05242	2.94297	3	-0.0501439	-0.21969	0.115166	3
RBM33	2.08401	0.000371769	-0.256396	0.0979641	Q96EV2;H0Y3K4;H0Y3K3;A0A0C4DFS3;A8MTF7;Q96EV2-2	RNA-binding protein 33	8;6;1;1;1;1	2.22117	1.7433	2.28757	3	-0.0483973	-0.198841	-0.52195	3
TMEM201	2.08378	0.00113276	-0.139283	0.537974	Q5SNT2;H0Y4R5;Q5SNT2-2;H0Y994	Transmembrane protein 201	5;4;4;1	2.48045	2.38587	1.38504	3	0.160791	0.157173	-0.735812	3
HBS1L	2.08336	0.00399858	0.22659	0.122068	B7Z524;H0YDX7;J3QT46;Q9Y450-4;Q9Y450;H0YES5;E9PHZ9	HBS1-like protein	4;4;4;4;4;3;1	1.72535	2.44138	NA	2	0.136323	0.483261	0.0601858	3
ORC2	2.08209	0.000259608	0.133494	0.552652	Q13416;B8ZZ80;C9JK08	Origin recognition complex subunit 2	18;4;3	2.14189	2.1956	1.90877	3	0.638398	0.15095	-0.388865	3
PGRMC1	2.08137	0.000502831	0.0779305	0.510102	O00264;O00264-2	Membrane-associated progesterone receptor component 1	11;9	1.852	1.86453	2.52757	3	0.195726	0.164143	-0.126077	3
BRD8	2.0811	0.00656518	-0.23755	0.28527	H7C128;H7C179;B5MCW3;H7C127;Q9H0E9-4;Q9H0E9-2;Q9H0E9;Q9H0E9-3;F8WDX5;D6RID0;F8WCS7;F8WBH2;C9JV05;H7C2P4;H0YAH7	Bromodomain-containing protein 8	7;7;7;7;7;7;7;4;1;1;1;1;1;1;1	NA	2.6133	1.5489	2	NA	0.0554733	-0.530572	2
SETD1A	2.08043	0.000429053	-0.150206	0.171992	O15047;A0A0A0MQV9;Q9UPS6-2;Q9UPS6	Histone-lysine N-methyltransferase SETD1A	22;1;1;1	2.37959	2.14991	1.7118	3	-0.225818	-0.172295	-0.0525059	3
RPL6	2.07835	0.000490042	-0.277966	0.122609	Q02878;F8VZ45;U3KQR5;F8VR69;F8VZA3;F8VWR1;F8VU16	60S ribosomal protein L6	13;4;4;3;1;1;1	2.16379	2.40542	1.66584	3	-0.228199	0.0193461	-0.625044	3
DDRGK1	2.07799	NA	0.302641	NA	Q96HY6;A0A0A0MRX2;Q96HY6-2	DDRGK domain-containing protein 1	3;2;2	2.07799	NA	NA	1	0.302641	NA	NA	1
RAP1B	2.07774	0.000675838	0.18521	0.0973242	P61224-2;P61224-3;P62834;P61224;F5GX62;E7ESV4;F5H7Y6;F5H4H0;F5GYH7;F5H077;F5GWU8;F5H491;F5H0B7;F5H500;F5H6R7;F5H004;A0A075B6Q0;F5GYB5;P61224-4;A6NIZ1;F5H823;B7ZB78;F5GZG1;F8WBC0	Ras-related protein Rap-1b;Ras-related protein Rap-1A;Ras-related protein Rap-1b-like protein	5;5;5;5;4;4;4;3;3;3;3;3;3;3;3;3;3;3;3;3;2;2;2;1	1.78747	2.61532	1.83043	3	0.121679	0.231064	0.202888	3
CENPC	2.07709	0.00267845	-0.230622	0.243947	Q03188-2;Q03188;H0Y8J2	Centromere protein C	6;6;5	2.70534	2.40294	1.12299	3	-0.118461	0.107554	-0.68096	3
TDP2	2.07697	NA	0.203898	0.1825	O95551;O95551-2;O95551-3;X6R5A3	Tyrosyl-DNA phosphodiesterase 2	3;3;2;1	2.07697	NA	NA	1	0.272262	NA	0.135535	2
NUP155	2.0758	0.00028691	-0.00616498	0.955658	O75694-2;O75694;E9PF10	Nuclear pore complex protein Nup155	24;24;23	2.13333	1.85961	2.23447	3	0.167486	-0.0486509	-0.13733	3
PACSIN2	2.0753	0.00240474	-0.00580936	0.964032	A0A0U1RR22;Q9UNF0-2;Q9UNF0	Protein kinase C and casein kinase substrate in neurons protein 2	3;3;3	1.99805	2.15254	NA	2	-0.00190562	-0.00971311	NA	2
SMAD4	2.07529	NA	0.0932897	NA	K7EIU8;Q13485;K7EL15;K7EL18;K7EIJ2;K7ENG8;K7ES96	Mothers against decapentaplegic homolog 4	2;2;1;1;1;1;1	NA	2.07529	NA	1	NA	0.0932897	NA	1
G3BP1	2.06794	0.00034081	0.181028	0.305547	Q13283;E5RIZ6;E5RIF8;E5RH42;E5RJU8;Q13283-2;E5RH00;E5RI46	Ras GTPase-activating protein-binding protein 1	12;3;2;2;2;2;1;1	2.10246	2.30366	1.79771	3	0.435309	0.332851	-0.225076	3
KDM5B	2.06526	NA	-0.270521	NA	B3KV94;A0A3B3ISE6;A0A3B3ITA8;A0A3B3ITJ7;A0A3B3ITE7;A0A3B3IT25;A0A3B3IS40;Q9UGL1;Q9UGL1-2;A0A3B3IT85	Lysine-specific demethylase 5B	2;2;2;2;2;2;2;2;2;1	NA	2.06526	NA	1	NA	-0.270521	NA	1
CTR9	2.06466	0.00323587	-0.159502	0.214732	Q6PD62;H0YCE8	RNA polymerase-associated protein CTR9 homolog	9;2	1.80719	2.32213	NA	2	-0.0343228	-0.0698455	-0.374337	3
RPS2	2.06439	0.00044066	-0.198147	0.241848	H0YEN5;P15880;E9PMM9;I3L404;E9PPT0;E9PM36;E9PQD7;H3BNG3;H0YE27	40S ribosomal protein S2	5;5;4;3;3;3;3;1;1	1.77505	2.43333	1.98479	3	-0.249153	0.148739	-0.494028	3
CLTB	2.06361	NA	1.05193	NA	P09497-2;P09497;H0Y9Q6	Clathrin light chain B	3;3;1	2.06361	NA	NA	1	1.05193	NA	NA	1
MSH3	2.06341	0.000261423	0.241705	0.0620812	P20585;A0A590UKC9;A0A590UJN8;A0A590UJW0	DNA mismatch repair protein Msh3	10;9;9;9	2.00881	2.21366	1.96776	3	0.387583	0.199374	0.138159	3
MSH6	2.06094	0.000436729	0.121065	0.23965	P52701;A0A494C0M1;P52701-3;P52701-2;A0A087WWJ1;P52701-4;C9JH55;C9J8Y8;C9J7Y7;A0A087WYT6;F8WAX8;F8W7G9	DNA mismatch repair protein Msh6	34;32;30;29;28;28;4;4;4;4;3;2	2.36919	2.10273	1.7109	3	0.1137	0.181166	0.0683269	3
EIF3B	2.06039	NA	0.194087	NA	P55884;P55884-2;C9JZG1	Eukaryotic translation initiation factor 3 subunit B	3;3;1	2.06039	NA	NA	1	0.194087	NA	NA	1
ADAR	2.05709	0.00164222	0.0276367	0.796098	A0A3B3IRQ9;P55265-3;P55265-2;A0A3B3ISX1;A0A3B3ITG9;A0A3B3ISU1	Double-stranded RNA-specific adenosine deaminase	1;1;1;0;0;0	2.45893	2.45294	1.25939	3	0.183201	-0.0663518	-0.0339387	3
PABPN1	2.05685	NA	-0.217373	NA	B4DEH8;G3V4T2		1;1	NA	NA	2.05685	1	NA	NA	-0.217373	1
TRMT1	2.05642	0.00334464	-0.100901	0.666461	F8VS07;F8VQE1;Q9UHB6-3;Q9UHB6-2;Q9UHB6;Q9UHB6-5;Q9UHB6-4;F8VRN8	LIM domain and actin-binding protein 1	5;5;5;5;5;4;4;2	NA	2.32213	1.79071	2	NA	0.253021	-0.454822	2
ANLN	2.05526	0.000308494	0.202854	0.403602	Q9NQW6-2;Q9NQW6;H7C3S1;H7C1K5;H7C167;C9JJT6;H7C1C2	Actin-binding protein anillin	11;11;2;2;1;1;1	2.15678	2.18945	1.81955	3	0.535456	0.505891	-0.432786	3
DLX2	2.05493	0.000558195	-0.0925399	0.374135	Q07687;P56178;P56178-2;Q07687-2	Homeobox protein DLX-2;Homeobox protein DLX-5	2;2;2;2	2.38261	2.17169	1.61048	3	-0.187444	-0.0916175	0.00144197	3
POLR2B	2.05371	0.00104968	-0.0415871	0.66972	C9J2Y9;P30876;A0A1W2PPT5;C9J4M6	DNA-directed RNA polymerase;DNA-directed RNA polymerase II subunit RPB2	28;28;27;26	2.50701	2.23903	1.41508	3	0.00345832	-0.122727	-0.00549268	3
DCTN2	2.05353	NA	0.385265	NA	H0YI98;Q13561;Q13561-3;Q13561-2;F8VRV7;F8VW18;F8W1I6	Dynactin subunit 2	3;3;3;3;1;1;1	2.05353	NA	NA	1	0.385265	NA	NA	1
INTS3	2.05351	0.000847256	-0.0120189	0.911702	Q68E01-2;Q68E01;Q68E01-3;A0A096LNW8;Q68E01-4	Integrator complex subunit 3	12;12;10;5;4	2.00198	2.58936	1.56918	3	0.0458623	-0.17656	0.0946415	3
TRMT6	2.04744	0.000425851	0.33888	0.0477388	Q9UJA5;Q9UJA5-4;Q9UJA5-2;Q9UJA5-3	tRNA (adenine(58)-N(1))-methyltransferase non-catalytic subunit TRM6	10;7;6;5	2.34076	2.08471	1.71686	3	0.534261	0.431356	0.051024	3
HOXA10	2.04684	0.000844314	-0.0332588	0.769675	P31260;P31260-2;D6RAR5;P31269;P28358;Q9NYD6	Homeobox protein Hox-A10	7;4;1;1;1;1	2.46281	1.48197	2.19575	3	0.0922074	0.030548	-0.222532	3
SNRNP200	2.04388	0.000257972	-0.0584603	0.537219	O75643;A0A494C1A5;O75643-2;Q86VH2-3;Q86VH2-2;Q86VH2	U5 small nuclear ribonucleoprotein 200 kDa helicase	110;75;30;1;1;1	2.13763	1.96025	2.03375	3	-0.0753528	-0.0441218	-0.0559062	3
PSMA3	2.04359	NA	0.0911243	NA	P25788-2;P25788	Proteasome subunit alpha type-3	2;2	NA	2.04359	NA	1	NA	0.0911243	NA	1
GPALPP1	2.04351	0.00413637	0.34102	0.133697	A0A0A0MRI1;Q8IXQ4;Q8IXQ4-3;Q8IXQ4-2;A0A087WW86;Q8IXQ4-4	GPALPP motifs-containing protein 1	5;5;4;4;1;1	2.38733	1.69968	NA	2	0.603976	0.0780633	NA	2
FOXK1	2.04287	0.00166588	0.17064	0.148264	P85037	Forkhead box protein K1	3	2.75884	1.97889	1.39089	3	0.314174	0.0831112	0.114634	3
SRPR	2.04237	0.00184811	0.0535373	0.671059	P08240;P08240-2	Signal recognition particle receptor subunit alpha	11;10	2.67751	2.18043	1.26916	3	0.278223	0.0328061	-0.150417	3
MLLT1	2.04179	0.00269991	-0.173969	0.198362	Q03111	Protein ENL	4	2.48016	2.54992	1.0953	3	0.055751	-0.227523	-0.350136	3
KPNB1	2.04087	0.000256798	0.125137	0.228835	Q14974;Q14974-2;J3KTM9;J3QR48;J3QKQ5;J3KS06;J3QRG4	Importin subunit beta-1	18;14;13;4;4;1;1	2.06492	1.95349	2.1042	3	0.178874	0.140648	0.0558898	3
FOXP1	2.03924	0.066643	-0.258933	0.217322	A0A3B3IS87;H0Y882;A0A3B3IRW5;A0A0B4J2F3;A0A3B3IT66;A0A3B3IST6;A0A3B3IUB6;A0A3B3IRS5;A0A3B3IST0;A0A5H1ZRR8;A0A3B3IS20;Q9H334-6;Q9H334-3;Q9H334-7;Q9H334;Q9H334-4;G5E965;A0A3B3ISQ6;A0A3B3IT14;C9J0F0;Q9H334-8	Forkhead box protein P1	4;4;4;4;4;4;4;4;4;4;4;4;4;4;4;4;3;2;2;2;2	3.56084	NA	0.517647	2	-0.00734757	NA	-0.510519	2
CLP1	2.03874	0.00879701	0.0206778	0.824263	Q92989;E9PL17;Q92989-2;E9PKV5;E9PJM4	Polyribonucleotide 5-hydroxyl-kinase Clp1	4;3;2;1;1	3.01169	0.693944	2.41058	3	0.0136409	0.00532812	0.0430645	3
MGA	2.03846	0.0123319	-0.283279	0.0816387	Q8IWI9-3;Q8IWI9;H3BP52;H3BTF4	MAX gene-associated protein	5;5;2;2	NA	1.31179	2.76513	2	NA	-0.266785	-0.299773	2
MED23	2.03576	0.00413711	0.130694	0.342518	Q5JWT2;Q9ULK4-4;Q9ULK4-5;Q9ULK4-3;Q9ULK4;Q9ULK4-2	Mediator of RNA polymerase II transcription subunit 23	6;6;6;6;6;3	2.37423	1.69728	NA	2	0.141302	0.120086	NA	2
DHX38	2.03535	0.000468152	0.0475211	0.661574	Q92620;Q92620-2;H3BQT9;H3BV01;J3KTG2;J3KRT1;J3KSA8;H3BMS7	Pre-mRNA-splicing factor ATP-dependent RNA helicase PRP16	18;8;3;2;2;2;2;2	2.36314	2.04813	1.69479	3	0.0152121	-0.0735299	0.200881	3
CLCC1	2.03487	0.00636335	0.0710738	0.728496	Q96S66;Q96S66-2;Q96S66-3;Q96S66-4;Q5T1P5	Chloride channel CLIC-like protein 1	5;4;3;2;1	2.52857	1.54117	NA	2	0.360645	-0.218498	NA	2
RPL24	2.03304	0.000279303	-0.118685	0.281961	C9JXB8;C9JNW5;P83731	60S ribosomal protein L24	3;3;3	2.07526	2.13547	1.88838	3	-0.229907	0.00475306	-0.130902	3
SMYD5	2.03221	NA	0.435522	NA	E2QRN5;F8WEJ9;C9IYN9;Q6GMV2	SET and MYND domain-containing protein 5	1;1;1;1	NA	NA	2.03221	1	NA	NA	0.435522	1
NELFE	2.03162	0.000715015	0.144863	0.539266	P18615;P18615-3;A0A0A0MT02;A0A0A0MSN9;A0A0G2JI50;E9PD43;P18615-4;A2ABK4	Negative elongation factor E	10;10;8;8;7;7;7;6	2.5507	1.82753	1.71662	3	0.771294	-0.13174	-0.204965	3
HLA-A	2.03097	0.00262123	0.25615	0.111165	A0A140T955;A0A140T933;A0A1W2PRT9;A0A140T9I0;A0A140T9X5;A0A140T913;A0A1W2PPQ2;A0A140T975;Q9GJ45;A0A1W2PS39;A0A140T941;A0A140T8W8;A0A1W2PR61;A0A1W2PQS8;A0A1W2PPF8;A0A140T9Z6;B0UXQ0;A0A140T8Y4;A0A0G2JPD3		1;1;1;1;1;1;1;1;1;1;1;1;1;1;1;1;1;1;1	2.1148	NA	1.94714	2	0.196733	NA	0.315566	2
SMPD4	2.03055	0.000353153	-0.145448	0.438745	Q9NXE4-2;Q9NXE4-6;Q9NXE4-10;Q9NXE4-8;H7C2E2;F8WEQ5	Sphingomyelin phosphodiesterase 4	1;1;1;1;1;1	2.27375	2.01511	1.80279	3	0.0507455	0.120086	-0.607177	3
DSN1	2.0302	0.0319995	0.0837995	0.564669	Q9H410-4;Q9H410;Q5JW53;Q5JW54;Q9H410-2;Q5JW57;Q9H410-3	Kinetochore-associated protein DSN1 homolog	6;6;5;4;4;3;3	NA	0.921284	3.13911	2	NA	-0.0268663	0.194465	2
SF3B6	2.02949	0.00676921	0.426797	0.044702	Q9Y3B4	Splicing factor 3B subunit 6	2	1.51768	2.54129	NA	2	0.692249	0.568227	0.0199154	3
SMC4	2.02937	0.000292586	0.0919944	0.411525	E9PD53;Q9NTJ3;Q9NTJ3-2;C9JR83;C9JVD8;C9J578;C9J9E4;C9JWF0;C9IYK2;C9JJ64	Structural maintenance of chromosomes protein;Structural maintenance of chromosomes protein 4	21;21;19;8;4;4;4;1;1;1	2.05686	1.86655	2.16469	3	0.141302	0.203013	-0.0683321	3
STRAP	2.02836	0.00782321	-0.0579696	0.831084	Q9Y3F4;Q9Y3F4-2;H0YH33	Serine-threonine kinase receptor-associated protein	7;7;2	2.86305	0.713872	2.50816	3	0.431569	-0.80133	0.195852	3
CBR1	2.02772	NA	0.245982	NA	E9PQ63;A8MTM1;P16152-2;P16152;O75828	Carbonyl reductase [NADPH] 1;Carbonyl reductase [NADPH] 3	4;4;4;4;2	NA	2.02772	NA	1	NA	0.245982	NA	1
TEAD1	2.02446	0.010238	0.159212	0.260452	H0YE88;P28347;H0YEJ9;P28347-2;E9PKB7	Transcriptional enhancer factor TEF-1	3;3;1;1;3	NA	2.67649	1.37243	2	NA	0.168514	0.14991	2
MAK16	2.02411	NA	-0.124942	0.642902	Q9BXY0;H0YBV6	Protein MAK16 homolog	3;1	2.02411	NA	NA	1	0.303225	NA	-0.553109	2
PPWD1	2.02232	0.00463104	0.197457	0.14714	Q96BP3;F5H7P7;Q96BP3-2;D6RB19;D6RHV0;D6RA12;D6RDA4;H0Y8N5;D6R9Q1;D6RD43	Peptidylprolyl isomerase domain and WD repeat-containing protein 1	8;6;4;3;3;2;2;2;2;1	2.84388	2.27211	0.950955	3	0.0739573	0.091666	0.426748	3
IPO5	2.02121	0.000268974	0.251109	0.0530434	O00410;H0Y8C6;O00410-3;O00410-2;E7ETV3;C9J875;C9JQT6;C9JZD8;E7ETV8;E7ESZ1;E7EWK4;E7EX05;E7EV12;E7EQT5;C9J583;C9JZ53;F8WF30;C9JXE0;H0Y3V4	Importin-5	10;9;9;8;3;2;2;2;2;2;2;2;2;2;1;1;1;1;1	1.93452	2.08665	2.04246	3	0.324119	0.110631	0.318577	3
GABPA	2.01668	0.00260045	0.284189	0.129559	Q06546	GA-binding protein alpha chain	4	NA	2.00403	2.02932	2	NA	0.452279	0.116099	2
NAP1L1	2.01546	0.0123392	0.322088	0.0668957	H0YHC3;F8W020;F8W118;F8VXI6;F8VUX1;F8VY35;F8VV59;B7Z9C2;F8W0J6;F5H4R6;H0YIV4;P55209-3;P55209-2;P55209;H0YH88;F8W543;F8VRJ2;E9PNW0;E9PJJ2;E9PS34;E9PNJ7;A8MXH2;F8VVB5;E9PKT8;C9J6D1;C9JZI7;Q99733;Q99733-2	Nucleosome assembly protein 1-like 1	4;4;4;4;4;4;4;4;4;4;4;4;4;4;3;3;2;1;1;1;1;1;1;1;1;1;1;1	2.72833	NA	1.30258	2	0.401849	NA	0.242328	2
PNN	2.01496	0.00058655	-0.088189	0.545052	Q9H307;G3V5F0;G3V579	Pinin	15;2;2	2.05429	2.38078	1.60982	3	-0.0512048	0.170694	-0.384056	3
EDC3	2.01321	NA	0.406537	NA	Q96F86;H3BPN4;H3BSQ0;H3BPW9	Enhancer of mRNA-decapping protein 3	3;2;1;1	2.01321	NA	NA	1	0.406537	NA	NA	1
POLE	2.01248	0.000504612	0.098278	0.350994	F5H1D6;Q07864;A0A5F9ZHA7;F5H7E4;A0A5F9ZHD6	DNA polymerase;DNA polymerase epsilon catalytic subunit A	23;23;3;2;1	2.21819	2.20038	1.61887	3	0.00762609	0.0825664	0.204642	3
DBNL	2.01243	0.0010536	0.0370725	0.808791	Q9UJU6;Q9UJU6-2;H0Y5J4;B4DDD6;Q9UJU6-5;Q9UJU6-6;Q9UJU6-3;Q9UJU6-4;F8WBG8;F2Z2V3;F8WB73;F8WCK3;F2Z3E3;F8WC20;F8WBB2;F8WFE1	Drebrin-like protein	9;8;7;7;7;7;6;5;2;1;1;1;1;1;1;1	2.54839	1.45833	2.03056	3	-0.00207898	0.366812	-0.253515	3
DCAF7	2.01242	0.000287252	0.116272	0.254425	P61962;A0A087WWI6;P61962-2	DDB1- and CUL4-associated factor 7	7;4;1	2.04264	2.10953	1.88507	3	0.158078	0.132906	0.0578315	3
ESYT1	2.01207	0.000766975	0.264195	0.0921418	Q9BSJ8;Q9BSJ8-2;F8VZB1	Extended synaptotagmin-1	16;16;3	2.5101	1.60369	1.92243	3	0.399773	-0.0186149	0.411426	3
SON	2.00966	0.000298026	-0.273279	0.0333249	P18583-5;P18583-2;P18583-7;P18583;P18583-9;P18583-6;P18583-10;P18583-3;P18583-4;H7C1M2;P18583-8;J3QSZ5	Protein SON	19;18;18;18;18;17;17;17;17;11;7;4	2.16389	1.95118	1.91392	3	-0.25147	-0.204798	-0.363568	3
IPO4	2.00795	0.0031275	0.227847	0.472145	Q8TEX9;Q8TEX9-2;H0YN14;H0YN07;H0YMR4;H0YLV0;H0YL92	Importin-4	8;8;6;3;3;1;1	1.82049	2.19541	NA	2	0.511367	0.799087	-0.626914	3
GDI2	2.00764	0.0067613	0.503262	0.0212742	P50395;P50395-2;Q5SX87;V9GYJ7;V9GYF8;Q5SX90;Q5SX86;P31150;Q5SX91;G5E9U5	Rab GDP dissociation inhibitor beta	8;6;5;3;3;3;3;3;2;1	2.50564	NA	1.50964	2	0.387252	NA	0.619272	2
PDCD6IP	2.00221	0.00158507	0.437232	0.00574226	Q8WUM4;Q8WUM4-2;A0A3B3IT07;Q8WUM4-3;C9IZF9;F8WEQ7;F8WBR8;F8WDK9	Programmed cell death 6-interacting protein	11;11;4;4;2;1;1;1	2.31609	1.25683	2.4337	3	0.512075	0.452068	0.347552	3
SUGP2	1.99785	0.00273619	-0.130354	0.308227	M0R3F6;M0R2Z9;Q8IX01-4;Q8IX01-3;Q8IX01	SURP and G-patch domain-containing protein 2	5;5;5;5;5	1.94039	2.0553	NA	2	-0.312563	-0.159976	0.081476	3
IGBP1	1.99654	NA	0.0651587	NA	P78318	Immunoglobulin-binding protein 1	3	NA	NA	1.99654	1	NA	NA	0.0651587	1
TDP1	1.99624	NA	0.0387171	NA	Q9NUW8;G3V2F4;E7EPD8;Q9NUW8-2;G3V2J6;G3V2U6;H0YJ44;Q9BRS7;H0YJL7;G3V4W8;G3V5H9	Tyrosyl-DNA phosphodiesterase 1	6;5;5;4;3;3;3;3;2;1;1	1.99624	NA	NA	1	0.0387171	NA	NA	1
TTF1	1.9947	NA	-0.485883	NA	Q15361;A0A087WY09	Transcription termination factor 1	4;2	NA	NA	1.9947	1	NA	NA	-0.485883	1
PSMB5	1.99391	0.00601323	0.484363	0.0172698	P28074;H0YJM8;P28074-3;P28074-2	Proteasome subunit beta type-5	4;2;2;2	2.44225	1.54557	NA	2	0.504163	0.464564	NA	2
GSR	1.9939	0.00588488	0.237999	0.0927399	P00390-5;P00390-4;P00390-2;P00390-3;P00390;A0A2R8YF59;H0YC68	Glutathione reductase, mitochondrial	4;4;4;4;4;1;1	3.12355	1.7488	1.10936	3	0.41684	0.0280033	0.269153	3
BCOR	1.99275	0.000980469	-0.110629	0.303946	Q6W2J9-4;Q6W2J9-2;Q6W2J9;H7C231;H7BYY2;Q6W2J9-3;H7C2V9;A1A564;H7BZ37;A0A5F9ZGX7	BCL-6 corepressor	21;21;21;15;14;14;7;7;5;2	2.38286	2.18504	1.41035	3	-0.0392659	-0.0600062	-0.232616	3
WDR76	1.98877	0.000487191	-0.160896	0.447455	A0A0C4DFX7;Q9H967;C9JE56	WD repeat-containing protein 76	11;11;1	2.34358	1.86991	1.75283	3	0.153676	0.0647449	-0.701107	3
NUP35	1.98818	0.000685512	-0.160493	0.268177	Q8NFH5-2;Q8NFH5;C9IYQ7;F8WCF5;F8WEL4;Q8NFH5-3;C9JIY9;C9JWU7	Nucleoporin NUP53	6;6;3;3;3;3;2;1	2.45109	1.85786	1.65558	3	-0.0928017	0.0518593	-0.440538	3
HIST1H4A	1.98792	0.000391588	0.0393732	0.811541	P62805	Histone H4	9	1.86037	2.26126	1.84213	3	0.0102069	0.402722	-0.294809	3
PUS7	1.98616	0.000347854	0.340625	0.127581	Q96PZ0;Q96PZ0-2;E7EUH7	Pseudouridylate synthase 7 homolog	6;6;4	2.07625	2.11006	1.77216	3	0.77273	0.359858	-0.110713	3
USP48	1.98524	0.0011605	0.172568	0.125556	Q86UV5;Q86UV5-8;Q86UV5-2;A0A0A0MRS6;Q86UV5-5;Q86UV5-3;Q86UV5-7;Q86UV5-4;H3BLX5;E9PJH5;E9PJ93;Q86UV5-6	Ubiquitin carboxyl-terminal hydrolase 48	16;16;14;8;8;8;5;4;2;2;2;2	2.42613	2.16672	1.36286	3	0.194465	0.0784732	0.244765	3
UTP20	1.98519	0.000753531	-0.21443	0.0710905	O75691	Small subunit processome component 20 homolog	60	2.2924	2.17932	1.48386	3	-0.147026	-0.188529	-0.307734	3
EIF3S3	1.98157	0.00283598	0.319155	0.154678	B3KS98;O15372;A0A087WZK9;E5RFW7;E5RFH0;E5RHC7;E5RH59;E5RGU4;E5RJT0	Eukaryotic translation initiation factor 3 subunit H	5;5;4;3;3;2;2;2;1	1.91556	2.04757	NA	2	0.0545012	0.583808	NA	2
CAPRIN1	1.98106	0.000350555	0.00327522	0.984459	Q14444-2;Q14444;G3V153;E9PLA9	Caprin-1	9;9;8;6	1.79681	1.98149	2.16488	3	-0.0303393	0.37951	-0.339345	3
SUMO3	1.98102	NA	0.0429244	NA	A8MUA9;A8MU27;P55854;P55854-2	Small ubiquitin-related modifier 3	2;2;2;2	NA	NA	1.98102	1	NA	NA	0.0429244	1
TOE1	1.98102	0.00436568	0.138165	0.180195	Q96GM8;Q96GM8-2	Target of EGR1 protein 1	8;7	2.43082	2.59484	0.917406	3	0.157302	0.14496	0.112233	3
RNPEP	1.97988	0.00299617	0.0693185	0.601225	A6NKB8;Q9H4A4	Aminopeptidase B	3;3	1.85778	2.10199	NA	2	0.0360461	0.102591	NA	2
MEIS1	1.97939	0.00386552	0.0476996	0.714096	F5GYS8;H0YNY8;U3KPR8;O00470;O00470-2;O14770-6;O14770-7;O14770-8;O14770-3;O14770-2;O14770-4;O14770;E9PDC4;H0YMX5;U3KQI2;H3BLU4;H0YNA8;A6NDR6;O14770-5;Q99687-3;Q99687;Q99687-2;H0YKE5;H0YKN2;U3KQ95;U3KQV2;H0YMV2;A8K0S8	Homeobox protein Meis1;Homeobox protein Meis2;Putative homeobox protein Meis3-like 1;Homeobox protein Meis3	4;4;4;4;4;3;3;3;3;3;3;3;2;2;2;2;2;2;2;2;2;2;1;1;1;1;1;1	2.24674	NA	1.71203	2	0.0359054	NA	0.0594937	2
TRIM24	1.97871	0.000899496	-0.0595487	0.639111	O15164-2;O15164	Transcription intermediary factor 1-alpha	8;8	1.43653	2.35876	2.14083	3	-0.295376	-0.016439	0.133169	3
DNTTIP2	1.97739	0.00138206	-0.216542	0.281814	Q5QJE6;J3KP30;E9PRB3	Deoxynucleotidyltransferase terminal-interacting protein 2	12;7;1	1.95274	2.58554	1.39388	3	-0.111539	0.142479	-0.680567	3
GARS	1.97454	0.000598067	0.327223	0.0152517	P41250	Glycine--tRNA ligase	8	1.82456	2.3907	1.70835	3	0.37629	0.29725	0.308128	3
HTATSF1	1.97348	0.071128	0.0895708	0.418307	O43719;Q5H919;Q5H918	HIV Tat-specific factor 1	21;10;10	3.31251	3.28465	-0.676719	3	0.245374	0.0302654	-0.00692711	3
SFSWAP	1.97239	0.000429099	0.0184874	0.852619	Q12872;Q12872-2;F5H1A5;H0YFR9	Splicing factor, suppressor of white-apricot homolog	13;13;2;2	2.09224	2.14753	1.67738	3	0.102725	0.0335111	-0.0807743	3
PDE12	1.97167	0.0040386	0.421833	0.0690958	Q6L8Q7-2;Q6L8Q7;F6T1Q0	2,5-phosphodiesterase 12	5;5;4	2.25202	1.69131	NA	2	0.654252	0.189413	NA	2
CTTN	1.97099	0.00719224	-0.220503	0.425263	Q14247;Q14247-3;Q14247-2;H0YCD9;H0YEV2	Src substrate cortactin	29;26;24;6;5	1.6935	1.05589	3.16359	3	-0.0794018	0.340049	-0.922155	3
IPO8	1.97078	0.00106921	0.446699	0.0350419	O15397;O15397-2;F5H2I3;F5H292;F5GXT5;F5H244	Importin-8	6;3;1;1;1;1	1.7058	2.57381	1.63272	3	0.838105	0.200755	0.301236	3
MAD2L1	1.9696	NA	0.11023	NA	Q13257;Q13257-2	Mitotic spindle assembly checkpoint protein MAD2A	3;1	1.9696	NA	NA	1	0.11023	NA	NA	1
MAP4	1.96744	0.00730462	0.16443	0.374549	E7EVA0;P27816;P27816-6;P27816-2;P27816-5;P27816-4;H0Y2V1;H7C4C5;B5MEG9;F8W9U4;H7C456;A0A0J9YVV8;A0A0J9YW37;P27816-7	Microtubule-associated protein;Microtubule-associated protein 4	26;26;25;23;14;14;10;10;10;8;4;3;3;3	2.62777	2.5578	0.716742	3	0.326997	0.444561	-0.278269	3
TTLL12	1.96709	0.000526914	0.200646	0.0945083	Q14166	Tubulin--tyrosine ligase-like protein 12	7	2.33059	1.7212	1.84949	3	0.314058	0.0951818	0.192699	3
MEAF6	1.9669	0.0159873	-0.157332	0.241374	Q9HAF1-2;Q9HAF1;Q9HAF1-4;Q9HAF1-3	Chromatin modification-related protein MEAF6	5;5;5;5	3.23297	2.18307	0.484651	3	0.0743684	-0.202705	-0.343659	3
NIPBL	1.96516	0.000377007	-0.186563	0.0899419	Q6KC79-2;Q6KC79;A0A590UJS4;Q6KC79-3	Nipped-B-like protein	42;42;41;12	1.73712	2.10739	2.05098	3	-0.199454	-0.159605	-0.200631	3
MAP1B	1.96497	0.00042332	0.0126816	0.899169	P46821;D6RA32;D6RA40;D6RCL2;D6RGJ3	Microtubule-associated protein 1B;MAP1B heavy chain;MAP1 light chain LC1	26;12;9;2;2	2.12707	1.68248	2.08534	3	0.0640551	0.0735461	-0.0995563	3
JUP	1.96378	0.000946691	-0.302104	0.267057	P14923;C9JK18;C9JKY1;C9JTX4;C9J826;C9JPI2;K7ERP3	Junction plakoglobin	27;9;9;8;8;1;1	2.12052	1.41835	2.35247	3	0.0514417	0.0451634	-1.00292	3
PAPOLA	1.96348	NA	0.253989	NA	G3XAH6;P51003-2;Q9NRJ5;P51003;H0YJ00;A0A0C4DGK1;G3V3I9;G3V457	Poly(A) polymerase alpha;Poly(A) polymerase beta	3;3;3;3;3;2;1;0	NA	NA	1.96348	1	NA	NA	0.253989	1
EIF2A	1.95881	NA	0.364348	NA	F8WAE5;Q9BY44-3;Q9BY44;Q9BY44-4;Q9BY44-2;H7C5Q3;C9IZE1;H7C5R5	Eukaryotic translation initiation factor 2A;Eukaryotic translation initiation factor 2A, N-terminally processed	4;4;4;3;2;1;1;1	NA	1.95881	NA	1	NA	0.364348	NA	1
PRPF8	1.95839	0.000322395	-0.054461	0.563797	Q6P2Q9;I3L0J9;I3L3Z8;I3L1T8	Pre-mRNA-processing-splicing factor 8	125;49;15;2	2.07892	1.8876	1.90866	3	-0.054602	-0.0634092	-0.0453719	3
ASCC3	1.95622	0.0033245	0.170581	0.315089	Q8N3C0;Q8N3C0-4	Activating signal cointegrator 1 complex subunit 3	6;3	2.12174	1.79069	NA	2	0.00259452	0.338567	NA	2
MBD3	1.95456	0.00199707	0.0992601	0.441815	O95983-2;O95983;K7EIE8;A0A087WT34;A0A087X1H1;A0A0A0MTS6;J3KSA7;Q9UBB5	Methyl-CpG-binding domain protein 3	7;7;6;4;4;4;1;1	2.15445	2.51377	1.19545	3	0.268075	0.172744	-0.143038	3
SMARCD3	1.95366	NA	-0.574541	NA	Q6STE5;Q6STE5-2	SWI/SNF-related matrix-associated actin-dependent regulator of chromatin subfamily D member 3	3;2	NA	NA	1.95366	1	NA	NA	-0.574541	1
MID1	1.95272	0.012311	0.0389359	0.874456	O15344;O15344-2;C9J453;A0A087X255;C9JZJ7;A0A087X0X0;A6PVI4;Q9UJV3-2;Q9UJV3	E3 ubiquitin-protein ligase Midline-1	7;6;5;5;3;3;1;1;1	2.24105	3.04998	0.567126	3	0.334454	0.418028	-0.635674	3
RPL10A	1.95015	0.000853784	-0.214619	0.34611	P62906	60S ribosomal protein L10a	8	2.03745	2.34956	1.46343	3	-0.242669	0.301939	-0.703126	3
LMNA	1.94981	NA	-1.40228	NA	P02545-2;Q3BDU5;Q5TCI8	Prelamin-A/C;Lamin-A/C	1;1;1	NA	NA	1.94981	1	NA	NA	-1.40228	1
SCAF8	1.94841	0.000990809	0.245041	0.0563306	A0A0A0MT33;Q9UPN6;Q9UPN6-2	Protein SCAF8	8;8;8	2.04831	2.37965	1.41727	3	0.355242	0.118891	0.260989	3
GFPT1	1.94774	NA	0.715981	NA	Q06210-2;Q06210	Glutamine--fructose-6-phosphate aminotransferase [isomerizing] 1	2;2	1.94774	NA	NA	1	0.715981	NA	NA	1
TERF2	1.94573	0.00118327	0.174864	0.42893	Q15554;Q15554-4;U3KQ35;H3BR06;H3BTA7;J3KSJ9;H3BR37;J3KSZ6	Telomeric repeat-binding factor 2	9;6;5;5;4;3;2;2	2.33668	2.16443	1.33606	3	0.572017	0.330788	-0.378213	3
AQR	1.94556	0.000498275	0.0662314	0.492352	O60306;H0YH15	Intron-binding protein aquarius	25;7	2.22299	1.96273	1.65095	3	0.0962619	0.0187766	0.0836559	3
ANXA5	1.94446	0.00336294	0.462925	0.0410402	P08758;E9PHT9;D6RBE9;D6RBL5;D6RCN3	Annexin A5;Annexin	5;3;3;3;1	1.78609	2.10283	NA	2	0.649294	0.276556	NA	2
RAB1A	1.94413	0.00340513	0.149769	0.28778	E7END7;Q9H0U4;P62820;E9PLD0;P62820-2;Q92928	Ras-related protein Rab-1B;Ras-related protein Rab-1A;Putative Ras-related protein Rab-1C	2;2;2;1;1;1	2.1103	1.77796	NA	2	0.177726	0.121811	NA	2
CDCA2	1.9425	NA	-0.00190562	NA	E9PEI0;Q69YH5	Cell division cycle-associated protein 2	2;2	NA	1.9425	NA	1	NA	-0.00190562	NA	1
PRKDC	1.94187	0.000341399	0.134276	0.204234	P78527;P78527-2;F5GX40;H0YG84	DNA-dependent protein kinase catalytic subunit	188;184;5;3	2.07406	1.85056	1.90099	3	0.0756011	0.115965	0.211261	3
NOSIP	1.94008	0.00330126	0.0999052	0.469674	Q9Y314;M0R3B2;A0A075B6F9;A0A075B797;M0R1K2;M0QX85;M0R1T7	Nitric oxide synthase-interacting protein	7;6;6;4;3;2;1	2.07933	1.80083	NA	2	0.168642	0.307895	-0.176821	3
KIF23	1.93978	0.00034426	0.0568025	0.570757	A0A2U3TZL8;H7BYN4;Q02241-3;Q02241-2;Q02241;H0YME6;A0A2R8Y531	Kinesin-like protein KIF23	8;8;8;8;8;3;1	2.07564	1.89239	1.85131	3	0.0699771	0.135404	-0.034973	3
TBL3	1.93801	0.00148373	-0.180172	0.317946	Q12788;J3KNP2;A0A087WYP7;H3BN88	Transducin beta-like protein 3	16;14;8;1	2.30197	2.25568	1.25639	3	-0.14143	0.166715	-0.565801	3
CHD8	1.93571	0.000827202	-0.112721	0.261261	Q9HCK8;Q9HCK8-2;A0A2R8Y840;H0YJG4;A0A2R8Y4P3;A0A2R8Y808;A0A2R8YFT4;G3V2T9;A0A2R8YFI9;C9JFU2;H7C294;Q8TD26-3	Chromodomain-helicase-DNA-binding protein 8	25;23;21;13;14;10;8;3;1;0;0;0	2.26264	2.09748	1.44701	3	-0.149697	-0.0936173	-0.0948494	3
SET	1.93213	0.000379223	0.520765	0.00226739	A0A0C4DFV9;Q01105-3;Q01105-4;Q01105-2;Q01105;A0A087X027;P0DME0	Protein SET;Protein SETSIP	5;5;5;5;5;4;4	1.74226	2.03576	2.01835	3	0.478609	0.555914	0.527771	3
CIRH1A	1.93048	0.000365687	-0.132949	0.45846	A0A0J9YWM9;H3BSH7;Q969X6;A0A0J9YXV4;A0A0J9YWK2;Q969X6-2;Q969X6-3;H3BRM8	Cirhin	4;4;4;3;3;3;3;1	2.08933	1.81262	1.8895	3	0.182311	-0.0290433	-0.552114	3
CENPI	1.92981	0.0040389	-0.20545	0.247756	Q92674;Q92674-2	Centromere protein I	3;2	NA	2.17428	1.68534	2	NA	-0.026881	-0.384019	2
POM121C	1.92852	0.015722	-0.514783	0.201344	A8CG34;A8CG34-2;Q96HA1;Q96HA1-2;Q96HA1-3;C9JFL1;A6NF01	Nuclear envelope pore membrane protein POM 121C;Nuclear envelope pore membrane protein POM 121	4;3;3;2;2;1;1	NA	2.67536	1.18167	2	NA	0.0996319	-1.1292	2
METTL3	1.92718	0.000717902	0.112683	0.464142	Q86U44;F5H6D8;B4DTN4;H0YFV6;B4E349;Q86U44-2	N6-adenosine-methyltransferase 70 kDa subunit	12;6;6;6;2;2	2.3641	1.78123	1.63621	3	0.322274	0.24817	-0.232396	3
XAB2	1.92695	0.00378767	0.00932996	0.946915	Q9HCS7	Pre-mRNA-splicing factor SYF1	12	2.85521	1.2005	1.72514	3	0.0311128	0.267955	-0.271078	3
GTF3C3	1.92547	NA	0.0743979	0.585016	Q9Y5Q9;A0A494C1S7;H7C0C0;H7C143;Q9Y5Q9-2	General transcription factor 3C polypeptide 3	4;3;1;1;1	1.92547	NA	NA	1	0.138159	NA	0.0106366	2
RBBP5	1.923	0.00150573	-0.0989036	0.50151	Q15291;Q15291-2	Retinoblastoma-binding protein 5	9;8	2.57841	1.7379	1.45269	3	0.0333701	0.0922074	-0.422288	3
SAAL1	1.92194	0.0348535	0.273016	0.168083	Q96ER3;J3KND1;E9PRZ1;E9PMD2;H0YEK5;H0YCN7;E9PL53	Protein SAAL1	8;7;7;4;3;2;2	2.99251	0.851359	NA	2	0.564915	0.422986	-0.168852	3
SENP1	1.92186	0.00311929	-0.344213	0.272291	Q9P0U3-2;Q9P0U3;F8VRZ8	Sentrin-specific protease 1	6;6;1	NA	1.94654	1.89717	2	NA	0.129085	-0.817511	2
RAB5B	1.92093	0.00518006	0.131485	0.344184	P61020;P61020-2	Ras-related protein Rab-5B	2;1	2.26442	1.57744	NA	2	0.166844	0.0961269	NA	2
RPL18	1.92085	0.000948045	-0.284113	0.198863	F8VUA6;H0YHA7;J3QQ67;Q07020-2;Q07020;F8VYV2;G3V203;A0A075B7A0	60S ribosomal protein L18	4;4;4;4;4;3;3;2	2.35245	1.97148	1.43862	3	-0.009321	-0.0292641	-0.813753	3
SETD2	1.91781	NA	-0.0477367	0.749686	Q9BYW2;C9JG86;Q9BYW2-3;Q9BYW2-2;H7BZ93;H7BXT4;H7C3H4	Histone-lysine N-methyltransferase SETD2	6;3;3;3;2;2;2	NA	1.91781	NA	1	NA	-0.184293	0.08882	2
RBM15B	1.91627	0.00349715	-0.00409411	0.97532	Q8NDT2;Q8NDT2-2	Putative RNA-binding protein 15B	6;3	NA	2.06426	1.76827	2	NA	0.0519985	-0.0601867	2
PDLIM1	1.91109	0.00627291	0.289667	0.0297727	O00151	PDZ and LIM domain protein 1	9	2.72437	2.20283	0.806064	3	0.195096	0.393306	0.2806	3
PSMD6	1.9092	0.00451988	0.656318	0.00429647	Q15008;Q15008-4;Q15008-3;Q15008-2;C9J0E9;H7C531;C9J7B7	26S proteasome non-ATPase regulatory subunit 6	8;8;7;7;3;2;2	0.92448	2.64515	2.15798	3	0.857503	0.749234	0.362217	3
HLA-B	1.9092	NA	0.467593	NA	A0A1W2PPR8;P01889;A0A140T951;A0A140T9W2;A0A140T9U0;A0A140T9M0;A0A140T9S9;A0A140T9H3;A0A140T9G0;A0A140T9A9;A0A1W2PNZ7;P13747	HLA class I histocompatibility antigen, B-7 alpha chain	1;1;1;0;0;0;1;1;1;1;0;0	1.9092	NA	NA	1	0.467593	NA	NA	1
YLPM1	1.90398	0.0119039	-0.381409	0.0787474	P49750;P49750-1;P49750-3;H0YIQ2;F8VU51;H0YI23;U3KQT9	YLP motif-containing protein 1	50;45;39;36;34;14;2	1.47643	0.961401	3.27411	3	-0.742217	-0.449828	0.0478175	3
KHDRBS3	1.90318	0.00903369	-0.235887	0.179933	O75525-2;O75525;H0YAQ3;E5RJZ9;E5RG12;H0YAQ1	KH domain-containing, RNA-binding, signal transduction-associated protein 3	4;4;2;2;1;1	1.32924	1.19667	3.18364	3	-0.376058	-0.473691	0.142087	3
NAA15	1.90152	0.00457979	0.153078	0.154187	A0A0B4J1W3;Q9BXJ9;Q9BXJ9-4;Q6N069-5;Q6N069-4;Q6N069-3;Q6N069-2;Q6N069	N-alpha-acetyltransferase 15, NatA auxiliary subunit	6;6;4;1;1;1;1;1	2.91873	1.30147	1.48435	3	0.0827026	0.193204	0.183328	3
TCEAL4	1.90143	0.131909	0.119618	0.439683	Q96EI5;Q96EI5-2;D6RD44;A2RQR6;D6RCE9;J3KQY4;D6RHZ1;D6RIH3;Q9H3H9	Transcription elongation factor A protein-like 4	4;4;3;3;2;1;1;1;1	NA	3.83015	-0.0272956	2	NA	0.255078	-0.0158409	2
BRD7	1.90099	NA	0.231555	NA	Q9NPI1;Q9NPI1-2;I3L4V5	Bromodomain-containing protein 7	3;3;2	NA	1.90099	NA	1	NA	0.231555	NA	1
INTS5	1.89786	NA	0.452806	NA	Q6P9B9	Integrator complex subunit 5	3	NA	1.89786	NA	1	NA	0.452806	NA	1
INTS2	1.89262	NA	0.231555	NA	A0A2R8Y4Z6;J3KMZ7;Q9H0H0;A0A2R8Y7F8	Integrator complex subunit 2	2;2;2;1	1.89262	NA	NA	1	0.231555	NA	NA	1
PRPF4B	1.89057	0.0012099	-0.114383	0.376926	Q13523;H0YDJ3	Serine/threonine-protein kinase PRP4 homolog	15;10	2.35372	1.96669	1.3513	3	-0.0482779	0.0561673	-0.351038	3
ACTR5	1.89017	0.0507212	-0.0933855	0.690266	Q9H9F9	Actin-related protein 5	5	NA	3.12428	0.656058	2	NA	0.262072	-0.448843	2
GLTSCR2	1.88989	0.00789009	-0.357767	0.0916221	Q9NZM5;M0QZ34;M0QZU5;M0QYZ9;M0QX73	Glioma tumor suppressor candidate region gene 2 protein	5;2;1;1;1	2.67503	2.30191	0.692735	3	-0.131029	-0.128062	-0.81421	3
PGRMC2	1.88943	0.000372175	-0.0289787	0.764201	O15173;O15173-2	Membrane-associated progesterone receptor component 2	5;5	1.92022	1.79631	1.95176	3	0.0361868	-0.0258525	-0.0972704	3
LIMD1	1.88854	NA	0.252173	NA	C9JRJ5;Q9UGP4	LIM domain-containing protein 1	2;2	NA	1.88854	NA	1	NA	0.252173	NA	1
RAB11A	1.88507	0.00344736	0.528694	0.0130011	H3BMH2;H3BSC1;P62491-2;Q15907-2;P62491;Q15907;B4DQU5	Ras-related protein Rab-11A;Ras-related protein Rab-11B	6;6;6;6;6;6;2	1.96451	1.80562	NA	2	0.506094	0.551295	NA	2
NCAPG	1.88446	0.000778058	0.361802	0.0423107	Q9BPX3;D6RA93;H0Y9Z8	Condensin complex subunit 3	9;4;2	2.30824	1.58063	1.76449	3	0.424922	0.592158	0.0683269	3
LIG1	1.88401	NA	-0.0573466	NA	M0R0Q7;F5GZ28;P18858-2;P18858-3;P18858;B4E135	DNA ligase;DNA ligase 1	4;4;4;4;4;2	1.88401	NA	NA	1	-0.0573466	NA	NA	1
RPS15	1.88324	0.0106838	0.212702	0.256402	K7EM56;A0A0B4J2B4;S4R417;K7EQJ5;K7ELC2;P62841	40S ribosomal protein S15	2;2;2;2;2;2	NA	2.46218	1.30429	2	NA	0.418784	0.00662118	2
MTF2	1.88288	0.00657181	-0.133799	0.266346	Q9Y483;Q9Y483-4;Q9Y483-3;Q9Y483-2	Metal-response element-binding transcription factor 2	11;10;8;5	3.02214	1.33531	1.2912	3	0.0204844	-0.117662	-0.30422	3
APOBEC3B	1.88256	NA	-0.325268	NA	B0QYD3;Q9UH17;Q9UH17-3;Q9UH17-2;P31941-2;P31941	DNA dC->dU-editing enzyme APOBEC-3B	4;4;3;2;2;2	NA	1.88256	NA	1	NA	-0.325268	NA	1
VPRBP	1.88066	NA	-0.0431256	NA	Q9Y4B6-3;Q9Y4B6-2;Q9Y4B6	Protein VPRBP	3;3;3	NA	NA	1.88066	1	NA	NA	-0.0431256	1
IGF2BP1	1.8771	0.000422271	0.0990268	0.543473	Q9NZI8;Q9NZI8-2	Insulin-like growth factor 2 mRNA-binding protein 1	13;10	1.70536	1.95218	1.97375	3	0.224905	0.351967	-0.279792	3
SAMD1	1.87653	0.00037466	-0.0692736	0.632522	E9PIW9;Q6SPF0;F8WDT5	Atherin	5;5;2	1.81779	1.89685	1.91496	3	0.0703893	0.113567	-0.391777	3
MXRA7	1.87587	0.00672517	0.120109	0.445126	P84157-2;P84157-3;P84157;K7EQX8;Q6ZR64	Matrix-remodeling-associated protein 7	4;3;3;1;1	2.28564	NA	1.4661	2	0.264837	NA	-0.0246193	2
COPB1	1.87554	0.00259689	0.270969	0.0758185	P53618;E9PP73;E9PP63;E9PKQ1	Coatomer subunit beta	7;4;1;1	2.59822	1.8352	1.19321	3	0.363451	0.432532	0.0169241	3
RAD54L2	1.87471	0.00113654	0.0151774	0.894301	H0Y760;Q9Y4B4	Helicase ARIP4	4;4	2.36118	1.85738	1.40557	3	0.0426443	0.171335	-0.168447	3
UBR5	1.87269	0.00085488	0.54908	0.00513533	O95071-2;O95071;E7EMW7;E7ET84;E5RFK7	E3 ubiquitin-protein ligase UBR5	16;16;15;2;1	2.19966	1.43066	1.98776	3	0.339023	0.582171	0.726046	3
SAP18	1.86953	0.0125686	0.00378555	0.974003	O00422-2;O00422;H7BZW6;U3KPY7;U3KQ12	Histone deacetylase complex subunit SAP18	9;8;7;3;2	2.42712	2.69755	0.483924	3	0.154324	0.0531113	-0.196079	3
SPEN	1.8688	0.00090768	-0.152954	0.148322	Q96T58;H0Y5U7;F6WRY4	Msx2-interacting protein	43;6;5	1.51172	1.77577	2.3189	3	-0.120812	-0.196492	-0.141557	3
NAT10	1.86868	0.0104071	-0.192521	0.127103	Q9H0A0;Q9H0A0-2;A0A087WV29;E9PMU0;E9PJN6	N-acetyltransferase 10	34;30;28;8;5	2.52557	2.52311	0.55737	3	-0.143357	-0.069134	-0.365072	3
FAF2	1.86656	0.000397401	0.10125	0.449426	Q96CS3;D6RBG6	FAS-associated factor 2	11;1	1.96207	1.85304	1.78458	3	-0.0545721	0.369271	-0.0109482	3
ZNF638	1.86594	0.000403366	-0.049637	0.663625	Q14966;Q14966-3;Q14966-4;Q14966-2;Q14966-6;Q14966-5;A0A096LPI0;C9JWN0;A0A096LPK8;A0A096LNR2;A0A096LNX0;A0A096LNS4	Zinc finger protein 638	24;23;16;12;12;11;1;2;2;0;0;1	1.75069	1.93723	1.90991	3	0.044604	0.0480967	-0.241612	3
RAD50	1.86578	0.00136694	0.0507076	0.599108	Q92878;Q92878-2;A0A1W2PQ90;Q92878-3;A0A494C1B7;A0A494BZX5;A0A494C122;E7EN38;A0A494C0Y7;E7ESD9;A0A494BZX8;H7C0V2;E9PM98;H7C0P8;A0A494BZW0;C9JNH8	DNA repair protein RAD50	24;24;22;22;17;11;11;10;9;9;6;4;2;2;1;1	1.84052	2.40021	1.35661	3	-0.0124463	0.0771062	0.0874628	3
CDC42	1.86529	NA	0.00460925	NA	P60953;Q5JYX0;A0A590UJK8;P60953-1	Cell division control protein 42 homolog	2;1;1;1	NA	1.86529	NA	1	NA	0.00460925	NA	1
ABHD12	1.86529	NA	0.133037	NA	Q8N2K0-3;Q8N2K0;Q8N2K0-2;Q5T712;A0A5F9ZHQ0;I3L206;A0A5F9ZHH2;A0A5F9ZH49;A0A5F9ZH71;A0A5F9ZHQ8;I3L440;A0A5F9ZHG5;A0A5F9ZHE8;A0A5F9ZHF0;A0A5F9ZGZ9;I3L294;A0A5F9ZH28;A0A5F9ZHM3;A0A5F9ZGW7;A0A5F9ZGT4	Monoacylglycerol lipase ABHD12	3;3;3;2;2;2;2;2;2;2;1;1;1;1;1;1;1;1;1;1	1.86529	NA	NA	1	0.133037	NA	NA	1
FTSJ3	1.86305	0.00529473	-0.134513	0.326332	Q8IY81	pre-rRNA processing protein FTSJ3	6	2.10148	2.62361	0.864071	3	-0.0215554	0.0211954	-0.403179	3
RPS3	1.86214	0.0040734	0.438194	0.0390793	P23396;E9PPU1;H0YEU2;E9PL09;P23396-2;F2Z2S8;H0YF32;H0YCJ7;E9PQ96;E9PJH4;E9PK82;E9PSF4;H0YES8;E9PQX2	40S ribosomal protein S3	6;5;5;5;5;4;4;4;3;3;3;2;1;1	1.68325	2.04103	NA	2	0.288063	0.588325	NA	2
DNAJC2	1.85613	0.00497139	0.169142	0.582729	Q99543-2;Q99543;C9IZ83;H7C3L7	DnaJ homolog subfamily C member 2;DnaJ homolog subfamily C member 2, N-terminally processed	3;3;1;1	NA	2.13073	1.58152	2	NA	0.671746	-0.333462	2
ATXN2L	1.85571	0.000455936	-0.0210977	0.916292	H3BUF6;Q8WWM7-6;Q8WWM7-8;Q8WWM7-5;Q8WWM7-4;Q8WWM7-9;Q8WWM7-2;Q8WWM7;Q8WWM7-3;H3BSK9;Q8WWM7-7;H3BSQ5;H3BUE3;H3BRB0;A0A0C4DGL7	Ataxin-2-like protein	16;16;16;16;16;16;16;16;16;9;9;3;3;1;1	1.94957	1.66948	1.94809	3	0.115699	0.352081	-0.531073	3
FAF1	1.85422	0.00464944	0.44799	0.0606734	Q9UNN5;B1ANM7;Q9UNN5-2;B3KT28	FAS-associated factor 1	7;6;6;4	2.09599	1.61245	NA	2	0.685716	0.210264	NA	2
TOMM40	1.8541	0.000909348	0.0288689	0.86474	O96008;O96008-2;K7EKG4;K7EJ57	Mitochondrial import receptor subunit TOM40 homolog	5;4;3;3	2.18507	1.97001	1.40721	3	0.201759	0.274053	-0.389205	3
BAG3	1.85324	NA	0.127897	NA	O95817;C9JFK9	BAG family molecular chaperone regulator 3	5;3	1.85324	NA	NA	1	0.127897	NA	NA	1
IGSF9B	1.84936	0.00748123	0.0483223	0.804898	B4DHE8;Q96DH6-2;Q96DH6;J3QKT5;J3KTC1;B4DM51;Q96DH6-3	RNA-binding protein Musashi homolog 2	2;2;2;1;1;1;1	1.41922	2.2795	NA	2	0.317999	-0.221354	NA	2
DDX31	1.8493	0.0059807	-0.418408	0.181826	F8WAJ0;Q9H8H2-2;Q9H8H2;Q9H8H2-4	Probable ATP-dependent RNA helicase DDX31	6;6;6;5	1.79502	2.80746	0.945415	3	-0.0453272	0.000865357	-1.21076	3
CMTR1	1.84734	0.000438643	0.237793	0.0644818	Q8N1G2;H0Y4T0;Q5T7F5;H0YCQ1	Cap-specific mRNA (nucleoside-2-O-)-methyltransferase 1	16;2;2;1	1.74838	1.99019	1.80344	3	0.188781	0.383165	0.141433	3
SMARCC2	1.8464	0.00636628	-0.0964537	0.405374	F8VXC8;Q8TAQ2-2;Q8TAQ2-3;Q8TAQ2;F8VZW6	SWI/SNF complex subunit SMARCC2	8;8;8;8;4	2.2144	1.4784	NA	2	-0.24284	0.0738202	-0.120341	3
CYHR1	1.84338	NA	0.25084	NA	E9PJD7;Q6ZMK1-2;Q6ZMK1;E9PQ42	Cysteine and histidine-rich protein 1	2;2;2;1	1.84338	NA	NA	1	0.25084	NA	NA	1
NOM1	1.84333	0.00605056	-0.204229	0.0760605	Q5C9Z4	Nucleolar MIF4G domain-containing protein 1	12	2.05419	2.65143	0.824367	3	-0.132056	-0.240878	-0.239754	3
RAB18	1.84024	NA	0.575312	NA	Q5W0J0;A0A087X163;Q9NP72-3;Q9NP72;Q9NP72-2	Ras-related protein Rab-18	2;2;2;2;2	1.84024	NA	NA	1	0.575312	NA	NA	1
BTAF1	1.83986	0.000987838	0.191842	0.0900666	A0A0A0MTH9;O14981;O14981-2	TATA-binding protein-associated factor 172	15;15;5	1.44726	2.27435	1.79796	3	0.257614	0.184217	0.133695	3
PKM	1.83934	0.00062366	0.280054	0.0702984	P14618;P14618-3;P14618-2;H3BTN5;B4DNK4;H3BQ34;H3BR70;H3BT25;H3BUW1;H3BTJ2;H3BN34;H3BQZ3;H3BU13;P30613-2;P30613	Pyruvate kinase PKM;Pyruvate kinase	21;19;19;18;17;14;11;6;6;6;1;1;1;1;1	1.85953	1.5567	2.10178	3	0.247806	0.0723116	0.520045	3
FLNA	1.83842	0.000437444	0.0848787	0.649562	P21333-2;P21333;Q60FE5;A0A087WWY3;F8WE98;H0Y5C6;H0Y5F3;H7C2E7	Filamin-A	73;73;72;61;13;8;5;1	1.95312	1.82619	1.73596	3	0.287709	0.354452	-0.387525	3
METTL16	1.83812	0.00378311	0.13887	0.553223	Q86W50;K7EKQ8;I3L3W3;I3L4V1;I3L362;Q86W50-2	Methyltransferase-like protein 16	4;1;1;1;1;1	NA	1.91728	1.75897	2	NA	0.486869	-0.209128	2
STXBP3	1.83794	0.00540905	-0.071338	0.678744	O00186	Syntaxin-binding protein 3	3	2.13376	NA	1.54212	2	0.133827	NA	-0.276503	2
TFCP2	1.83737	0.029356	0.113436	0.452705	Q12800-2;Q12800-3;Q12800-4;Q12800;F8VWL0;F8VX55;C9JWL3;Q9NZI6	Alpha-globin transcription factor CP2	1;1;1;1;1;0;0;0	3.29754	2.01678	0.197782	3	0.309875	-0.221135	0.251568	3
BID	1.83617	NA	0.0384185	0.896645	P55957;P55957-2;P55957-4	BH3-interacting domain death agonist;BH3-interacting domain death agonist p15;BH3-interacting domain death agonist p13;BH3-interacting domain death agonist p11	2;2;1	NA	1.83617	NA	1	NA	-0.452234	0.529071	2
SMARCD1	1.83482	0.0109207	-0.137545	0.181011	Q96GM5;Q96GM5-2;F8VRQ4;F8VUB0;F8VZ70;H0YHV1;F8VW95	SWI/SNF-related matrix-associated actin-dependent regulator of chromatin subfamily D member 1	9;8;6;4;3;3;1	2.71189	2.22842	0.564158	3	-0.132973	-0.123308	-0.156354	3
TAF2	1.83475	0.0105365	0.263502	0.0711363	Q6P1X5;H0YC37;H0YB55;H0YEX2	Transcription initiation factor TFIID subunit 2	5;2;1;1	2.37696	1.29255	NA	2	0.461319	0.064469	0.264717	3
ARID1A	1.83316	0.000900174	-0.377302	0.0130355	O14497;O14497-2;H0Y488;A0A1B0GTU5;O14497-3;A0A087WUV6;H0YCU6;H0YEW5	AT-rich interactive domain-containing protein 1A	36;31;29;29;29;8;2;2	1.89678	1.42175	2.18095	3	-0.500687	-0.374468	-0.256752	3
SDE2	1.8319	0.0232454	0.13238	0.460862	Q6IQ49-2;Q6IQ49;Q6IQ49-3	Protein SDE2 homolog	8;8;6	3.27752	0.40305	1.81512	3	0.569686	-0.0948648	-0.0776803	3
RPL8	1.83064	0.00055964	-0.308024	0.114391	P62917;E9PKU4;E9PKZ0;E9PP36;G3V1A1	60S ribosomal protein L8	7;6;5;4;4	1.89875	2.01339	1.57979	3	-0.174931	-0.0308108	-0.718331	3
AAAS	1.82953	0.00175913	0.0478825	0.798684	Q9NRG9;F8VZ44;H3BU82;Q9NRG9-2;F8VUB6	Aladin	7;6;5;5;2	2.38852	1.84422	1.25584	3	0.281075	0.29678	-0.434208	3
UBAP2L	1.82923	0.000450761	-0.0267466	0.859161	F8W726;Q14157-4;Q14157-1;Q14157-3;Q14157;Q14157-5;Q5VU77;Q5VU79;Q5VU78;Q5VU81;Q5VU80;H0Y5H6;H7C2T8	Ubiquitin-associated protein 2-like	12;12;12;12;12;12;6;4;4;3;3;1;1	1.94081	1.71352	1.83336	3	0.0718999	0.216486	-0.368626	3
EP400	1.829	NA	-0.443881	0.0302231	Q96L91-3;Q96L91-5;Q96L91-2;Q96L91;Q96L91-4	E1A-binding protein p400	3;3;3;3;2	NA	1.829	NA	1	NA	-0.335499	-0.552262	2
TAF1	1.82897	0.000958454	-0.195649	0.128438	P21675-8;P21675-6;P21675-7;P21675-3;P21675-5;P21675-9;P21675;P21675-2;P21675-12;P21675-4;P21675-10;P21675-11;Q8IZX4;H7BY98;H7C2K9;H0Y9L7;H0Y8N6	Transcription initiation factor TFIID subunit 1;Transcription initiation factor TFIID subunit 1-like	15;15;15;15;15;15;15;15;15;15;13;13;11;3;3;2;1	2.2849	1.65622	1.54578	3	-0.00681115	-0.308412	-0.271722	3
CSRP2	1.82753	NA	-0.0535087	NA	Q16527;F8VQR7;F8VW96	Cysteine and glycine-rich protein 2	4;3;3	NA	1.82753	NA	1	NA	-0.0535087	NA	1
GEMIN5	1.82555	0.007937	0.451063	0.0214605	Q8TEQ6	Gem-associated protein 5	7	1.39061	2.26048	NA	2	0.448161	0.453965	NA	2
PLK1	1.82208	0.00518866	0.270298	0.0968242	P53350;I3L387;I3L2H5	Serine/threonine-protein kinase PLK1	6;2;1	2.08559	1.55856	NA	2	0.324235	0.216362	NA	2
WBP4	1.8204	NA	-0.187165	NA	O75554-2;O75554	WW domain-binding protein 4	3;3	NA	1.8204	NA	1	NA	-0.187165	NA	1
HEATR1	1.81997	0.000521484	-0.135401	0.231228	Q9H583;Q5T3Q7;Q6P664	HEAT repeat-containing protein 1;HEAT repeat-containing protein 1, N-terminally processed	39;37;3	1.94617	1.90292	1.61083	3	-0.0917097	-0.0401557	-0.274337	3
WDR33	1.81994	0.000713169	-0.185908	0.116583	Q9C0J8;C9J8B4;Q9C0J8-3	pre-mRNA 3 end processing protein WDR33	12;1;1	1.7785	1.54112	2.14019	3	-0.279056	-0.220194	-0.058473	3
PPAT	1.81973	0.00210027	0.282075	0.0713703	Q06203;D6RE15;D6RCC8	Amidophosphoribosyltransferase	5;1;1	2.50805	1.35535	1.59579	3	0.439676	0.390338	0.016211	3
LSM1	1.8193	NA	0.683113	NA	O15116	U6 snRNA-associated Sm-like protein LSm1	1	1.8193	NA	NA	1	0.683113	NA	NA	1
PCGF6	1.81888	0.00735817	-0.0333668	0.746653	Q9BYE7-3;Q9BYE7	Polycomb group RING finger protein 6	1;1	2.92695	1.44869	1.081	3	0.0873271	-0.140015	-0.047413	3
PSMC3IP	1.81672	NA	0.591488	NA	K7ELD8;K7EK12;K7EQS1;Q9P2W1-2;Q9P2W1	Homologous-pairing protein 2 homolog	2;2;2;2;2	1.81672	NA	NA	1	0.591488	NA	NA	1
GATA4	1.81271	0.0242306	-0.346421	0.273182	A0A087WZ09;P43694;P43694-2	Transcription factor GATA-4	2;2;2	2.64807	NA	0.977355	2	0.131985	NA	-0.824827	2
CTNND1	1.81261	0.00360429	0.00846735	0.935281	C9JZR2;O60716-16;O60716-15;O60716-13;O60716-11;O60716-14;O60716-12;O60716-10;O60716-8;O60716-9;O60716-7;O60716-5;O60716-3;O60716-6;O60716-4;O60716-2;O60716;O60716-24;O60716-23;O60716-21;O60716-19;O60716-22;O60716-20;O60716-18;O60716-17;O60716-32;O60716-31;O60716-29;O60716-27;O60716-30;O60716-28;O60716-26;O60716-25;E9PRE2;E9PKY0;E9PKL1	Catenin delta-1	9;9;9;9;9;9;9;9;9;9;9;9;9;9;9;9;9;8;8;8;8;8;8;8;8;6;6;6;6;6;6;6;6;2;1;1	1.66462	1.14372	2.6295	3	-0.0510404	-0.0737273	0.15017	3
NMD3	1.81185	0.00256699	-0.185014	0.351975	C9JA08;Q96D46;C9J0B9;C9IZW9;C9K0C2	60S ribosomal export protein NMD3	6;6;2;1;1	1.3336	1.53988	2.56209	3	0.215492	-0.141255	-0.629278	3
CAAP1	1.81087	0.0172295	-0.0673777	0.731396	Q9H8G2;A0A3B3ISJ3;Q9H8G2-2	Caspase activity and apoptosis inhibitor 1	3;2;1	2.91692	2.11523	0.400473	3	0.0684645	0.289598	-0.560196	3
GCFC2	1.81087	0.00497861	-0.00635648	0.961074	P16383-2;P16383;H7C335	GC-rich sequence DNA-binding factor 2	5;5;2	1.57788	2.04387	NA	2	0.0291348	-0.0418478	NA	2
HLA-C	1.80969	0.000488414	0.111027	0.298765	O19617;A0A140T921;A2AEA2;A0A140T9H5;A0A140T9U8;P10321;P10321-2;A0A1W2PRU9;A0A140TA21;A0A140TA05;F6U0H7;A0A140T9D4;A0A140T9L3;A0A140T9E1;A0A140T942;F8W9Z8;A0A140TA12;A0A140T9Z7;A0A140T9T1;A0A140T9M5;A0A140TA03;A0A140T9Z4;A0A140TA13;A0A140TA02;A0A140T953;A0A1W2PNR7	HLA class I histocompatibility antigen, Cw-7 alpha chain	1;1;1;1;1;1;1;1;0;0;0;0;0;0;0;0;0;0;0;0;0;0;0;0;0;0	1.96362	1.73435	1.73111	3	0.223299	0.028852	0.0809305	3
EIF3C	1.808	0.0017336	0.164472	0.385512	Q99613-2;Q99613;B5ME19;H3BPE3;H3BPE4;H3BTY8	Eukaryotic translation initiation factor 3 subunit C;Eukaryotic translation initiation factor 3 subunit C-like protein	17;17;16;2;2;1	2.17386	2.07224	1.17788	3	0.139339	0.577924	-0.223845	3
PRRC2C	1.80741	0.000579465	-0.0923253	0.633407	E7EPN9;Q9Y520-6;Q9Y520-4;Q9Y520-5;Q9Y520;Q9Y520-7;Q9Y520-3;Q9Y520-2;H7C5N8;A0A2R8YET2;A0A0A0MS30;A0A2R8Y424	Protein PRRC2C	30;30;30;30;30;30;29;27;3;1;4;0	1.9835	1.87019	1.56854	3	-0.331409	0.403595	-0.349162	3
CDKAL1	1.8062	NA	0.232661	NA	Q5VV42-2;Q5VV42	Threonylcarbamoyladenosine tRNA methylthiotransferase	2;2	NA	1.8062	NA	1	NA	0.232661	NA	1
HOXD13	1.80566	0.00117884	0.0210561	0.898144	P35453	Homeobox protein Hox-D13	4	2.04893	2.07104	1.29701	3	0.41792	-0.237183	-0.117568	3
CDK13	1.80319	0.00395282	0.0822349	0.585159	A0A2R8Y7W5;A0A2R8Y4Z0;Q14004-2;Q14004;A0A2R8YF61;A0A087X209;A0A2R8YD28;A0A2R8Y7Y0;A0A2R8YCQ1	Cyclin-dependent kinase 13	4;4;4;4;2;1;1;1;1	1.77438	1.832	NA	2	-0.104946	-0.0732718	0.424922	3
DPF2	1.80228	0.00403709	-0.275231	0.131319	J3KMZ8;Q92785;Q92785-2;E9PN04	Zinc finger protein ubi-d4	7;7;6;4	NA	1.73348	1.87107	2	NA	-0.120341	-0.43012	2
BMS1	1.80082	0.000955169	-0.194453	0.188335	Q14692	Ribosome biogenesis protein BMS1 homolog	18	2.02822	2.00845	1.3658	3	-0.177588	0.0450235	-0.450794	3
MTDH	1.80045	0.000489877	0.0335745	0.867821	Q86UE4;E5RJU9;H0YB56;H0YBE0	Protein LYRIC	8;6;2;1	1.73911	1.93829	1.72394	3	0.360758	0.231801	-0.491835	3
NTHL1	1.80033	0.00853441	-0.059043	0.762795	A0A494BZZ6;P78549-3;P78549-2;P78549;H3BRL9;A0A494C106;H3BPD5	Endonuclease III-like protein 1	3;3;3;3;2;1;1	2.24379	1.35688	NA	2	-0.431734	-0.171498	0.426104	3
WIZ	1.80026	0.0114238	-0.0774395	0.679894	M0QXA7;O95785-3;B9EGQ5;A0A2R8YFV2;O95785-4;O95785;O95785-2	Protein Wiz	6;6;5;5;5;5;4	2.44697	2.44175	0.512061	3	0.331705	-0.0675759	-0.496448	3
DENR	1.79905	0.00446768	0.192971	0.345789	O43583;F8VVL1	Density-regulated protein	4;3	1.95595	1.64215	NA	2	-0.0693913	0.455334	NA	2
MAEA	1.79738	0.00504517	-0.100484	0.5006	B4DQT1;B4DVN3;E7ESC7;Q7L5Y9-3;Q7L5Y9-2;Q7L5Y9;D6RID6;D6RE80;D6RDW4;D6REW7;D6RIB6;Q7L5Y9-5;Q7L5Y9-4	Macrophage erythroblast attacher	2;2;2;2;2;2;1;1;1;1;1;1;1	1.57143	NA	2.02333	2	0.0199154	NA	-0.220883	2
BRF1	1.79443	0.014436	-0.00440016	0.972758	Q92994-7;Q92994-5;Q92994;H0YIV6;Q92994-9;Q92994-3;Q92994-8	Transcription factor IIIB 90 kDa subunit	2;2;2;1;1;1;1	2.42169	1.16717	NA	2	-0.0109627	0.00216242	NA	2
IRS4	1.79365	0.00209998	0.313907	0.151917	O14654	Insulin receptor substrate 4	12	2.14506	2.12396	1.11191	3	0.273814	0.772308	-0.104403	3
NHLRC2	1.79165	NA	0.300299	NA	Q8NBF2-2;Q8NBF2	NHL repeat-containing protein 2	3;3	NA	1.79165	NA	1	NA	0.300299	NA	1
RPL10	1.79012	0.000884169	-0.0480953	0.823111	F8W7C6;A0A087WV22;X1WI28;P27635;H7C123;H7C2C5;Q96L21;H7C2U2;B8A6G2;A6QRI9	60S ribosomal protein L10;60S ribosomal protein L10-like	5;5;5;5;4;4;3;1;1;1	1.51536	2.17789	1.6771	3	0.215865	0.261471	-0.621622	3
AIP	1.78355	0.00786459	0.272453	0.0421506	E9PMH2;O00170;V9GYQ3	AH receptor-interacting protein	3;3;1	2.18476	1.38234	NA	2	0.256286	0.154972	0.406101	3
SMC2	1.78152	0.00156088	0.215776	0.175152	O95347;O95347-2;A0A0C4DGE5;Q5T821	Structural maintenance of chromosomes protein 2	23;22;4;3	2.3234	1.68684	1.33432	3	0.421479	0.329755	-0.103906	3
TP53	1.78115	0.026434	0.0673927	0.702223	A0A0U1RQC9;P04637-4;P04637;A0A087X1Q1;J3KP33;A0A087WZU8;P04637-7;P04637-5;P04637-6;P04637-2;P04637-3;A0A087WXZ1;A0A087WT22;E7ESS1;E7EQX7;P04637-8;P04637-9;E9PCY9;S4R334;E9PFT5;E7EMR6	Cellular tumor antigen p53	4;4;4;3;3;3;3;3;3;3;3;2;2;2;2;2;2;1;1;1;1	2.62915	NA	0.93316	2	0.284514	NA	-0.149729	2
PSMD7	1.78068	0.00647713	0.352549	0.180669	P51665;H3BNT7;H3BTM8;H3BQV2	26S proteasome non-ATPase regulatory subunit 7	3;2;2;1	2.10414	1.45723	NA	2	0.705314	-0.00021642	NA	2
PRKAR2A	1.77906	0.00208858	-0.146009	0.187581	P13861-2;P13861;H7C330;C9J830;H7C1L0;P31323	cAMP-dependent protein kinase type II-alpha regulatory subunit	7;7;3;2;2;2	2.07591	1.11177	2.1495	3	-0.0748513	-0.103782	-0.259392	3
TMEM209	1.77881	0.000868129	0.0444389	0.742708	Q96SK2-3;Q96SK2-2;Q96SK2;C9JYX1;Q96SK2-4;C9J5K4	Transmembrane protein 209	7;7;7;2;2;1	2.15614	1.53958	1.6407	3	0.111432	0.255078	-0.233193	3
RIF1	1.77864	0.000657503	0.0890995	0.588694	Q5UIP0-2;Q5UIP0;H7BZN3;H7C2B5	Telomere-associated protein RIF1	11;11;7;2	1.95981	1.51309	1.86302	3	0.0146409	0.462052	-0.209395	3
OGT	1.77596	0.00071528	0.211142	0.064895	O15294;O15294-3;O15294-2;O15294-4;C9JZL3	UDP-N-acetylglucosamine--peptide N-acetylglucosaminyltransferase 110 kDa subunit	8;7;6;3;2	1.47155	1.92098	1.93534	3	0.176961	0.247198	0.209266	3
PFAS	1.77471	NA	0.484396	NA	O15067;J3KTQ5;H0YGH1	Phosphoribosylformylglycinamidine synthase	4;1;1	1.77471	NA	NA	1	0.484396	NA	NA	1
ELMSAN1	1.77338	0.0491742	-0.0624168	0.634425	A0A0A0MSU2;A0A1C7CYX1;Q6PJG2;H7C1L3	ELM2 and SANT domain-containing protein 1	4;4;4;1	2.89608	0.650673	NA	2	-0.0800422	-0.0447914	NA	2
EIF2AK2	1.77277	NA	0.171847	NA	P19525-2;P19525;F8WBH4;C9JZT2	Interferon-induced, double-stranded RNA-activated protein kinase	2;2;1;1	NA	1.77277	NA	1	NA	0.171847	NA	1
RPS18	1.77164	0.00524213	0.0555627	0.725388	P62269;A0A0G2JQH2;Q5GGW2	40S ribosomal protein S18	2;1;1	1.55302	1.99027	NA	2	-0.109452	0.220578	NA	2
PDS5B	1.76968	0.000559342	-0.0991281	0.398691	Q9NTI5-2;Q9NTI5;Q9NTI5-3;A9IYQ1;Q9NTI5-5;Q9NTI5-4	Sister chromatid cohesion protein PDS5 homolog B	23;23;7;4;2;1	1.91004	1.78931	1.60968	3	-0.274128	-0.0788684	0.0556122	3
DCAF16	1.76757	NA	0.115832	NA	Q9NXF7	DDB1- and CUL4-associated factor 16	2	NA	1.76757	NA	1	NA	0.115832	NA	1
SAP130	1.76568	0.00101526	-0.211683	0.0709868	H7BXF5;A0A2R8YDB8;Q9H0E3;Q9H0E3-3;Q9H0E3-2;C9J683;C9JTJ5	Histone deacetylase complex subunit SAP130	9;9;9;9;6;2;1	2.06285	1.354	1.88018	3	-0.213103	-0.283632	-0.138315	3
NUP98	1.76525	0.000682168	-0.196004	0.309806	P52948-6;P52948-5;P52948;H7C3P6;P52948-2;A0A3B3ITD8;H0YDF4;P52948-4;P52948-3;H0YCT1	Nuclear pore complex protein Nup98-Nup96;Nuclear pore complex protein Nup98;Nuclear pore complex protein Nup96	20;20;20;17;17;9;4;3;3;1	1.96964	1.81856	1.50754	3	0.000432744	0.0706641	-0.659107	3
PRRC2B	1.75906	0.0448742	0.20683	0.164458	Q5JSZ5;Q5JSZ5-5;A0A494C0D3;H0Y412;A0A494C065;A0A1W2PQP5	Protein PRRC2B	8;6;6;5;5;2	NA	2.82469	0.693434	2	NA	0.205518	0.208143	2
MARCKSL1	1.7588	0.00431432	0.255862	0.119815	P49006	MARCKS-related protein	3	1.75395	NA	1.76366	2	0.342441	NA	0.169284	2
MRTO4	1.75826	0.00392535	-0.138658	0.596259	Q9UKD2	mRNA turnover protein 4 homolog	9	1.29602	2.61245	1.36632	3	0.129745	0.299362	-0.84508	3
ATAD5	1.75658	0.0115145	-0.00220012	0.986082	Q96QE3;A0A075B754;Q96QE3-2	ATPase family AAA domain-containing protein 5	10;6;6	1.35727	2.98278	0.929693	3	0.239276	-0.0543024	-0.191574	3
USP28	1.75635	0.138393	0.42963	0.0342719	Q96RU2-2;Q96RU2;G3V1N5;B4E3L3;Q96RU2-3;F5H6Q3;F5H2G4;H0YFT9;F5GZ74;H0YG96	Ubiquitin carboxyl-terminal hydrolase 28;Ubiquitin carboxyl-terminal hydrolase	4;4;3;3;2;1;1;1;1;1	-0.0541227	NA	3.56682	2	0.315566	NA	0.543694	2
LRRC40	1.75583	NA	0.304447	0.202314	Q9H9A6	Leucine-rich repeat-containing protein 40	5	1.75583	NA	NA	1	0.614474	NA	-0.00557958	2
ZC3H8	1.75385	NA	-0.439539	NA	A0A0C4DGZ1;Q8N5P1	Zinc finger CCCH domain-containing protein 8	3;3	NA	NA	1.75385	1	NA	NA	-0.439539	1
USP9X	1.75144	0.00506547	0.0917509	0.412614	Q93008-1;Q93008;O00507-2;O00507	Probable ubiquitin carboxyl-terminal hydrolase FAF-X	8;8;2;2	1.92661	1.57628	NA	2	0.128557	-0.0651891	0.211884	3
MED12	1.74806	0.000677227	-0.110662	0.294142	Q93074-3;Q93074;Q93074-2;Q7Z3Z5;H7C191;F8WAE6;Q86YW9-4;Q86YW9	Mediator of RNA polymerase II transcription subunit 12	11;11;11;9;1;1;1;1	1.58434	1.99074	1.6691	3	-0.169144	-0.00581132	-0.157029	3
RPL18A	1.74601	0.0258448	-0.465402	0.220756	M0R3D6;M0R1A7;M0R117;Q02543;M0R0P7	60S ribosomal protein L18a	2;2;2;2;1	NA	2.55947	0.932554	2	NA	0.115699	-1.0465	2
CEP170	1.74379	0.00969806	0.00898877	0.951216	H0Y2V6;Q5SW79-3;Q5SW79;Q5SW79-2;E7EWM2;E7EMW0;Q96L14;E5RGW7;H0YB92;E5RG47;H0Y4T4	Centrosomal protein of 170 kDa	7;7;7;6;2;2;2;1;1;1;1	NA	2.19305	1.29453	2	NA	0.139339	-0.121361	2
ARID2	1.74371	0.00120168	-0.132209	0.316375	Q68CP9-3;Q68CP9;F8WCU9;F8W108;F8VWP4	AT-rich interactive domain-containing protein 2	8;8;7;6;2	1.43039	2.19519	1.60555	3	-0.0877487	0.0565835	-0.365462	3
2009-09-01	1.73945	0.000756317	-0.159368	0.309459	Q9UHD8-7;Q9UHD8-2;Q9UHD8-5;Q9UHD8;Q9UHD8-3;K7EL40;Q9UHD8-4;Q9UHD8-9;Q9UHD8-8;K7EK18;K7ER52;K7ENL0;K7EIE4;K7EQD7;K7EIR4;K7EKN4;K7EN52;K7ENQ5;K7EJ51;K7EJZ2;K7ELJ9;K7EPY1;K7ER14;K7ER34;K7EJV0;K7EJL9	Septin-9	11;11;11;11;7;6;6;6;6;5;4;4;4;4;3;3;3;3;3;3;3;3;3;2;2;1	1.45223	1.87845	1.88769	3	-0.0904957	0.0963968	-0.484005	3
AURKA	1.73878	0.00486089	-0.0283798	0.916669	O14965;A3KFJ1;Q5QPD4;A3KFJ0;Q5QPD2;A3KFJ2;Q5QPD1	Aurora kinase A	3;2;2;2;2;1;1	NA	1.61207	1.86549	2	NA	0.411752	-0.468511	2
RFX5	1.73769	NA	0.706553	NA	H0Y4B4;F8W689;P48382-2;P48382;A0A0A0MSQ2	DNA-binding protein RFX5	2;2;2;2;1	1.73769	NA	NA	1	0.706553	NA	NA	1
INTS1	1.73648	0.00102616	-0.0361381	0.727428	Q8N201	Integrator complex subunit 1	26	2.00709	1.8585	1.34384	3	0	-0.165968	0.0575542	3
EDC4	1.73606	0.0354979	0.212377	0.256933	Q6P2E9;Q6P2E9-2;I3L2F4	Enhancer of mRNA-decapping protein 4	13;9;4	3.23527	1.84362	0.129276	3	0.363227	0.49252	-0.218615	3
SNRPD2	1.73314	NA	0.0731347	NA	P62316;K7EJB5;K7ERG4;P62316-2	Small nuclear ribonucleoprotein Sm D2	2;1;1;1	1.73314	NA	NA	1	0.0731347	NA	NA	1
CPSF1	1.73269	0.000754141	-0.0788257	0.41238	Q10570;A0A087X101;A0A087WTV4;E9PIM1	Cleavage and polyadenylation specificity factor subunit 1	26;7;3;2	1.66047	1.5362	2.00139	3	-0.0800574	-0.0856804	-0.0707392	3
PHF2	1.73078	0.00763042	-0.268844	0.108213	O75151	Lysine-specific demethylase PHF2	3	NA	2.07943	1.38214	2	NA	-0.178845	-0.358842	2
LANCL2	1.7292	NA	-0.136648	NA	Q9NS86	LanC-like protein 2	2	NA	NA	1.7292	1	NA	NA	-0.136648	1
POLR3A	1.72177	0.0207176	0.339862	0.0597109	O14802;Q7Z755;R4GMX2	DNA-directed RNA polymerase III subunit RPC1	6;2;1	2.43176	1.01178	NA	2	0.251689	0.428035	NA	2
NCAPG2	1.7203	0.000909095	0.15459	0.231153	Q86XI2;Q86XI2-2;H0Y6U5;F8WE06	Condensin-2 complex subunit G2	12;10;8;2	1.80166	1.96665	1.39259	3	0.155102	0.346305	-0.0376361	3
PGD	1.71775	0.000600852	0.353449	0.0228994	P52209-2;P52209;K7EMN2;K7EM49;K7EPF6;K7ELN9	6-phosphogluconate dehydrogenase, decarboxylating	9;9;4;4;3;2	1.80917	1.74511	1.59898	3	0.425352	0.160533	0.474462	3
RPL14	1.7161	0.00687951	-0.227406	0.339887	E7EPB3;P50914	60S ribosomal protein L14	4;4	1.78881	2.55572	0.803771	3	-0.194493	0.285816	-0.773541	3
NUFIP2	1.71599	0.00134318	-0.197627	0.259288	Q7Z417;Q7Z417-2	Nuclear fragile X mental retardation-interacting protein 2	9;1	2.05217	1.83899	1.2568	3	-0.141876	0.115566	-0.56657	3
CKAP5	1.71504	0.000758048	-0.0259228	0.856972	Q14008-2;Q14008;Q14008-3;E9PQH5;H0YDX5;H0YCF6;H0YEK7	Cytoskeleton-associated protein 5	50;50;50;5;5;1;1	1.7674	1.90843	1.46929	3	0.131326	0.142348	-0.351443	3
DACH1	1.71428	0.00218803	-0.133169	0.306979	Q9UI36-2;Q9UI36;Q9UI36-4;Q9UI36-3;D6REJ4;D6RFG7;Q96NX9-2;Q96NX9	Dachshund homolog 1	5;5;4;4;2;2;2;2	2.09427	1.96062	1.08795	3	-0.0468912	0.0173518	-0.369967	3
CALM2	1.71284	0.0047608	0.165018	0.246213	F8WBR5;M0QZ52;G3V479;P0DP25;P0DP24;P0DP23;A0A590UK56;E7EMB3		2;2;2;2;2;2;1;1	1.73197	1.69372	NA	2	0.156397	0.173639	NA	2
DARS	1.71085	0.00191354	0.105408	0.544908	P14868-2;P14868;H7BZ35;C9J7S3;C9JLC1	Aspartate--tRNA ligase, cytoplasmic	7;7;4;3;3	1.75818	2.1927	1.18167	3	0.127237	0.462052	-0.273064	3
EPRS	1.71056	0.00073407	0.0862684	0.4705	P07814;V9GYZ6;V9GZ76	Bifunctional glutamate/proline--tRNA ligase;Glutamate--tRNA ligase;Proline--tRNA ligase	17;10;2	1.86703	1.78714	1.4775	3	-0.0341012	0.293253	-0.000346288	3
MAPK1	1.70977	0.00110286	0.373176	0.0120191	P28482;P28482-2	Mitogen-activated protein kinase 1	6;5	1.94609	1.30976	1.87345	3	0.372618	0.475604	0.271306	3
RANGAP1	1.70916	0.00127973	-0.132265	0.348223	P46060;H0Y4Q3;B0QYT5;B0QYT4;B0QYT6	Ran GTPase-activating protein 1	13;4;3;3;1	1.85376	2.00874	1.265	3	-0.0185857	0.0401209	-0.418331	3
SMU1	1.70797	0.00113501	0.097303	0.382453	Q2TAY7;Q2TAY7-2	WD40 repeat-containing protein SMU1;WD40 repeat-containing protein SMU1, N-terminally processed	7;4	2.09326	1.63835	1.39229	3	0.154842	0.1956	-0.0585331	3
NKTR	1.70766	NA	-0.323065	NA	A0A087WYW3;P30414	NK-tumor recognition protein;Putative peptidyl-prolyl cis-trans isomerase	4;4	NA	1.70766	NA	1	NA	-0.323065	NA	1
RALA	1.70611	NA	0.320311	NA	H7C3P7;P11233;F8WEQ6;C9JPE8;C9JYR1;C9J6B1;C9JQB3;P11234;P11234-3;P11234-2	Ras-related protein Ral-A;Ras-related protein Ral-B	2;2;1;1;1;1;1;1;1;1	1.70611	NA	NA	1	0.320311	NA	NA	1
SLTM	1.70567	0.0015521	-0.20104	0.07317	Q9NWH9;H7C3F4;Q9NWH9-3;H7BXE3;H0YKH2;H0YL55;H0YLW7;H0YMW8;H0YMM0;H0YNF3;H0YMR6;H0YLE6;H0YKU6	SAFB-like transcription modulator	13;8;8;6;3;3;2;2;2;2;2;2;1	2.08498	1.81631	1.21571	3	-0.224604	-0.185048	-0.19347	3
METTL14	1.7028	0.00583829	0.112302	0.458252	Q9HCE5;D6RBL4	N6-adenosine-methyltransferase subunit METTL14	5;2	1.5037	NA	1.9019	2	0.237197	NA	-0.0125918	2
SEC23A	1.70276	0.0054115	0.159903	0.259566	F5H365;Q15436-2;Q15436	Protein transport protein Sec23A	2;2;2	1.85364	1.55189	NA	2	0.177982	0.141825	NA	2
ZC3H18	1.69964	0.0017592	-0.089056	0.446511	E7ERS3;Q86VM9;Q86VM9-2;H3BP01;H3BRH3	Zinc finger CCCH domain-containing protein 18	10;9;8;2;1	2.114	1.80471	1.1802	3	-0.170037	0.103665	-0.200797	3
PAF1	1.69954	0.000827795	-0.102641	0.508472	Q8N7H5;Q8N7H5-3;Q8N7H5-2;B4DGJ5	RNA polymerase II-associated factor 1 homolog	11;10;8;5	1.97915	1.55503	1.56444	3	0.128689	0.0156403	-0.452254	3
URB1	1.69697	0.00356968	-0.25617	0.0788246	O60287	Nucleolar pre-ribosomal-associated protein 1	32	2.10933	2.05755	0.924043	3	-0.246361	-0.0586983	-0.46345	3
FAM120A	1.69292	NA	0.120086	NA	Q9NZB2-4;Q9NZB2;Q9NZB2-6;A0A0C4DH52;Q9NZB2-2;Q9NZB2-5;A0A0C4DG79	Constitutive coactivator of PPAR-gamma-like protein 1	3;3;3;2;2;2;1	NA	1.69292	NA	1	NA	0.120086	NA	1
TARS	1.69051	0.000782771	0.210816	0.191382	P26639;P26639-2	Threonine--tRNA ligase, cytoplasmic	11;11	1.93146	1.59168	1.5484	3	0.494774	0.224534	-0.0868597	3
ACTN4	1.68821	0.00367941	-0.000174779	0.99928	O43707;O43707-2;F5GXS2;O43707-3;H7C144;K7EJH8;A0A494C1A0;P35609-2;P35609;Q08043;G3V2E8;G3V5M4;A0A494C033;A0A494C166;A0A494C060;F6THM6;A0A087WSZ2;K7EP19;A0A494C0Q3;M0QZQ3;C9JY79;Q9H254-2;Q9H254-4;Q9H254	Alpha-actinin-4	30;24;17;17;16;6;0;0;0;0;0;0;0;0;0;0;0;0;0;1;1;1;1;1	2.26733	1.84607	0.951234	3	0.112767	0.369383	-0.482674	3
PHF14	1.68742	0.0167147	-0.365772	0.0508663	A0A0U1RRH6;O94880;B4DG57;O94880-2	PHD finger protein 14	5;5;4;4	NA	2.29308	1.08177	2	NA	-0.26708	-0.464465	2
NOL6	1.6868	0.00158069	-0.137477	0.308124	Q9H6R4-4;Q9H6R4;A0A0A0MRW6;Q9H6R4-2;Q9H6R4-3;A0A0C4DFX0	Nucleolar protein 6	20;20;19;19;13;1	2.13576	1.65956	1.26507	3	0.0822938	-0.12915	-0.365574	3
GAK	1.6854	NA	0.747688	NA	O14976-2;O14976;D6RF16;D6RAQ7;D6RE78;D6RAW3;A0A087X1U9	Cyclin-G-associated kinase	2;2;1;1;1;1;1	1.6854	NA	NA	1	0.747688	NA	NA	1
DDX56	1.68482	0.0205893	-0.228156	0.254735	H7C3E9;Q9NY93-2;Q9NY93;G3V0G3;F8WDT8;H7BZN7	Probable ATP-dependent RNA helicase DDX56	11;11;11;8;5;3	2.76721	1.96739	0.319856	3	0.0229004	-0.00069266	-0.706677	3
HDLBP	1.68481	0.000963118	0.213182	0.0801164	A0A024R4E5;Q00341;Q00341-2;H0Y394;H7C0A4;C9JIZ1;C9J5E5;C9JHS7;C9JHZ8;C9JES8;C9JZI8;C9JT62;C9JK79;C9JMQ6;C9JQ82;C9JBS3;C9JEJ8;C9JHN6;H7C2D1;C9JHS9;C9J739	Vigilin	20;20;17;12;9;8;6;5;5;5;5;3;3;2;2;2;2;2;2;1;1	1.97493	1.6688	1.4107	3	0.177089	0.335483	0.126973	3
ARID3A	1.6847	0.0199031	-0.0319477	0.831667	Q99856;K7EJ04	AT-rich interactive domain-containing protein 3A	3;1	1.0165	2.3529	NA	2	-0.173189	0.109294	NA	2
NANS	1.68428	NA	-0.530802	NA	Q9NR45;Q5TBR0;Q5TBR1	Sialic acid synthase	2;1;1	1.68428	NA	NA	1	-0.530802	NA	NA	1
ZNF281	1.67998	0.0778381	-0.241506	0.250902	Q9Y2X9-2;Q9Y2X9	Zinc finger protein 281	5;5	NA	2.97647	0.383492	2	NA	0.0184917	-0.501504	2
PPP6R3	1.67992	NA	0.566669	NA	H7BXH2;E9PKF6;Q5H9R7-3;Q5H9R7-4;Q5H9R7-6;Q5H9R7-2;Q5H9R7;Q5H9R7-5;E9PQP7;H0YEN2;H0YDW1;E9PK08;E9PNN8	Serine/threonine-protein phosphatase 6 regulatory subunit 3	4;4;4;4;4;4;4;4;3;2;1;1;1	1.67992	NA	NA	1	0.566669	NA	NA	1
PLIN3	1.67708	NA	0.686254	NA	O60664-4;O60664-3;O60664;K7EL96;K7ERZ3;K7ER39;O60664-2	Perilipin-3	4;4;4;3;3;2;1	1.67708	NA	NA	1	0.686254	NA	NA	1
VPS35	1.67673	0.0119803	0.357544	0.0433425	Q96QK1	Vacuolar protein sorting-associated protein 35	4	2.15358	1.19988	NA	2	0.36233	0.352759	NA	2
ARID4B	1.67538	0.00834932	0.0469862	0.719617	Q4LE39-2;Q4LE39;Q4LE39-3;X6RCR8;H7C5R6;Q4LE39-4;H0Y7Y8	AT-rich interactive domain-containing protein 4B	9;9;8;6;3;3;2	2.01396	1.3368	NA	2	0.0750534	0.018919	NA	2
ACTG1	1.67206	0.00104571	0.10131	0.358016	P63261;P60709;A0A2R8Y793;I3L3I0;I3L1U9;G5E9R0;K7EM38;E7EVS6;I3L3R2;A0A2R8YGF8;J3KT65;I3L4N8;C9JUM1;C9JZR7;Q6S8J3;A5A3E0;P0CG38;A0A2R8YFE2;P0CG39;A0A2R8YEA7;Q9BYX7	Actin, cytoplasmic 2;Actin, cytoplasmic 2, N-terminally processed;Actin, cytoplasmic 1;Actin, cytoplasmic 1, N-terminally processed	7;7;5;3;3;1;1;1;1;1;1;3;0;0;2;2;2;2;2;2;2	1.58241	1.42862	2.00515	3	0.0479571	0.247198	0.00877371	3
GNAS	1.66807	NA	0.0144981	NA	P63092-3;P63092-2;P63092;P63092-4;Q5JWF2-2;Q5JWF2;A0A1W2PRE1;A2A2R6;A0A1W2PQK2;A0A087WTB6;Q5JWD1;H0Y7E8;A0A1W2PRJ7;A0A087WZE5;A0A1W2PS82;A0A3B3IUA8;A0A0A0MR13;Q5JWE9;H0Y7F4;A0A590UJY2;A0A590UJB0;A0A590UJF0;B0AZR9;A0A590UJ58;P11488;P63096;P19087;P09471-2;P09471;A8MTJ3;P38405;P38405-2	Guanine nucleotide-binding protein G(s) subunit alpha isoforms short;Guanine nucleotide-binding protein G(s) subunit alpha isoforms XLas;Guanine nucleotide-binding protein G(t) subunit alpha-1;Guanine nucleotide-binding protein G(i) subunit alpha-1;Guanine nucleotide-binding protein G(t) subunit alpha-2;Guanine nucleotide-binding protein G(o) subunit alpha;Guanine nucleotide-binding protein G(t) …	1;1;1;1;1;1;0;0;0;0;0;0;0;0;0;0;1;0;0;1;1;1;1;1;0;0;0;0;0;0;0;0	1.66807	NA	NA	1	0.0144981	NA	NA	1
KDM3B	1.66733	0.00254394	0.102405	0.443013	Q7LBC6;Q7LBC6-2;H0Y9V5;Q7LBC6-3	Lysine-specific demethylase 3B	15;11;4;4	1.69773	2.20561	1.09866	3	-0.160314	0.191689	0.275841	3
2007-09-01	1.66279	0.00241185	0.0151224	0.923058	E7ES33;E7EPK1;Q16181-2;Q16181;G3V1Q4;Q5JXL7;A0A0U1RRH9;A0A0U1RRE1;A0A5F9ZGZ7;A0A0U1RRD1;A0A0U1RRM2;Q6ZU15	Septin-7	6;6;6;6;5;2;2;2;2;1;1;1	1.58063	2.23514	1.1726	3	0.242694	0.158725	-0.356051	3
ELAC2	1.65965	NA	0.234788	0.126408	G5E9D5;Q9BQ52-4;Q9BQ52;H7C2I4;E7ES68;Q9BQ52-3;Q9BQ52-2	Zinc phosphodiesterase ELAC protein 2	2;2;2;1;1;1;1	1.65965	NA	NA	1	0.24245	NA	0.227125	2
DHX36	1.65867	0.00116754	0.0480984	0.632678	Q9H2U1-3;Q9H2U1-2;Q9H2U1;E7EWK3;A0A0G2JQU7;A0A0G2JRP3;H7C514;H7C5F5;Q6P158-2	ATP-dependent RNA helicase DHX36	14;14;14;10;3;1;1;1;0	1.94587	1.72041	1.30972	3	0.0558898	0.136848	-0.048442	3
FTH1	1.65842	NA	0.435095	NA	P02794;E9PRK8;E9PKY7;G3V192;E9PQR3;E9PKM5;E9PK45;G3V1D1	Ferritin heavy chain;Ferritin heavy chain, N-terminally processed;Ferritin	3;2;2;2;1;1;1;1	NA	1.65842	NA	1	NA	0.435095	NA	1
YTHDC2	1.65349	0.0136656	0.43693	0.0247905	Q9H6S0;D6RA70	Probable ATP-dependent RNA helicase YTHDC2	6;4	2.16098	1.146	NA	2	0.396598	0.477263	NA	2
ADD1	1.65196	NA	0.153546	NA	H0Y9H2;E7EV99;E7ENY0;P35611-2;P35611-6;P35611-4;P35611;P35611-3;A0A0A0MSR2;P35611-5;H0YG19	Alpha-adducin	3;3;3;3;3;3;3;3;2;2;1	NA	1.65196	NA	1	NA	0.153546	NA	1
RAB6A	1.64994	NA	0.234379	NA	P20340-4;P20340-2;P20340;C9JB90;C9JU14;J3KR73;Q53S08;Q9NRW1-2;Q9NRW1;Q14964	Ras-related protein Rab-6A;Ras-related protein Rab-6B;Ras-related protein Rab-39A	2;2;2;1;1;1;1;1;1;1	1.64994	NA	NA	1	0.234379	NA	NA	1
PRR12	1.6492	NA	-0.373963	NA	Q9ULL5-2;Q9ULL5;A0A3Q5ADB5	Proline-rich protein 12	3;3;1	NA	1.6492	NA	1	NA	-0.373963	NA	1
RAD51AP1	1.64887	0.0150843	0.139363	0.412849	Q96B01-2;Q96B01;Q96B01-3;F5H1Y0;H0YGT5	RAD51-associated protein 1	5;5;4;1;1	NA	2.18891	1.10883	2	NA	0.321004	-0.0422785	2
2006-09-01	1.64819	NA	0.284159	NA	B1AMS2;Q14141-3;Q14141-2;Q14141-4;Q14141;D6RDP1;D6R9Y6;D6RDU5;D6RGI3;D6RER5;Q9NVA2;Q9NVA2-2	Septin-6;Septin-11	2;2;2;2;2;1;1;1;1;1;1;1	NA	1.64819	NA	1	NA	0.284159	NA	1
RPL19	1.64695	0.00193834	0.087133	0.588587	J3QR09;J3KTE4;P84098	Ribosomal protein L19;60S ribosomal protein L19	6;6;6	1.74983	2.05008	1.14092	3	0.249263	0.305212	-0.293076	3
GPS1	1.64579	NA	0.314523	NA	C9JFE4;Q13098-5;Q13098;Q13098-7;A0A096LP07;A0A096LPJ3;A8K070;J3QQX0;Q13098-6;J3QS84;J3QS88;J3KTB0;J3QLE8;J3QLT0;J3QL53;J3KRE8;J3KSA5;J3KRJ4	COP9 signalosome complex subunit 1	4;4;4;4;3;3;3;2;2;1;1;1;1;1;1;1;1;1	NA	1.64579	NA	1	NA	0.314523	NA	1
SMAD9	1.64489	NA	-0.507973	NA	O15198-2;O15198;H0YAK7;H0YMP2;H0YL71;H3BP09;H3BVD1;K7EJX0;B7Z5N5;P84022-3;P84022-2;P84022;Q15796-2;Q15796	Mothers against decapentaplegic homolog 9	1;1;0;1;1;1;1;1;1;1;1;1;1;1	NA	NA	1.64489	1	NA	NA	-0.507973	1
PPIL2	1.64151	0.00606291	-0.111784	0.362456	Q13356;Q13356-2	Peptidyl-prolyl cis-trans isomerase-like 2	6;6	1.8779	2.27876	0.76788	3	-0.232905	0.100439	-0.202887	3
POLR2H	1.64052	NA	0.381948	NA	C9JLU1;P52434;P52434-2;P52434-4;P52434-3;P52434-5	DNA-directed RNA polymerases I, II, and III subunit RPABC3	4;4;3;3;2;1	NA	NA	1.64052	1	NA	NA	0.381948	1
MTHFD1	1.63917	0.000740364	0.153042	0.167483	V9GYY3;A0A384N5Y3;F5H2F4;P11586;V9GZ78;A0A494C1T2	C-1-tetrahydrofolate synthase, cytoplasmic;Methylenetetrahydrofolate dehydrogenase;Methenyltetrahydrofolate cyclohydrolase;Formyltetrahydrofolate synthetase;C-1-tetrahydrofolate synthase, cytoplasmic, N-terminally processed	13;13;13;13;12;10	1.55758	1.60909	1.75083	3	0.0996319	0.260267	0.0992279	3
DFFA	1.63538	0.147716	0.444958	0.00795941	O00273;O00273-2;K7ERT1	DNA fragmentation factor subunit alpha	8;7;2	3.69276	-1.22374	2.43713	3	0.594262	0.433066	0.307545	3
MORF4L1	1.63276	0.000756221	-0.0746061	0.50993	B3KTM8;Q9UBU8-2;Q9UBU8;H0YLJ3;Q9UBU8-3;H0YMJ0;H0YMT8;H0YM21;H0YNE0;H0YNX3;H0YLV1	Mortality factor 4-like protein 1	6;6;5;4;4;4;2;2;2;1;1	1.66794	1.51733	1.71302	3	-0.0362448	0.0576929	-0.245266	3
CUL4B	1.62891	0.103134	0.449536	0.00731894	K4DI93;Q13620-1;Q13620;Q13620-3;A6NE76;A0A0A0MR50;Q13619-2;Q13619;A0A087WWN2	Cullin-4B	21;21;21;19;9;5;5;5;2	2.70177	3.04764	-0.86267	3	0.394953	0.347212	0.606442	3
WDR46	1.62807	0.0354178	-1.3369	0.050328	O15213;H0Y6G3	WD repeat-containing protein 46	5;0	2.48218	NA	0.77396	2	-0.430412	NA	-2.24339	2
STAT1	1.62789	0.0198722	0.348275	0.0467349	J3KPM9;P42224-2;P42224;E7ENM1;E7EPD2;D2KFR9	Signal transducer and activator of transcription;Signal transducer and activator of transcription 1-alpha/beta	4;4;4;2;2;2	2.25369	1.00209	NA	2	0.354678	0.341872	NA	2
SRM	1.62775	NA	0.672923	NA	P19623;K7EL89;K7EKM4	Spermidine synthase	3;2;1	NA	1.62775	NA	1	NA	0.672923	NA	1
DDX6	1.62679	0.00663012	-0.302782	0.207863	P26196;Q8IV96	Probable ATP-dependent RNA helicase DDX6	5;1	1.80372	1.44985	NA	2	0.012068	-0.617632	NA	2
IWS1	1.62651	0.015929	0.202656	0.0735017	Q96ST2-2;Q96ST2-3;Q96ST2;A0A1B0GW95	Protein IWS1 homolog	7;7;7;4	2.35972	2.14988	0.369949	3	0.176833	0.183328	0.247806	3
EPB41L2	1.62586	0.000978275	0.0732259	0.52438	O43491;E9PHY5;O43491-4;E9PK52;O43491-3;E9PII3;O43491-2;A0A2R8Y5B3;Q6R5J7;H0Y5B0;Q6ZSX4;E9PMG5;E9PMV8;E9PN54;E9PPC9;E9PQD2;A0A1B0GTF8;Q9Y2J2-3;E9PJP4;E9PQN0;J3KT37;E9PRG1;E9PIG0;Q4VXN0;A0A0C4DH22;A0A1B0GTW6;Q9H4G0-4;Q9H4G0-3;Q9H4G0-2;Q9H4G0	Band 4.1-like protein 2	17;16;16;14;13;11;11;8;8;7;5;4;4;3;2;2;0;0;1;1;0;1;1;0;0;0;0;0;0;0	1.88834	1.48959	1.49965	3	0.130272	0.201132	-0.111726	3
ACTA1	1.62425	0.000752657	0.0613833	0.52058	P68133;P68032;A6NL76;P63267;P62736;F8WB63;B8ZZJ2;C9JFL5;F6UVQ4;F6QUT6;P63267-2;C9JTX5;Q562R1;F8WCH0	Actin, alpha skeletal muscle;Actin, alpha cardiac muscle 1;Actin, gamma-enteric smooth muscle;Actin, aortic smooth muscle	2;2;2;1;1;1;1;1;1;1;0;0;0;0	1.6819	1.53809	1.65277	3	0.0606008	0.093425	0.0301242	3
EIF4G3	1.61887	0.00718898	0.0163443	0.949566	A0A0A0MSA7;A0A0U1RQK7;O43432;O43432-3;O43432-4;O43432-2	Eukaryotic translation initiation factor 4 gamma 3	5;5;5;5;4;1	1.83297	NA	1.40476	2	0.429643	NA	-0.396954	2
MED26	1.61821	NA	-0.626758	NA	O95402;M0R2Y4;M0QXW8;B8ZZF3;O95402-2	Mediator of RNA polymerase II transcription subunit 26	3;1;1;1;1	NA	NA	1.61821	1	NA	NA	-0.626758	1
CDX2	1.61457	0.0143536	0.131387	0.228682	Q99626;A0A087WTJ6;P47902-2;P47902;O14627;A0A0A0MSX5;H0YHX3;F8VXG1;A0A0A0MTF4;A0A087WVU3;F8VXG0;A0A2R8Y4R9;P13378-3;Q99801-3;Q99801-4;Q99801-2;Q99801-5;Q99801;P17483;P09016;Q9H4S2;P35452;P31275;P52945;O60479;P13378-2;P13378;P14651-3;P14653;A6NCS4;P28360;Q9BZM3;Q9UD57;Q00056;Q9GZZ0;P78367;P49639;Q6ZNG2;A6NMT0;Q9NP08;P52951;A6NHT5;P14651-2;Q14549;Q8TAU0;Q15270;P14651;P31249;O43365	Homeobox protein CDX-2;Homeobox protein CDX-1;Homeobox protein CDX-4	3;2;2;2;1;0;0;0;0;0;0;0;0;0;0;0;0;0;0;0;0;0;0;0;0;0;0;0;0;0;0;0;0;0;0;0;0;0;0;0;0;0;0;0;0;0;0;0;0	1.73725	2.59204	0.514429	3	0.106214	0.242084	0.0458623	3
SMAD1	1.61127	NA	-0.231786	NA	Q15797;Q99717;Q15797-2	Mothers against decapentaplegic homolog 1;Mothers against decapentaplegic homolog 5	2;1;1	NA	NA	1.61127	1	NA	NA	-0.231786	1
PSMD1	1.61111	0.00593691	0.631342	0.0090305	A0A087WW66;Q99460-2;Q99460;H7C378;H7BZR6;C9J9M4	26S proteasome non-ATPase regulatory subunit 1	10;10;10;2;1;1	1.60013	1.62209	NA	2	0.53655	0.726134	NA	2
ZC3H15	1.61059	0.00149734	0.364017	0.0102772	Q8WU90;F8WB26;H7C466;Q8WU90-2	Zinc finger CCCH domain-containing protein 15	6;2;1;1	1.64487	1.95073	1.23616	3	0.309642	0.385155	0.397255	3
CORO1C	1.60858	0.00132413	0.00469735	0.960836	Q9ULV4;Q9ULV4-2;Q9ULV4-3;B4E3S0;F8VV53;H0YHL7;F8W1H8;F8VUX3;F8VSA4;F8VRE9;F8VTT6;F8VVB7	Coronin-1C;Coronin	12;12;12;11;4;4;3;3;3;3;3;3	1.77568	1.80814	1.24192	3	0.012068	0.0628125	-0.0607885	3
ATAD1	1.60445	NA	0.0683269	NA	Q8NBU5-2;Q8NBU5	ATPase family AAA domain-containing protein 1	4;4	1.60445	NA	NA	1	0.0683269	NA	NA	1
ANAPC1	1.60412	0.000807981	0.0243975	0.818298	Q9H1A4;H0Y564;F8WAS1;A0A2R8YF63	Anaphase-promoting complex subunit 1	12;8;1;1	1.69675	1.51964	1.59597	3	-0.0475173	-0.0562512	0.176961	3
ARIH1	1.59598	0.0130508	-0.0904235	0.376212	Q9Y4X5;H3BNB9;A0A087WT96;H3BSK4	E3 ubiquitin-protein ligase ARIH1	8;4;3;3	0.671203	1.46937	2.64738	3	0.00216242	-0.148033	-0.1254	3
ATAD2	1.59571	0.00221098	-0.267119	0.0936676	Q6PL18;A0A0B4J211;Q6PL18-2	ATPase family AAA domain-containing protein 2	12;7;4	1.75869	1.95259	1.07585	3	0.0173518	-0.350817	-0.467893	3
LEMD3	1.58758	0.00705214	-0.205965	0.070185	Q9Y2U8	Inner nuclear membrane protein Man1	8	1.98943	2.09194	0.681377	3	-0.245078	-0.205746	-0.167069	3
RANBP10	1.58584	0.00847374	0.337251	0.0511131	A0A0D9SEU5;R4GMX8;Q6VN20-3;Q6VN20;Q6VN20-2;R4GMX7;R4GNA3;R4GN91	Ran-binding protein 10	4;4;4;4;3;1;1;1	1.32533	1.84635	NA	2	0.334339	0.340163	NA	2
EBF3	1.58576	NA	-0.522488	NA	Q9H4W6-2;Q9H4W6;A0A0A0MSW2;E9PEI2;X6R549;Q9HAK2;Q9BQW3;Q9BQW3-1;E5RFQ1;Q9UH73-2;Q9UH73	Transcription factor COE3;Transcription factor COE2;Transcription factor COE4	3;3;2;2;2;2;2;2;1;1;1	NA	NA	1.58576	1	NA	NA	-0.522488	1
UTP15	1.58466	0.000876577	-0.294237	0.143938	Q8TED0;Q8TED0-3;H0Y8P4;Q8TED0-2;D6RF65	U3 small nucleolar RNA-associated protein 15 homolog	14;13;12;7;3	1.59922	1.46864	1.68613	3	-0.079478	-0.0582626	-0.744971	3
QARS	1.58458	0.00738105	0.0116905	0.928515	A0A1B0GVU9;P47897-2;P47897;B4DDN1;H7C0R3;A0A0U1RRC8;A0A0U1RQX5;A0A1B0GTT3;A0A0U1RQM8;A0A0U1RQU2;A0A0U1RRI9;A0A0U1RQE9;A0A0U1RQL2;A0A0U1RQQ5;C9J165;A0A0U1RQT0	Glutamine--tRNA ligase	4;4;4;3;2;1;1;1;1;1;1;1;1;1;1;1	1.39923	1.76994	NA	2	0.0473988	-0.0240177	NA	2
ARID1B	1.58013	0.0012261	-0.292338	0.0230979	A0A1B0GV63;A0A1B0GWJ2;A0A1B0GTJ8;A0A1B0GVK1;H0Y7H8;A0A3F2YNW7;Q8NFD5-4;Q8NFD5;Q8NFD5-2;Q8NFD5-3;A0A1B0GTI6;H0Y3S9;H0Y2R3	AT-rich interactive domain-containing protein 1B	13;13;13;13;13;13;13;13;13;13;6;2;2	1.63231	1.81377	1.29431	3	-0.267792	-0.266021	-0.343202	3
FRA10AC1	1.57991	0.0275113	-0.045376	0.739681	Q70Z53-3;Q70Z53-2;Q70Z53-4;Q70Z53-5;Q70Z53	Protein FRA10AC1	4;3;3;3;3	2.29328	NA	0.866542	2	0.0322419	NA	-0.122994	2
SNAP23	1.57826	NA	0.432532	NA	H3BNE1;H3BR18;H3BM38;H3BPJ0;O00161-2;O00161;H3BNG6;H3BU94;H3BR99;H3BV99;H3BP15;H3BQY9	Synaptosomal-associated protein;Synaptosomal-associated protein 23	3;3;3;3;3;3;1;1;1;1;1;1	1.57826	NA	NA	1	0.432532	NA	NA	1
RTN4	1.57739	NA	0.71949	NA	F8W914;Q9NQC3-2;Q9NQC3-5;Q9NQC3;H7C106;Q9NQC3-3;Q9NQC3-4;Q9NQC3-6	Reticulon;Reticulon-4	2;2;2;2;1;1;1;1	1.57739	NA	NA	1	0.71949	NA	NA	1
AFF4	1.57564	0.0106283	-0.0629426	0.665151	Q9UHB7;Q9UHB7-2;Q9UHB7-3;C9JCE0	AF4/FMR2 family member 4	8;6;2;1	1.92509	1.2262	NA	2	-0.385168	0.145873	0.0504669	3
DGCR14	1.5687	0.00653336	-0.321077	0.0793435	Q96DF8;F8WEF8	Protein DGCR14	7;3	NA	1.55886	1.57854	2	NA	-0.199421	-0.442732	2
CAPZA1	1.56777	0.00110916	0.15128	0.361585	P52907;A0A0D9SET8	F-actin-capping protein subunit alpha-1	3;0	1.35946	1.56438	1.77947	3	0.0968016	0.504671	-0.147634	3
DNAJB6	1.56096	NA	0.247685	NA	O75190-4;O75190;E9PH18;C9J2C4;A0A0J9YX62;Q8NHS0;O75190-2;O75190-3	DnaJ homolog subfamily B member 6;DnaJ homolog subfamily B member 8	2;2;1;1;1;1;1;1	1.56096	NA	NA	1	0.247685	NA	NA	1
TBCE	1.5565	0.00750083	0.363514	0.0532704	A0A2U3TZJ6;A0A2R8Y5Q8;Q15813;Q15813-2;A0A2R8Y7E7;A0A2R8YHI9;A0A2R8Y6Q1;A0A2R8YER9;A0A2R8YFM3;A0A2R8Y4V6;A0A2R8Y809;A0A2R8YFL4;A0A2R8Y897;A0A2R8Y5H6;A0A2R8Y6L2;A0A2R8Y787;A0A2R8Y6G3;A0A2R8Y4P2;A0A2R8Y784;A0A2R8Y3S1;A0A2R8YH53;A0A2R8Y597;A0A2R8YF12;A0A2R8Y7H8;A0A2R8Y4E7	Tubulin-specific chaperone E	6;6;6;6;5;5;4;3;3;3;3;3;2;2;2;2;2;2;2;1;1;1;1;1;1	1.71044	1.40256	NA	2	0.469052	0.257976	NA	2
COPS6	1.55533	NA	0.611172	NA	E7EM64;Q7L5N1	COP9 signalosome complex subunit 6	2;2	NA	1.55533	NA	1	NA	0.611172	NA	1
SMARCA2	1.55334	NA	-0.21739	NA	P51531-2;P51531;F6VDE0;A0A0U1RQZ9;A0A0U1RRJ8;F6RS74;A0A0A0MT03;A0A1B0GWA8;A0A1B0GU54	Probable global transcription activator SNF2L2	2;2;2;2;1;1;1;1;1	NA	NA	1.55334	1	NA	NA	-0.21739	1
NBN	1.55016	NA	0.0324202	0.809743	A0A0C4DG07;O60934;E5RGR7;A0A087X1V5;E5RGU1	Nibrin	4;4;2;1;1	NA	1.55016	NA	1	NA	0.101381	-0.0365407	2
CIZ1	1.54852	NA	-0.722515	NA	H0Y5D5;F5H2X7;Q9ULV3-5;Q9ULV3-2;Q9ULV3;Q9BTG3;Q5SYW2;Q9ULV3-3;Q9ULV3-4;A0A494C0L7	Cip1-interacting zinc finger protein	6;6;6;6;6;5;5;5;5;4	NA	NA	1.54852	1	NA	NA	-0.722515	1
NUPL1	1.54588	0.00364509	-0.0210812	0.907203	Q5JRG1;H7BYF2;Q9BVL2-2;Q9BVL2-3;Q9BVL2	Nucleoporin p58/p45	6;6;6;6;6	1.00562	2.1276	1.50443	3	0.305795	0.0962619	-0.465301	3
BANP	1.53903	NA	-0.260462	0.285543	Q8N9N5-3;Q8N9N5-6;Q8N9N5-2;Q8N9N5-4;Q8N9N5-5;Q8N9N5-7;Q8N9N5	Protein BANP	4;4;4;4;4;4;4	1.53903	NA	NA	1	0.0784732	NA	-0.599396	2
ZPR1	1.53608	0.0105213	0.0803445	0.599065	H7C0E5;O75312;H7BZM7	Zinc finger protein ZPR1	6;6;5	NA	1.84427	1.22789	2	NA	-0.0608788	0.221568	2
ELF2	1.53556	0.0126184	-0.102293	0.49653	Q15723-4;Q15723-2;Q15723-3;Q15723-1;Q15723;D6RHI1;D6R9B1	ETS-related transcription factor Elf-2	4;4;4;3;3;1;1	1.1529	NA	1.91822	2	0.0226164	NA	-0.227202	2
CYB5R3	1.5342	0.00107603	0.133815	0.202949	P00387-2;P00387;P00387-3;B1AHF3	NADH-cytochrome b5 reductase 3;NADH-cytochrome b5 reductase 3 membrane-bound form;NADH-cytochrome b5 reductase 3 soluble form	10;10;10;9	1.69871	1.41943	1.48447	3	0.201634	0.123799	0.0760117	3
MED15	1.53383	NA	0.405775	NA	G3V1P5;Q96RN5-3;Q96RN5-2;Q96RN5	Mediator of RNA polymerase II transcription subunit 15	2;2;2;2	NA	NA	1.53383	1	NA	NA	0.405775	1
STX12	1.53379	0.00110252	0.168297	0.199507	Q86Y82;B1AJQ6	Syntaxin-12	5;4	1.35496	1.58679	1.65963	3	0.09815	0.387252	0.0194884	3
TSN	1.53356	NA	0.294194	NA	E9PGT1;Q15631;H7C1D4;Q15631-2;A0A0J9YVW2	Translin	4;4;3;2;1	NA	1.53356	NA	1	NA	0.294194	NA	1
PCMT1	1.52996	0.00482716	0.304362	0.0468339	F6S8N6;A0A0A0MRJ6;H7BY58;P22061;P22061-2;A0A3F2YNX8;F8WDT3;F8WAV5;F8WAX2;H7C4X2;C9J0F2	Protein-L-isoaspartate O-methyltransferase;Protein-L-isoaspartate(D-aspartate) O-methyltransferase	10;10;10;10;10;7;4;4;4;1;1	1.74351	2.02467	0.821687	3	0.389567	0.0754642	0.448055	3
SMARCB1	1.52936	0.00890718	-0.233543	0.167524	G5E975;Q12824-2;Q12824;A0A0G2JRV3;C9JTA6;A0A0U1RQQ2;B5MCL5;A0A2R8YEE8;A0A0G2JSE9;A0A0U1RRB8;A0A2R8Y5N5	SWI/SNF-related matrix-associated actin-dependent regulator of chromatin subfamily B member 1	7;7;6;5;4;3;3;3;3;2;2	NA	1.30813	1.75059	2	NA	-0.103519	-0.363568	2
CNOT1	1.52855	0.000997445	-0.00750223	0.94904	A5YKK6-2;A5YKK6;A5YKK6-3;A5YKK6-4;H3BMZ2;H3BNB1;H3BVC9;H3BPF1;H3BT18;H3BTH2;H3BU44	CCR4-NOT transcription complex subunit 1	24;24;21;10;8;2;2;1;1;1;1	1.49759	1.47228	1.61577	3	-0.126045	0.206143	-0.102605	3
SRP68	1.52743	0.00198182	-0.0764863	0.67386	Q9UHB9;Q9UHB9-4;Q9UHB9-2;Q9UHB9-3;K7EN53;K7EQC2	Signal recognition particle subunit SRP68	12;11;11;3;2;2	1.95487	1.28588	1.34154	3	0.0364682	0.251204	-0.517131	3
ETF1	1.52498	0.00172646	-0.0417901	0.840489	P62495;B7Z7P8;P62495-2;I3L492;D6RCB3;D6RJE8	Eukaryotic peptide chain release factor subunit 1	8;7;7;3;2;2	1.72831	1.14945	1.69717	3	-0.0957895	0.459012	-0.488593	3
SATB2	1.52441	NA	-1.43503	NA	C9JR56;Q9UPW6;Q9UPW6-2;Q01826;Q01826-2	DNA-binding protein SATB;DNA-binding protein SATB2;DNA-binding protein SATB1	2;2;1;1;1	NA	1.52441	NA	1	NA	-1.43503	NA	1
CCT7	1.52163	0.00224434	0.197023	0.1006	Q99832-3;Q99832;Q99832-4;Q99832-2;F8WAM2	T-complex protein 1 subunit eta	7;7;6;4;3	1.98317	1.23524	1.34648	3	0.187514	0.314871	0.0886844	3
CHMP4B	1.51632	NA	0.434668	NA	Q9H444	Charged multivesicular body protein 4b	2	NA	1.51632	NA	1	NA	0.434668	NA	1
DHX29	1.51244	0.0084512	0.187026	0.339643	A0A087WYN9;Q7Z478	ATP-dependent RNA helicase DHX29	6;6	1.34613	1.67875	NA	2	-0.0535536	0.427606	NA	2
FKBP3	1.51013	0.00762157	0.124572	0.36423	Q00688;G3V5F2	Peptidyl-prolyl cis-trans isomerase FKBP3	2;1	1.57284	1.44742	NA	2	0.145612	0.103531	NA	2
H2AFY	1.51	0.00145558	-0.114041	0.330064	O75367-2;O75367-3;O75367;B4DJC3;D6RCF2	Core histone macro-H2A.1;Histone H2A	7;7;7;5;1	1.29402	1.78463	1.45135	3	-0.1067	0.0394192	-0.274843	3
PUM1	1.50931	0.0117739	0.261012	0.176311	E9PR38;H0YEH2;Q5T1Z4;Q5T1Z8;Q14671-4;Q14671-2;Q14671;Q14671-3;H0YDK8;E9PM68;E9PL65;E9PMX1;H0YDC5;H0YC97	Pumilio homolog 1	4;4;4;4;4;4;4;4;3;1;1;1;1;1	1.17894	1.83968	NA	2	0.0606008	0.461424	NA	2
EIF5B	1.50813	0.00172902	0.318839	0.0473095	A0A087WUT6;O60841	Eukaryotic translation initiation factor 5B	7;7	1.84173	1.4526	1.23006	3	0.422771	0.472176	0.0615688	3
HIST1H2AC	1.5035	NA	0.591201	NA	Q93077;Q7L7L0;P04908	Histone H2A type 1-C;Histone H2A type 3;Histone H2A type 1-B/E	1;1;1	1.5035	NA	NA	1	0.591201	NA	NA	1
RBM38	1.49994	NA	0.0724489	NA	F6VZ39;Q9H0Z9;E9PSF1;A6NG75;Q9H0Z9-2;Q9BX46	RNA-binding protein 38;RNA-binding protein 24	2;2;1;1;1;1	1.49994	NA	NA	1	0.0724489	NA	NA	1
POLD1	1.49895	0.00166178	0.269933	0.0939206	M0QZR8;M0R2B7;P28340;A0A2R8Y7K6;A0A087WYJ2;A0A2R8Y705;M0QXE6	DNA polymerase;DNA polymerase delta catalytic subunit	9;9;9;8;8;6;1	1.82977	1.32441	1.34267	3	0.392757	0.444349	-0.0273073	3
IQGAP1	1.49864	0.00197315	-0.182814	0.258956	P46940;H0YLE8;A0A0J9YXZ5;A0A087X225;A0A087WWP1	Ras GTPase-activating-like protein IQGAP1	20;13;13;1;1	1.85523	1.17031	1.47037	3	-0.164415	0.112767	-0.496794	3
SCAMP3	1.49511	0.00193183	0.194862	0.281054	O14828-2;O14828	Secretory carrier-associated membrane protein 3	4;4	1.78894	1.1331	1.56328	3	0.153546	0.577634	-0.146595	3
KCTD12	1.49423	0.0231573	0.495688	0.0144903	Q96CX2;Q68DU8;Q6ZWB6	BTB/POZ domain-containing protein KCTD12	10;1;1	2.39122	1.84808	0.243404	3	0.772815	0.484293	0.229957	3
GID8	1.49308	NA	0.50782	NA	Q9NWU2	Glucose-induced degradation protein 8 homolog	2	NA	1.49308	NA	1	NA	0.50782	NA	1
SEPHS1	1.49138	0.00201716	0.394166	0.018473	P49903;P49903-4;P49903-3;P49903-2;Q5T5U6;Q5T5U7	Selenide, water dikinase 1	5;4;4;3;2;1	1.81295	1.53157	1.12961	3	0.546067	0.176578	0.459851	3
RPL9	1.48748	0.00796829	0.0442684	0.842268	E7ESE0;D6RAN4;P32969;H0Y9V9;A0A2R8Y5Y7	60S ribosomal protein L9	2;2;2;1;1	1.53247	1.44249	NA	2	-0.289087	0.377624	NA	2
TRIM33	1.48222	0.00200379	0.110826	0.318791	H0Y612;Q9UPN9;Q9UPN9-2	E3 ubiquitin-protein ligase TRIM33	11;11;10	1.2249	1.36412	1.85763	3	-0.0188634	0.114634	0.236707	3
IGF2BP2	1.4821	0.0169662	0.183227	0.261376	F8W930;Q9Y6M1-5;Q9Y6M1-6;Q9Y6M1-3;Q9Y6M1-4;Q9Y6M1-1;Q9Y6M1	Insulin-like growth factor 2 mRNA-binding protein 2	3;3;3;3;3;3;3	1.03097	1.93323	NA	2	0.0461418	0.320311	NA	2
RMDN3	1.48157	0.00803392	-0.054404	0.628873	Q96TC7;H0YNE5;H0YLG5;H0YMB1;Q96TC7-2;H0YLV7	Regulator of microtubule dynamics protein 3	4;2;2;2;2;1	1.50965	1.45349	NA	2	0.0258793	0.0472592	-0.23635	3
RPL27	1.48035	0.00834036	0.0768818	0.560406	P61353;K7ELC7;K7EQQ9;K7ERY7	60S ribosomal protein L27	5;4;1;1	1.39028	1.57041	NA	2	0.0843364	0.0694272	NA	2
KDM5A	1.47654	NA	-0.0890832	NA	P29375-2;P29375;E7EV89	Lysine-specific demethylase 5A	4;4;3	NA	NA	1.47654	1	NA	NA	-0.0890832	1
MAP7D3	1.47066	0.18459	0.392793	0.0330563	A0A0A0MRP0;Q8IWC1-2;Q8IWC1-3;Q8IWC1-4;Q8IWC1	MAP7 domain-containing protein 3	4;4;4;4;4	-0.270991	3.2123	NA	2	0.378179	0.407407	NA	2
SF3B3	1.46812	0.00139295	-0.0384702	0.695932	Q15393;Q15393-3;Q15393-2;I3L4G7;H3BMB0;J3QRB2;J3QL37;J3QKV4	Splicing factor 3B subunit 3	32;11;10;4;2;2;2;1	1.66671	1.40947	1.32818	3	0.00144197	0.0133551	-0.130208	3
POLR1B	1.46692	0.0012015	0.0398873	0.719353	Q9H9Y6-5;Q9H9Y6-2;Q9H9Y6;Q9H9Y6-3;Q9H9Y6-4;H7C0D9;F8WDS4;F8WAK7;F8WBB9;F8WCS3;C9JJG2;C9JS83	DNA-directed RNA polymerase I subunit RPA2	7;7;7;7;5;2;1;1;1;1;1;1	1.39045	1.47306	1.53726	3	-0.00384268	-0.0872582	0.210763	3
NAA10	1.46691	NA	0.398022	NA	P41227-2;P41227;C9JN83	N-alpha-acetyltransferase 10	2;2;1	NA	1.46691	NA	1	NA	0.398022	NA	1
RRBP1	1.4666	NA	-0.0704059	NA	F8W7S5;A0A087WVV2;Q9P2E9-3;Q9P2E9;A0A087WU26	Ribosome-binding protein 1	3;3;3;3;2	NA	1.4666	NA	1	NA	-0.0704059	NA	1
ATRX	1.46541	0.00121699	-0.267914	0.0374418	P46100-3;P46100;P46100-2;P46100-5;P46100-4;A0A096LNW1;A0A096LNL9;P46100-6;A0A096LNN3;A0A096LNR8;A0A087WWG0;A0A096LNX6;A0A096LNL6;H0Y3T0	Transcriptional regulator ATRX	19;19;18;18;18;7;7;7;5;1;1;1;1;1	1.55449	1.44911	1.39263	3	-0.372038	-0.238102	-0.193602	3
HNRNPC	1.46129	0.0394475	0.00980702	0.946486	P07910;G3V2Q1;G3V576;G3V555;G3V575	Heterogeneous nuclear ribonucleoproteins C1/C2	1;1;1;1;1	2.22401	NA	0.698576	2	0.136979	NA	-0.117365	2
RPN1	1.45804	0.00158839	-0.0552803	0.728792	P04843;B7Z4L4;F8WF32	Dolichyl-diphosphooligosaccharide--protein glycosyltransferase subunit 1	27;19;5	1.50614	1.2158	1.65218	3	0.101785	0.166972	-0.434598	3
FXR2	1.45697	0.00229447	0.195146	0.215707	P51116;I3L1Z2	Fragile X mental retardation syndrome-related protein 2	3;1	1.81118	1.45107	1.10867	3	0.319271	0.396708	-0.130539	3
EWSR1	1.45609	0.00563037	-0.34509	0.0425181	B0QYK0;Q01844-6;Q01844-3;Q01844;Q01844-5;H7BY36;A0A0D9SFL3;C9JGE3;Q01844-2;Q01844-4	RNA-binding protein EWS	7;7;7;7;7;6;6;6;6;1	1.32832	0.91663	2.12331	3	-0.617853	-0.276415	-0.141001	3
UPF1	1.45457	0.00185412	0.163239	0.236563	Q92900-2;Q92900	Regulator of nonsense transcripts 1	19;19	1.66698	1.55616	1.14057	3	0.276675	0.308477	-0.095435	3
RBM14	1.44819	0.0394209	-0.788915	0.00293713	Q96PK6;Q96PK6-2;A0A0A6YYI9;F8WDX3;A0A0A0MSL8;B8ZZ74;Q96PK6-3;Q96PK6-4	RNA-binding protein 14	21;4;0;0;0;0;0;0	1.02318	0.410558	2.91083	3	-0.883875	-0.446698	-1.03617	3
SMC5	1.44554	0.017098	-0.0667942	0.64508	Q8IY18	Structural maintenance of chromosomes protein 5	5	1.86758	NA	1.0235	2	0.0471195	NA	-0.180708	2
TPI1	1.44538	0.00875211	0.3939	0.0643789	P60174-4;P60174-1;P60174;U3KPZ0;U3KQF3;U3KPS5	Triosephosphate isomerase	4;4;4;3;2;1	1.46681	NA	1.42395	2	0.207268	NA	0.580531	2
LTA4H	1.44424	NA	-0.109283	0.493999	P09960-4;P09960;P09960-3;P09960-2	Leukotriene A-4 hydrolase	5;5;3;3	NA	1.44424	NA	1	NA	-0.266663	0.0480967	2
TRRAP	1.4421	0.00149158	-0.105398	0.413932	Q9Y4A5-2;Q9Y4A5;F2Z2U4;H0Y4W2;A0A2R8YFJ4	Transformation/transcription domain-associated protein	55;55;54;51;16	1.26915	1.44768	1.60946	3	-0.283316	-0.163413	0.130536	3
CAD	1.44131	0.00915728	0.218731	0.158621	F8VPD4;P27708;H7C2E4;H7BZB3	CAD protein;Glutamine-dependent carbamoyl-phosphate synthase;Aspartate carbamoyltransferase;Dihydroorotase	11;11;2;1	1.53077	1.35185	NA	2	0.285343	0.152119	NA	2
MPP6	1.44033	0.0164218	0.0969955	0.476204	B8ZZG1;Q9NZW5;C9JGI8;C9J4Q3;REV__Q8N884-2;REV__Q8N884;Q14168-5;Q14789-4;Q14789-3;Q14789;Q14789-2	MAGUK p55 subfamily member 6	5;5;3;3;1;1;0;1;1;1;1	1.84173	1.03893	NA	2	0.143524	0.0504669	NA	2
NUP160	1.43491	0.00136689	-0.243973	0.0636934	Q12769;G3V198;E9PR16;Q12769-3;Q12769-2	Nuclear pore complex protein Nup160	20;18;13;4;1	1.5208	1.32435	1.45958	3	-0.22945	-0.111789	-0.39068	3
PWP1	1.43355	NA	-0.0250302	NA	B4DJV5;Q13610	Periodic tryptophan protein 1 homolog	3;3	NA	1.43355	NA	1	NA	-0.0250302	NA	1
NRDE2	1.43157	NA	-0.0908798	NA	Q9H7Z3;G3V338;H0YJT0	Protein NRDE2 homolog	5;1;1	NA	1.43157	NA	1	NA	-0.0908798	NA	1
YTHDC1	1.43146	NA	-0.329201	0.119915	J3QR07;Q96MU7-2;Q96MU7	YTH domain-containing protein 1	3;3;3	NA	1.43146	NA	1	NA	-0.551733	-0.106669	2
EPB41	1.42911	NA	-0.0126937	NA	A0A3B3IUD6;A0A2R8YFR9;A0A2R8Y6G5;A0A2R8YCW8;A0A2R8Y570;A0A2R8Y5G2;A0A2R8Y5Z6;A0A3B3IU06;A0A2U3TZH6;P11171-7;P11171-5;P11171-2;P11171;A0A2R8Y4N6;A0A1B0GWG0;A0A2R8Y6D0;A0A2R8Y420;A0A2R8Y7N0;A0A2R8Y7Y3;Q4VB86;A0A2R8YD30;P11171-6;P11171-4;P11171-3;A0A2R8YFU8;A0A2R8Y5C8;A0A2R8Y783;A0A2R8Y6T6;A0A3B3ITC5;A0A3B3ITP0	Protein 4.1	3;3;3;3;3;3;3;3;3;3;3;3;3;2;2;2;2;2;2;2;2;2;2;2;1;1;1;1;1;1	1.42911	NA	NA	1	-0.0126937	NA	NA	1
EXD2	1.42257	0.00955036	-0.133604	0.600447	Q9NVH0;Q9NVH0-2;C9JLF4	Exonuclease 3-5 domain-containing protein 2	6;5;3	NA	1.50736	1.33778	2	NA	0.262072	-0.529281	2
CLK3	1.42067	NA	-0.346463	NA	P49761-3;P49761-1;P49761	Dual specificity protein kinase CLK3	1;1;1	NA	NA	1.42067	1	NA	NA	-0.346463	1
ANKRD17	1.41789	0.014501	-0.181104	0.585518	H0YM23;O75179-6;O75179-7;O75179-2;O75179;H0YLQ3	Ankyrin repeat domain-containing protein 17	2;2;2;2;2;2	NA	1.74636	1.08942	2	NA	0.369718	-0.731925	2
RPSA	1.41546	0.0014612	-0.0516353	0.854233	C9J9K3;A0A0C4DG17;P08865;F8WD59	40S ribosomal protein SA	8;8;8;5	1.53132	1.38626	1.3288	3	0.162339	0.4959	-0.813145	3
CHD2	1.41381	NA	-0.361194	NA	O14647-2;O14647;A0A1B0GTU9;A0A0D9SF92	Chromodomain-helicase-DNA-binding protein 2	5;5;2;1	NA	1.41381	NA	1	NA	-0.361194	NA	1
HMOX2	1.41209	0.00267438	0.148769	0.298884	P30519;I3L159;I3L1F5;A0A087WT44;P30519-2;I3L276;I3L4P8;A0A1B0GXH0;I3L463;I3L1Y2	Heme oxygenase 2	9;8;8;8;8;4;4;4;4;2	1.80488	1.32054	1.11085	3	0.161565	-0.108783	0.393526	3
EIF3A	1.40885	0.00150788	0.340579	0.0248638	Q14152-2;Q14152	Eukaryotic translation initiation factor 3 subunit A	18;18	1.28007	1.45996	1.48653	3	0.194339	0.514501	0.312897	3
IARS	1.40868	0.00161458	0.142445	0.201427	P41252;A0A0A0MSX9;J3KR24;Q5TCD1	Isoleucine--tRNA ligase, cytoplasmic	12;11;10;4	1.45027	1.23634	1.53944	3	0.111298	0.261952	0.0540844	3
EIF4G2	1.40724	NA	0.309293	NA	H0Y3P2;D3DQV9;P78344-2;P78344;E9PKF8;H0YCH5	Eukaryotic translation initiation factor 4 gamma 2	3;3;3;3;1;1	1.40724	NA	NA	1	0.309293	NA	NA	1
SCRIB	1.40551	0.00217245	0.0505854	0.66485	A0A0G2JNZ2;A0A0G2JPP5;Q14160;Q14160-3;A0A0G2JMS7;Q14160-2;H0YCG0;H0YDF9;Q5T0G3;Q9BTT6-2;Q9BTT6	Protein scribble homolog	17;17;17;17;15;15;6;3;1;1;1	1.60231	1.52837	1.08583	3	0.254836	-0.0342785	-0.0688011	3
FASN	1.40392	0.00160509	0.1506	0.491307	P49327;A0A0U1RQF0;A0A0U1RRG3;A0A1B0GTR5	Fatty acid synthase;[Acyl-carrier-protein] S-acetyltransferase;[Acyl-carrier-protein] S-malonyltransferase;3-oxoacyl-[acyl-carrier-protein] synthase;3-oxoacyl-[acyl-carrier-protein] reductase;3-hydroxyacyl-[acyl-carrier-protein] dehydratase;Enoyl-[acyl-carrier-protein] reductase;Oleoyl-[acyl-carrier-protein] hydrolase	48;47;3;1	1.45533	1.24184	1.51457	3	0.0480967	-0.283088	0.686792	3
GAPDH	1.40245	0.00440989	0.500469	0.00429781	P04406;P04406-2;E7EUT5;O14556	Glyceraldehyde-3-phosphate dehydrogenase	13;12;10;1	1.58097	1.78538	0.840991	3	0.456491	0.642193	0.402722	3
H1FX	1.40131	0.00274255	-0.0373893	0.81539	Q92522	Histone H1x	3	1.57555	1.63357	0.994816	3	0.112367	0.195726	-0.42026	3
SACM1L	1.40098	NA	0.32262	NA	E9PGZ4;A0A5F9ZHN7;Q9NTJ5-2;Q9NTJ5;F8WDN7;C9J3E3;C9JV50	Phosphatidylinositide phosphatase SAC1	3;3;3;3;2;1;1	1.40098	NA	NA	1	0.32262	NA	NA	1
HMGN1	1.39862	NA	1.13947	NA	P05114;F2Z2W6;F2Z2Y5;H7BXJ5;A0A494C035;A6NL93;A6NEL0	Non-histone chromosomal protein HMG-14	4;2;2;2;2;2;2	NA	1.39862	NA	1	NA	1.13947	NA	1
SHCBP1	1.39862	NA	-0.193907	0.448945	Q8NEM2	SHC SH2 domain-binding protein 1	2	1.39862	NA	NA	1	0.192194	NA	-0.580008	2
HIST2H3PS2	1.39698	NA	0.344942	NA	Q5TEC6;A0A590UJL8	Histone H3	1;1	1.39698	NA	NA	1	0.344942	NA	NA	1
FLNC	1.38907	0.00369053	-0.084185	0.506349	Q14315-2;Q14315	Filamin-C	10;10	1.8496	0.991535	1.32608	3	0.158208	-0.219337	-0.191425	3
DOCK7	1.38554	0.00237888	0.0561872	0.613328	Q96N67-4;Q96N67-2;Q96N67-3;Q96N67-5;Q96N67-6;Q96N67;A0A1B0GWE0;A0A1B0GUE9;Q96N67-7;A0A0U1RRC1;A0A0U1RQJ5;Q96HP0;A0A0U1RQG7;A0A0U1RR97;A0A0U1RQT6;A0A1B0GVW2	Dedicator of cytokinesis protein 7	16;16;15;15;15;15;7;6;6;2;2;2;1;1;1;1	1.71541	1.17696	1.26424	3	0.0999011	-0.111742	0.180403	3
ATP6V1A	1.38531	0.0101423	0.176793	0.369599	P38606-2;P38606;C9JA17;C9JVW8	V-type proton ATPase catalytic subunit A	6;6;3;3	1.80376	1.80773	0.544435	3	0.299948	0.522658	-0.292228	3
RPS27	1.3846	NA	0.177089	NA	P42677;C9JLI6;H0YMV8;Q71UM5	40S ribosomal protein S27;40S ribosomal protein S27-like	2;1;1;1	1.3846	NA	NA	1	0.177089	NA	NA	1
CANX	1.38307	0.00198492	0.0430438	0.685475	P27824;P27824-2;P27824-3;H0Y9Q7;D6RGY2;D6RAU8;D6RB85;D6RDP7;D6RFL1;H0Y9H1;D6RAQ8;D6RHJ3;D6RD16	Calnexin	21;21;15;10;9;8;8;8;6;5;4;1;1	1.44116	1.14405	1.56401	3	0.165815	0.0549179	-0.0916021	3
KTN1	1.3825	NA	-0.137108	0.230293	Q86UP2-2;Q86UP2-4;Q86UP2;Q86UP2-3;G3V4Y7;H0YJZ8;G3V5G2;H0YJV5	Kinectin	10;10;10;8;7;4;4;1	NA	1.3825	NA	1	-0.0662763	-0.2859	-0.0591492	3
FUBP1	1.37655	NA	-0.450518	NA	Q96AE4-2;C9JSZ1	Far upstream element-binding protein 1	2;2	NA	NA	1.37655	1	NA	NA	-0.450518	1
CCDC97	1.37473	0.0039654	0.196373	0.108547	Q96F63	Coiled-coil domain-containing protein 97	4	0.866552	1.60905	1.6486	3	0.289952	0.0489336	0.250234	3
CLTC	1.37379	0.00165424	0.104747	0.351579	A0A087WVQ6;Q00610-2;Q00610;J3KS13;P53675-2;P53675;A0A087WX41;K7EJJ5;J3KRF5;J3KSQ2;J3QL20;F5H5N6;A0A087WV74;A0A087WXH4	Clathrin heavy chain 1	59;59;59;22;13;13;12;11;7;5;3;1;1;1	1.40768	1.26652	1.44717	3	0.108491	0.241108	-0.0353574	3
WDR75	1.37205	0.0147634	-0.0520764	0.827	Q8IWA0	WD repeat-containing protein 75	3	1.08522	1.65887	NA	2	-0.420298	0.316146	NA	2
NUP205	1.36751	0.00181477	-0.23823	0.0581277	Q92621;U3KPX2;U3KQ47;U3KQ97	Nuclear pore complex protein Nup205	46;6;1;1	1.52276	1.23278	1.347	3	-0.141239	-0.218582	-0.35487	3
H1F0	1.36555	0.00342678	-0.254807	0.106277	P07305;P07305-2	Histone H1.0;Histone H1.0, N-terminally processed	5;4	1.22182	1.80447	1.07036	3	-0.105954	-0.110028	-0.548438	3
AHSA1	1.36112	NA	0.464773	NA	H0YJG7;O95433-2;O95433;H0YJ63;G3V438;G3V3W9	Activator of 90 kDa heat shock protein ATPase homolog 1	3;3;3;2;2;1	NA	NA	1.36112	1	NA	NA	0.464773	1
ACBD3	1.35708	0.0210872	-0.174866	0.356003	Q9H3P7	Golgi resident protein GCP60	5	0.934101	NA	1.78007	2	0.0519985	NA	-0.40173	2
EIF2S3	1.35675	0.00187528	0.209824	0.271083	P41091;Q2VIR3;Q2VIR3-2;H7BZU1	Eukaryotic translation initiation factor 2 subunit 3;Putative eukaryotic translation initiation factor 2 subunit 3-like protein	6;5;4;2	1.46843	1.40822	1.1936	3	0.377957	0.488001	-0.236486	3
PA2G4	1.34664	0.00344226	0.0230481	0.859275	Q9UQ80-2;Q9UQ80;F8VR77	Proliferation-associated protein 2G4	5;5;3	1.09525	1.17306	1.77162	3	-0.246019	0.139862	0.175301	3
TLN1	1.34404	0.0017503	0.000270368	0.998051	Q9Y490;Q9Y4G6;H0YMT1;A0A1B0GVU7	Talin-1	56;7;5;5	1.34381	1.29965	1.38866	3	-0.0548118	0.17645	-0.120828	3
RNPS1	1.34358	NA	-0.00966954	NA	H3BV80;H3BMS0;H3BMM9;H3BTC0;Q15287-3;Q15287-2;Q15287;H3BPG5	RNA-binding protein with serine-rich domain 1	2;2;2;2;2;2;2;1	1.34358	NA	NA	1	-0.00966954	NA	NA	1
GATA6	1.33693	0.00413024	0.0620669	0.53538	Q92908-2;Q92908	Transcription factor GATA-6	2;2	1.4609	1.67762	0.872261	3	0.067501	0.142087	-0.0233871	3
URB2	1.32231	0.0225102	-0.239494	0.0534089	Q14146;Q5VYD0	Unhealthy ribosome biogenesis protein 2 homolog	9;1	1.93127	1.79152	0.244155	3	-0.136268	-0.316905	-0.26531	3
AP3D1	1.32222	NA	0.524365	NA	A0A2R8Y611;O14617-3;O14617-4;O14617-2;O14617;O14617-5;K7ELX8;A0A2R8Y4J3	AP-3 complex subunit delta-1	3;3;3;3;3;3;1;1	1.32222	NA	NA	1	0.524365	NA	NA	1
MYH10	1.3206	NA	0.741575	NA	P35580;P35580-5;P35580-2;P35580-3;P35580-4	Myosin-10	5;5;5;5;5	1.3206	NA	NA	1	0.741575	NA	NA	1
LMAN2	1.31591	0.0247906	-0.0442455	0.748291	Q12907;D6RBV2;D6RIU4;D6RDX1;D6RBH1	Vesicular integral-membrane protein VIP36	4;3;2;2;1	1.76401	0.867817	NA	2	-0.129734	0.041243	NA	2
RPS16	1.31203	NA	-0.223896	NA	M0R3H0;M0R210;Q6IPX4;P62249;M0QX76;M0R1M5	40S ribosomal protein S16	2;2;2;2;1;1	NA	1.31203	NA	1	NA	-0.223896	NA	1
RPAP3	1.30491	0.0213806	0.217603	0.372243	Q9H6T3-3;Q9H6T3-2;Q9H6T3	RNA polymerase II-associated protein 3	4;4;4	0.928276	1.68154	NA	2	0.569588	-0.134382	NA	2
SHPRH	1.30447	NA	-0.0252651	NA	A0A0D9SFM0;Q149N8-4;Q149N8;Q149N8-2;H7C2W2;K4DI94;Q149N8-5	E3 ubiquitin-protein ligase SHPRH	3;3;3;2;1;1;1	NA	NA	1.30447	1	NA	NA	-0.0252651	1
ABCF2	1.30286	0.00901371	0.0230728	0.93083	Q9UG63;Q9UG63-2;C9JHK9;C9JZV3	ATP-binding cassette sub-family F member 2	4;4;2;2	1.86009	0.639603	1.4089	3	0.378845	0.405883	-0.71551	3
RPL35	1.30176	0.00270021	0.0501792	0.662829	P42766;F2Z388	60S ribosomal protein L35	5;2	1.07574	1.53978	1.28976	3	-0.141796	0.108625	0.183709	3
ZMYM4	1.3017	0.00732462	-0.210607	0.200244	Q5VZL5-2;Q5VZL5-4;Q5VZL5;H7C1I7;Q5VZL5-3	Zinc finger MYM-type protein 4	7;7;7;5;5	1.64745	1.59488	0.662757	3	-0.146962	-0.539499	0.0546401	3
SLC1A5	1.2977	0.0140661	-0.181181	0.211307	Q15758;M0QXM4;Q15758-3;Q15758-2	Neutral amino acid transporter B(0)	3;1;1;1	1.4498	NA	1.14561	2	-0.197898	NA	-0.164464	2
CYFIP1	1.29592	0.0142593	0.223623	0.157904	Q7L576;A0A0G2JR96;A0A0G2JQT1;A0A087WVE1;A0A087WTQ3;A0A087WWZ1;Q7L576-3;Q7L576-2;A0A087WV63;A0A0G2JRF5;A0A087WWY5;A0A0G2JRX2;A0A087WU52;A0A0G2JRV9;A0A087WWL1	Cytoplasmic FMR1-interacting protein 1	2;1;1;0;0;0;1;1;0;0;0;0;0;0;0	1.45475	NA	1.13708	2	0.140517	NA	0.306729	2
CHCHD3	1.28422	0.00672747	0.0616213	0.695931	C9JRZ6;Q9NX63;F8WAR4;A0A286YEX5	MICOS complex subunit MIC19	8;8;7;5	0.787683	1.25447	1.81051	3	0.0764223	0.377624	-0.269182	3
SND1	1.28321	0.0022955	0.0521098	0.678705	Q7KZF4;H7C597	Staphylococcal nuclease domain-containing protein 1	23;7	1.38725	1.16292	1.29945	3	0.054779	0.265077	-0.163526	3
C9orf114	1.28254	NA	-0.375983	NA	Q5T280;R4GNG4	Uncharacterized protein C9orf114	3;1	NA	NA	1.28254	1	NA	NA	-0.375983	1
TAF5L	1.28216	NA	-0.574455	NA	O75529;O75529-2	TAF5-like RNA polymerase II p300/CBP-associated factor-associated factor 65 kDa subunit 5L	2;1	NA	NA	1.28216	1	NA	NA	-0.574455	1
TUBB	1.27698	0.0048701	0.0128213	0.90567	Q5JP53;P07437;Q5ST81	Tubulin beta chain	3;3;2	1.23818	0.890563	1.70219	3	0.0133551	0.156138	-0.131029	3
H3F3B	1.26593	0.0054843	0.10321	0.576708	K7EMV3;A0A590UJJ6;B4DEB1;K7EK07;K7ES00;Q71DI3;Q16695;P84243;P68431;K7EP01;Q6NXT2	Histone H3;Histone H3.2;Histone H3.1t;Histone H3.3;Histone H3.1;Histone H3.3C	2;2;2;2;2;2;2;2;2;0;0	1.20057	1.72735	0.86986	3	0.23008	0.426104	-0.346555	3
ATAD3B	1.26494	0.00323844	-0.399359	0.0138443	Q5T9A4;Q5T9A4-3;Q5T9A4-2;H0Y2W2	ATPase family AAA domain-containing protein 3B	3;2;0;0	1.12433	1.11143	1.55907	3	-0.386299	-0.244907	-0.56687	3
NCSTN	1.2643	NA	-0.157061	NA	H0Y6T7;Q92542-2;Q92542;Q5T205;H0Y3Z4	Nicastrin	3;3;3;1;1	1.2643	NA	NA	1	-0.157061	NA	NA	1
RBM45	1.26219	NA	-0.551416	NA	Q8IUH3-3;Q8IUH3;H7BZE0;H7C476;Q8IUH3-2	RNA-binding protein 45	3;3;1;1;1	1.26219	NA	NA	1	-0.551416	NA	NA	1
TCF20	1.25883	0.0230404	-0.517161	0.0140201	Q9UGU0-2;Q9UGU0;A9JX13	Transcription factor 20	8;8;1	NA	1.61791	0.899749	2	NA	-0.492789	-0.541534	2
TMEM43	1.25419	0.0144832	0.117782	0.431091	Q9BTV4	Transmembrane protein 43	3	1.31429	1.19409	NA	2	0.00302648	0.232538	NA	2
RPL17	1.2526	0.014309	-0.376783	0.0392249	J3KRB3;A0A087WWH0;J3QS96;A0A087WXM6;J3QQT2;J3QLC8;J3KRX5;A0A0A0MRF8;A0A0A6YYL6;P18621-2;P18621;P18621-3;A0A087WY81	60S ribosomal protein L17	3;3;3;3;3;3;3;3;3;3;3;3;1	1.25175	1.25344	NA	2	-0.563668	-0.0600814	-0.506599	3
BAG4	1.25096	NA	-0.53734	NA	O95429-2;O95429;H0YBT1	BAG family molecular chaperone regulator 4	2;2;1	NA	1.25096	NA	1	NA	-0.53734	NA	1
FRG1	1.24493	0.0109917	0.0797056	0.463223	Q14331;E9PRR7;E9PLY7	Protein FRG1	8;4;2	1.04173	0.749749	1.94331	3	0.165944	0.142609	-0.0694367	3
H2AFY2	1.22549	0.00596654	-0.110253	0.436551	Q9P0M6;Q5SQT3	Core histone macro-H2A.2	5;1	1.66011	0.830012	1.18636	3	-0.0274985	0.0976108	-0.400873	3
ARIH2	1.22388	NA	0.0094905	NA	O95376;C9JZ71	E3 ubiquitin-protein ligase ARIH2	4;1	NA	NA	1.22388	1	NA	NA	0.0094905	1
VIM	1.22255	0.0303429	0.39439	0.0444491	P08670;B0YJC4;A0A1B0GTT5;A0A1B0GVG8;B0YJC5	Vimentin	5;4;2;1;1	1.65883	0.786262	NA	2	0.510557	0.278223	NA	2
AK2	1.22237	0.0201188	0.125763	0.359437	F8VY04;F8W1A4;P54819-5;P54819-2;P54819;P54819-6;F8VPP1;G3V213;F8VZG5;A0A5F9ZHP2;P54819-3	Adenylate kinase 2, mitochondrial;Adenylate kinase 2, mitochondrial;Adenylate kinase 2, mitochondrial, N-terminally processed	3;3;3;3;3;2;1;1;1;1;1	0.972104	1.47264	NA	2	0.141564	0.109962	NA	2
FBXL3	1.21832	0.029711	0.124171	0.484053	Q9UKT7;C9J0Y7	F-box/LRR-repeat protein 3	3;2	0.795268	NA	1.64138	2	-0.0841655	NA	0.332507	2
COPB2	1.21213	0.0176435	-0.0573148	0.686598	P35606-2;P35606;D6RBZ7;D6RCL6;D6RBG7;D6RBT6;H0YAC7;D6R997;H0Y938	Coatomer subunit beta	5;5;1;1;1;1;1;1;1	1.36289	1.06136	NA	2	-0.160492	0.0458623	NA	2
UTP11L	1.20462	0.0168533	-0.792965	0.0744584	Q9Y3A2;Q9Y3A2-2	Probable U3 small nucleolar RNA-associated protein 11	4;1	NA	1.11916	1.29007	2	NA	-0.195269	-1.39066	2
CNNM3	1.19566	NA	0.0923428	NA	Q8NE01-2;Q8NE01-3;Q8NE01	Metal transporter CNNM3	4;4;4	NA	1.19566	NA	1	NA	0.0923428	NA	1
TMEM194A	1.19369	0.257414	0.0793489	0.552355	O14524;O14524-2;G3V5K2	Transmembrane protein 194A	4;3;1	2.90522	NA	-0.51783	2	0.0444641	NA	0.114234	2
MLLT4	1.19268	0.00558135	-0.0961337	0.522295	P55196-2;P55196-3;P55196-1;Q5TIG5;A8MQ02;J3KN01;P55196-6;P55196;P55196-5;H0Y7R8;H0Y9I0;H0YA98;F8W9I4;E9PFY5;H0Y8L4	Afadin	13;13;13;12;12;12;12;12;12;5;1;1;1;1;1	1.47462	1.31429	0.789137	3	0.0132121	0.126312	-0.427925	3
SRP72	1.18026	0.023338	0.154434	0.342828	O76094;O76094-2;D6RDY6;R4GNC1	Signal recognition particle subunit SRP72	4;3;2;1	1.4488	0.91173	NA	2	0.00389003	0.304978	NA	2
UBQLN1	1.179	NA	0.257976	NA	Q9UMX0-2;Q9UMX0;Q9UMX0-4	Ubiquilin-1	3;3;1	1.179	NA	NA	1	0.257976	NA	NA	1
EP300	1.17689	0.045023	-0.200439	0.178509	Q09472;I3L0Q1;A0A0U1RQG3;A0A0U1RR87	Histone acetyltransferase p300	8;0;1;1	0.142217	2.25072	1.13774	3	-0.485762	-0.0207356	-0.0948186	3
BRCA1	1.17404	NA	-0.230398	NA	Q5YLB2;P38398-8;P38398-4;P38398;P38398-7;A0A494C182;E9PH68;E7EWN5;A0A0U1RRA9;A0A2R8Y587;E7ENB7;E7EQW4;A0A0A0MSN1;Q3B891;B7ZA85;E7EUM2;P38398-6;P38398-5;P38398-3	Breast cancer type 1 susceptibility protein	3;3;3;3;3;2;2;2;2;1;1;1;1;1;1;1;1;1;1	NA	NA	1.17404	1	NA	NA	-0.230398	1
NSF	1.17378	0.0238773	0.0791634	0.592103	I3L0N3;P46459-2;P46459;I3L2G1;K7EQD6	Vesicle-fusing ATPase	6;6;6;2;2	0.902575	1.44499	NA	2	-0.0426797	0.201006	NA	2
MYH9	1.16913	0.00655903	0.0901438	0.585582	P35579;P35579-2;P35749-4;P35749-3;P35749;P35749-2;Q5BKV1;A0A494C024;A0A0C4DFM8	Myosin-9	25;19;1;1;1;1;2;1;0	0.747774	1.49988	1.25974	3	-0.156113	-0.0558912	0.482435	3
PEX14	1.16877	NA	0.18612	NA	O75381-2;O75381;K7EK59	Peroxisomal membrane protein PEX14	2;2;1	1.16877	NA	NA	1	0.18612	NA	NA	1
PSMA5	1.16739	0.124499	0.285021	0.0360962	P28066;P28066-2	Proteasome subunit alpha type-5	3;2	1.99794	2.21459	-0.710349	3	0.289598	0.157949	0.407516	3
CTNNB1	1.16591	0.0259237	-0.0278514	0.835517	A0A2R8Y804;A0A2R8Y543;A0A2R8Y5C3;A0A2R8Y750;A0A2R8Y5Z1;B4DGU4;A0A2R8YCH5;A0A2R8Y7Z0;A0A2R8Y5A3;P35222;A0A2R8Y6G0;A0A2R8YG06;A0A2R8Y815	Catenin beta-1	5;5;5;5;5;5;5;5;5;5;2;1;1	1.46733	0.864493	NA	2	-0.0942794	0.0385767	NA	2
NUP93	1.15951	0.0116956	-0.166187	0.199587	Q8N1F7;H3BVG0;Q8N1F7-2;H3BV11;H3BRI8;H3BM93;H3BV15;H3BNN5;H3BRD9;H3BPA9;H3BVE2;H3BP95;H3BMX0	Nuclear pore complex protein Nup93	22;19;16;6;6;6;4;4;4;4;3;3;2	1.47399	1.48558	0.518949	3	0.0297002	-0.183998	-0.344264	3
LEO1	1.15643	0.0648197	-0.138757	0.414374	Q8WVC0;Q8WVC0-2	RNA polymerase-associated protein LEO1	4;3	NA	1.84623	0.466636	2	NA	0.0425043	-0.320018	2
RRP7A	1.15393	0.133455	-0.190436	0.101132	Q9Y3A4;Q9NSQ0	Ribosomal RNA-processing protein 7 homolog A	5;1	2.07704	2.15131	-0.766553	3	-0.228064	-0.0849916	-0.258253	3
TUBB4B	1.14871	0.00803097	0.0552919	0.598304	P68371;P04350;Q13509-2;Q3ZCM7;K7ESM5;A0A075B736;Q5SQY0;A6NNZ2;Q9BUF5;CON__ENSEMBL:ENSBTAP00000025008;Q9H4B7;G3V2A3;M0R2D3;M0QY85;M0QZL7;M0R278;M0R1I1;M0R0X0;M0QY37;M0QX14;A0A075B724;M0R042;M0QYM7	Tubulin beta-4B chain;Tubulin beta-4A chain	2;1;0;1;0;0;0;0;0;0;0;0;0;1;1;1;0;1;1;1;1;0;0	1.09579	0.751806	1.59854	3	-0.0788989	0.143393	0.101381	3
NUP133	1.14593	0.00475202	-0.128335	0.311238	Q8WUM0	Nuclear pore complex protein Nup133	19	1.32981	1.23045	0.877526	3	-0.133021	0.0684645	-0.32045	3
FLNB	1.14447	0.0040768	0.0271463	0.825775	O75369-6;O75369-3;O75369-2;O75369-9;O75369;O75369-8;O75369-5;O75369-4;E7EN95;O75369-7;A0A0A0MT44	Filamin-B	18;18;18;18;18;18;13;13;17;17;2	1.26796	1.20326	0.962182	3	0.0847446	0.200379	-0.203685	3
NMT1	1.14006	NA	-1.13049	NA	B7Z8J4;P30419;K7EN82;K7EN42;P30419-2	Glycylpeptide N-tetradecanoyltransferase 1	2;2;1;1;1	1.14006	NA	NA	1	-1.13049	NA	NA	1
AP1B1	1.13895	NA	0.203138	NA	C9J1E7;A0A087WYD1;A0A087WU93;A0A087WZQ6;A0A087X253;P63010-3;Q10567-4;P63010;Q10567-3;Q10567-2;Q10567;P63010-2	AP-2 complex subunit beta;AP-1 complex subunit beta-1	2;2;2;2;2;2;2;2;2;2;2;2	1.13895	NA	NA	1	0.203138	NA	NA	1
RANBP2	1.1377	0.00655179	-0.515208	0.0579647	P49792;J3KQ37;Q99666;O14715;F8VYC4;A0A286YES2;A0A1W2PNU4;P0DJD0;P0DJD1;F8W705;Q99666-2;F8WBP7;H0YBN8;C9J6W1;Q7Z3J3-2	E3 SUMO-protein ligase RanBP2	14;0;0;0;0;0;0;0;0;0;0;1;0;0;0	1.51162	1.07313	0.828332	3	-0.143819	-0.302867	-1.09894	3
OSBPL8	1.13579	0.0297282	-0.168832	0.344419	Q9BZF1-3;Q9BZF1-2;Q9BZF1;F8VUA7;F8VQX7	Oxysterol-binding protein-related protein 8;Oxysterol-binding protein	3;3;3;2;2	1.46331	0.808261	NA	2	-0.0305603	0.10742	-0.583355	3
NUP107	1.13279	0.00405127	-0.145229	0.499787	P57740;P57740-2;P57740-3;H0YG15;G3V1T4	Nuclear pore complex protein Nup107	11;9;8;2;2	1.03034	1.08957	1.27848	3	0.13711	0.130799	-0.703595	3
PHF10	1.11986	NA	0.0553345	NA	S5FZ81;Q8WUB8-3;Q8WUB8-2;Q8WUB8	PHD finger protein 10	3;3;3;3	NA	NA	1.11986	1	NA	NA	0.0553345	1
ELL	1.11909	NA	-0.0720429	NA	P55199;U3KQ90	RNA polymerase II elongation factor ELL	2;1	NA	1.11909	NA	1	NA	-0.0720429	NA	1
PDAP1	1.11847	0.028407	0.135834	0.36199	Q13442	28 kDa heat- and acid-stable phosphoprotein	4	0.83649	NA	1.40045	2	0.238298	NA	0.0333701	2
NLE1	1.11113	0.0254641	0.175018	0.123449	Q9NVX2;K7ERN7;A0A0A0MRH0	Notchless protein homolog 1	3;2;2	0.901726	1.32054	NA	2	0.275365	0.14952	0.10017	3
CORO1B	1.10595	NA	0.0173518	NA	Q9BR76;A0A087WW53;F5H390	Coronin-1B;Coronin	2;1;1	1.10595	NA	NA	1	0.0173518	NA	NA	1
YARS	1.10363	0.039867	-1.04607	0.104066	P54577;A0A0C4DGZ5	Tyrosine--tRNA ligase, cytoplasmic;Tyrosine--tRNA ligase, cytoplasmic, N-terminally processed	5;3	0.683292	NA	1.52396	2	-1.98908	NA	-0.103069	2
CDK7	1.10103	0.112874	-0.178388	0.419364	D6R9G1;P50613;D6REC6;D6RAD4	Cyclin-dependent kinase 7	4;4;3;3	NA	2.00863	0.193437	2	NA	0.129349	-0.486125	2
ATP2A2	1.099	0.00738561	0.0119634	0.899985	P16615-5;P16615-2;P16615-3;P16615;P16615-4;H7C5W9;O14983-3;O14983-2;O14983;A0A0C4DH86;Q93084-4;Q93084-2;Q93084-3;Q93084-7;Q93084;Q93084-6;Q93084-5	Sarcoplasmic/endoplasmic reticulum calcium ATPase 2	11;11;11;11;10;9;2;2;2;1;1;1;1;1;1;1;1	1.33954	1.24519	0.712268	3	0.0368901	0.0515809	-0.0525807	3
DYNC1I2	1.09474	NA	-0.397448	NA	Q13409-6;Q13409-3;Q13409-7;Q13409-2;Q13409-5;Q13409	Cytoplasmic dynein 1 intermediate chain 2	1;1;1;1;1;1	NA	NA	1.09474	1	NA	NA	-0.397448	1
CDC2	1.09044	0.0126184	0.191487	0.100492	A0A024QZP7;P06493;P06493-2;A0A087WZZ9;E5RIU6	Cyclin-dependent kinase 1	8;8;7;5;4	1.66598	0.871292	0.734059	3	0.135141	0.300768	0.138552	3
BCAP31	1.0861	NA	0.260989	NA	P51572;P51572-2;C9JSP1;C9JQ75;C9J0M4;A0A2R8Y5M6	B-cell receptor-associated protein 31	2;2;1;1;1;1	1.0861	NA	NA	1	0.260989	NA	NA	1
ORC5	1.08518	0.0783161	0.126236	0.357718	O43913-2;O43913	Origin recognition complex subunit 5	5;5	0.385376	NA	1.78498	2	0.111432	NA	0.14104	2
NSMCE1	1.08261	0.212019	-0.0266401	0.908385	Q8WV22;H3BV05;I3L1I3	Non-structural maintenance of chromosomes element 1 homolog	3;2;1	2.4157	NA	-0.250477	2	0.327917	NA	-0.381198	2
TECR	1.07839	0.00536135	0.0486242	0.696825	M0R2N5;Q9NZ01;M0R329;Q9NZ01-2	Very-long-chain enoyl-CoA reductase	4;4;1;1	1.01042	0.949946	1.27481	3	-0.0722856	0.292311	-0.0741525	3
DYNC1H1	1.07796	0.00504978	0.066958	0.546513	Q14204;A0A2R8Y706;A0A2R8YFZ7;A0A2R8Y5T0;A0A2R8Y6H2;A0A2R8Y542;A0A2R8YGC7;H0YJ21;A0A2R8Y6I5	Cytoplasmic dynein 1 heavy chain 1	75;31;27;24;22;17;10;6;5	1.16819	1.14352	0.922155	3	-0.0976717	0.184978	0.113567	3
LARS	1.07475	0.0238088	0.179529	0.226007	Q9P2J5-2;Q9P2J5;Q9P2J5-3	Leucine--tRNA ligase, cytoplasmic	4;4;3	1.04047	1.10903	NA	2	0.117828	0.24123	NA	2
RPF1	1.06943	NA	0.531868	NA	Q9H9Y2	Ribosome production factor 1	2	NA	1.06943	NA	1	NA	0.531868	NA	1
RTCA	1.0641	NA	0.264116	NA	O00442;O00442-2;A6NIC1	RNA 3-terminal phosphate cyclase	2;2;1	NA	NA	1.0641	1	NA	NA	0.264116	1
RPL13A	1.06181	0.0098656	-0.338478	0.102795	P40429;M0QYS1;M0QZU1;A0A096LPE0;Q8J015;Q6NVV1	60S ribosomal protein L13a	4;3;2;2;2;1	1.09119	1.43563	0.658606	3	-0.248194	-0.00203564	-0.765204	3
COPA	1.0566	0.00547947	-0.0324328	0.752515	P53621;P53621-2;A0A3B3ISC6;A0A3B3IT15;A0A3B3IS84;A0A3B3IU89;A0A3B3ITV3;A0A3B3ISK1;A0A3B3ITI7;A0A3B3IU78	Coatomer subunit alpha;Xenin;Proxenin	21;21;19;19;19;13;9;8;5;4	1.09781	0.907275	1.16472	3	-0.0376509	0.0820213	-0.141669	3
WDR55	1.05142	0.0793927	0.338769	0.0530293	Q9H6Y2;G3V1J0;Q9H6Y2-2;D6RGJ8	WD repeat-containing protein 55	4;2;2;1	0.383829	1.71901	NA	2	0.38405	0.293488	NA	2
BSG	1.03605	NA	0.325271	NA	A0A087WUV8;A0A087X2B5;P35613-3;P35613-4;P35613-2;P35613;R4GMX5;I3L192	Basigin	3;3;3;3;3;3;1;1	1.03605	NA	NA	1	0.325271	NA	NA	1
GCN1L1	1.02878	0.0275721	0.229425	0.340248	Q92616	Translational activator GCN1	6	NA	0.972987	1.08458	2	NA	-0.111321	0.570171	2
RPS7	1.01974	0.0357997	0.00289003	0.987803	P62081;B5MCP9;A0A2R8Y623	40S ribosomal protein S7	4;3;2	1.07368	1.76439	0.221152	3	0.0629506	0.393087	-0.447367	3
HNRNPA1	1.01871	NA	-0.0662461	NA	H0YH80		1	NA	1.01871	NA	1	NA	-0.0662461	NA	1
CSNK1E	1.00641	NA	0.408603	NA	P49674;H0Y5S9;H0Y682;H0Y645;B0QY35;B0QY34;H7BYT1;P48730-2;P48730;J3QQI9;B0QY36	Casein kinase I isoform epsilon;Casein kinase I isoform delta	4;2;2;2;2;2;2;2;2;1;1	1.00641	NA	NA	1	0.408603	NA	NA	1
CARS	0.993638	NA	0.138159	NA	B4DKY1;P49589-2;P49589;P49589-3	Cysteine--tRNA ligase, cytoplasmic	4;4;4;4	0.993638	NA	NA	1	0.138159	NA	NA	1
KMT2A	0.990573	0.0256748	-0.222948	0.0538854	Q03164-2;Q03164;Q03164-3;E9PR05;A0A3B3ITZ1;A0A3B3ISN4;H7C5W4	Histone-lysine N-methyltransferase 2A;MLL cleavage product N320;MLL cleavage product C180	10;10;10;7;6;1;1	1.06592	1.56823	0.337576	3	-0.217004	-0.242328	-0.209512	3
2002-09-01	0.990447	NA	0.126638	0.69759	B5MCX3;Q15019;Q15019-3;Q15019-2;C9J2Q4;C9IY94;C9IZU3;C9JQJ4;C9J938;C9JB25;H7C2Y0;B5MD47;C9JZI2;H7C310;A0A1B0GXJ2;C9JFT1;F8WB65	Septin-2	6;6;6;6;4;3;3;3;3;3;3;2;2;2;1;1;1	NA	0.990447	NA	1	NA	0.672108	-0.418832	2
DLD	0.979733	NA	0.487075	NA	E9PEX6;P09622-2;P09622-3;P09622	Dihydrolipoyl dehydrogenase, mitochondrial	2;2;2;2	0.979733	NA	NA	1	0.487075	NA	NA	1
MARS	0.976077	0.0335987	0.306663	0.160421	P56192;P56192-2;H0YHV5;H0YIC2;H0YIP0	Methionine--tRNA ligase, cytoplasmic	4;3;2;1;1	NA	1.08393	0.868226	2	NA	0.560911	0.0524159	2
FOXC1	0.972215	0.0102289	-0.147639	0.556648	Q12948	Forkhead box protein C1	6	1.05936	1.19238	0.664906	3	0.193078	0.188781	-0.824776	3
KCTD5	0.970074	NA	0.265677	NA	H3BSS5;Q9NXV2	BTB/POZ domain-containing protein KCTD5	1;1	NA	NA	0.970074	1	NA	NA	0.265677	1
PGAM5	0.964917	0.0601607	-0.11741	0.51757	Q96HS1-2;Q96HS1;F5GXG4	Serine/threonine-protein phosphatase PGAM5, mitochondrial	3;3;1	1.3978	NA	0.532032	2	0.104068	NA	-0.338889	2
UHRF2	0.963588	NA	-0.198047	NA	B1AL33;Q96PU4-2;Q96PU4	E3 ubiquitin-protein ligase UHRF2	2;2;2	NA	NA	0.963588	1	NA	NA	-0.198047	1
SCFD1	0.962142	NA	-0.36615	NA	G3V4I1;G3V5F3;J3KNG4;Q8WVM8;G3V3K9;G3V363;H0YJS6;G3V2M8	Sec1 family domain-containing protein 1	2;2;2;2;1;1;1;1	0.962142	NA	NA	1	-0.36615	NA	NA	1
NKX2-5	0.961032	0.189394	-0.168666	0.133513	P52952	Homeobox protein Nkx-2.5	2	-0.0989536	2.02102	NA	2	-0.0677271	-0.209361	-0.228909	3
TRIP6	0.956739	NA	-0.605749	NA	Q15654;H7BZE2	Thyroid receptor-interacting protein 6	3;1	NA	NA	0.956739	1	NA	NA	-0.605749	1
BRPF1	0.955093	0.116797	0.035083	0.800152	A0A5F9ZH11;P55201-4;P55201-3;P55201;P55201-2;A0A5F9ZHX4;A0A5F9ZHW9;C9JHC0	Peregrin	7;7;7;7;7;4;4;1	NA	1.70031	0.209879	2	NA	0.126312	-0.0561462	2
PRPF38A	0.946933	0.0352248	0.134475	0.435483	Q8NAV1	Pre-mRNA-splicing factor 38A	3	0.969823	NA	0.924043	2	0.324811	NA	-0.0558612	2
TAF5	0.945083	NA	0.250719	NA	Q15542-2;Q15542	Transcription initiation factor TFIID subunit 5	2;2	0.945083	NA	NA	1	0.250719	NA	NA	1
ABCD3	0.944634	NA	0.409581	NA	A0A3B3ITW3;P28288;P28288-2;P28288-3	ATP-binding cassette sub-family D member 3	4;4;3;1	0.944634	NA	NA	1	0.409581	NA	NA	1
HCCS	0.929423	0.122234	-0.164617	0.321693	P53701	Cytochrome c-type heme lyase	6	NA	1.66576	0.19309	2	NA	-0.00678216	-0.322451	2
TBP	0.922981	0.303725	0.088567	0.376222	Q32MN6;P20226-2;P20226;Q6SJ96;A0A1B0GVC6;H0Y6D8;Q7Z6S5	TATA-box-binding protein;TATA box-binding protein-like protein 2	4;4;4;3;2;1;1	-0.491004	-0.10953	3.36948	3	0.161565	0.0528332	0.0513025	3
RAI1	0.922235	0.0365775	-0.501554	0.00507825	Q7Z5J4;Q7Z5J4-3;A0A1W2PQJ7;Q7Z5J4-2;A8MXE8;Q7Z5J4-4	Retinoic acid-induced protein 1	7;6;5;5;1;1	0.175045	1.40936	1.18229	3	-0.534245	-0.63131	-0.339108	3
GNPDA1	0.921665	NA	0.177982	NA	D6RAY7;D6R9P4;D6RFF8;P46926-2;P46926;D6R917;D6RB13	Glucosamine-6-phosphate isomerase 1	2;2;2;2;2;1;1	NA	0.921665	NA	1	NA	0.177982	NA	1
CKAP4	0.91778	0.0125478	-0.160653	0.443184	Q07065	Cytoskeleton-associated protein 4	9	0.62826	1.1477	0.977384	3	-0.0461016	0.234501	-0.67036	3
USP14	0.914774	0.260771	0.245574	0.0604677	A6NJA2;P54578-2;P54578-3;P54578;J3QQT6;J3KS55;H0YA47	Ubiquitin carboxyl-terminal hydrolase;Ubiquitin carboxyl-terminal hydrolase 14	4;4;4;4;1;1;1	2.91865	0.653243	-0.827575	3	0.390668	0.219215	0.126841	3
DLGAP5	0.913416	NA	-0.0593092	0.714427	Q15398-3;Q15398;Q15398-1;G3V543;G3V4E5	Disks large-associated protein 5	6;6;4;2;2	NA	0.913416	NA	1	NA	0.117562	-0.236181	2
ZNF668	0.911807	NA	0.0833836	NA	Q96K58;Q96K58-2;C9JCJ0	Zinc finger protein 668	2;2;1	0.911807	NA	NA	1	0.0833836	NA	NA	1
P4HB	0.906888	0.0235919	-0.099797	0.457071	P07237;H0Y3Z3;H7BZ94;I3L398;I3L4M2;I3L3P5;I3L312;I3L0S0	Protein disulfide-isomerase	7;5;5;4;2;2;2;1	1.43845	0.500088	0.782124	3	-0.370713	0.045443	0.0258793	3
ERP44	0.906267	0.0134554	-0.227518	0.0750834	Q9BS26	Endoplasmic reticulum resident protein 44	4	1.16819	0.928276	0.622332	3	-0.133401	-0.169063	-0.380089	3
WDR70	0.905518	0.0943385	-0.0871396	0.481249	Q9NW82;D6RIW8	WD repeat-containing protein 70	4;2	0.336055	1.47498	NA	2	0.139077	-0.174947	-0.225548	3
LEMD2	0.901297	0.161135	-0.34105	0.149935	Q8NC56;H0Y9B7;D6RBV0;Q8NC56-2	LEM domain-containing protein 2	4;2;2;2	1.76265	NA	0.039948	2	-0.0518178	NA	-0.630282	2
RPL7L1	0.899098	NA	-0.445519	NA	Q6DKI1;R4GMU7;Q6DKI1-2	60S ribosomal protein L7-like 1	2;1;1	0.899098	NA	NA	1	-0.445519	NA	NA	1
ALDOC	0.893595	NA	0.190172	NA	P09972;K7EKH5;C9J8F3;J3KSV6;J3QKP5;A8MVZ9	Fructose-bisphosphate aldolase C	1;1;1;1;1;1	0.893595	NA	NA	1	0.190172	NA	NA	1
SLC7A5	0.883543	NA	-0.717003	NA	Q01650;A0A0C4DGL4;H0YJ95;G3V4Z6;Q9UM01;Q92536	Large neutral amino acids transporter small subunit 1	3;2;1;1;1;1	0.883543	NA	NA	1	-0.717003	NA	NA	1
RPS23	0.881587	NA	-0.379714	NA	P62266;D6RD47;D6RDJ2;D6RIX0;D6R9I7	40S ribosomal protein S23	3;2;1;1;1	NA	NA	0.881587	1	NA	NA	-0.379714	1
SNRPE	0.874546	0.244362	0.0324226	0.750945	P62304;A6NHK2	Small nuclear ribonucleoprotein E	3;1	0.206143	-0.407612	2.82511	3	0.14965	0.0094905	-0.0618723	3
FARSB	0.867781	0.0430687	-0.203664	0.0782054	Q9NSD9;Q9NSD9-2	Phenylalanine--tRNA ligase beta subunit	5;3	0.994	0.170566	1.43878	3	-0.206961	-0.132847	-0.271183	3
RPL21	0.86678	0.0555764	-0.0118442	0.94932	P46778;G3V1B3;M0R181	60S ribosomal protein L21	3;2;2	0.63292	1.10064	NA	2	-0.260273	0.236584	NA	2
H2AFV	0.865681	NA	0.0659858	NA	Q71UI9;P0C0S5;C9J0D1;A0A494C189;Q71UI9-3;Q71UI9-4;Q71UI9-2;C9J386	Histone H2A.V;Histone H2A.Z;Histone H2A	3;3;2;2;3;3;2;2	0.865681	NA	NA	1	0.0659858	NA	NA	1
RPL7A	0.864878	0.0582356	-0.131411	0.365852	P62424;Q5T8U3;Q5T8U2	60S ribosomal protein L7a	6;5;3	0.855192	1.62789	0.111555	3	-0.0425459	0.0783366	-0.430023	3
UFL1	0.863872	0.048089	-0.112834	0.442445	O94874-3;O94874;O94874-2	E3 UFM1-protein ligase 1	4;4;3	0.967906	0.759838	NA	2	-0.217625	-0.00804377	NA	2
RPL12	0.861955	NA	-0.220312	NA	P30050;P30050-2	60S ribosomal protein L12	2;1	0.861955	NA	NA	1	-0.220312	NA	NA	1
ZNF581	0.847907	NA	-0.195186	NA	Q9P0T4	Zinc finger protein 581	1	NA	NA	0.847907	1	NA	NA	-0.195186	1
SURF6	0.847771	0.0839872	-0.155348	0.365017	O75683	Surfeit locus protein 6	4	NA	0.418568	1.27697	2	NA	0.0246034	-0.335299	2
ZFC3H1	0.839002	NA	0.880568	NA	O60293-2;O60293	Zinc finger C3H1 domain-containing protein	2;2	NA	NA	0.839002	1	NA	NA	0.880568	1
CDC45	0.836974	NA	0.906891	NA	O75419-2;O75419;O75419-3;A0A5F9ZI22;A0A5F9ZH29	Cell division control protein 45 homolog	6;6;6;5;5	0.836974	NA	NA	1	0.906891	NA	NA	1
HSPA4L	0.831974	NA	0.378845	NA	O95757;E9PDE8;D6RJ96	Heat shock 70 kDa protein 4L	4;3;3	NA	NA	0.831974	1	NA	NA	0.378845	1
DHX30	0.83032	0.0154208	-0.0930391	0.403321	H7BXY3;Q7L2E3-3;Q7L2E3;Q7L2E3-2	Putative ATP-dependent RNA helicase DHX30	16;16;16;16	0.632827	0.888539	0.969593	3	-0.0699818	0.0321008	-0.241236	3
RPL15	0.815118	0.0352732	-0.134052	0.296407	P61313;E7EX53;A0A2R8Y738;A0A2R8YEM3;E7EQV9;P61313-2;E7ERA2;E7ENU7	60S ribosomal protein L15;Ribosomal protein L15	3;2;2;2;2;2;1;1	0.591488	1.37995	0.473911	3	-0.166632	0.0791562	-0.314679	3
PDIA3	0.806128	0.0195388	0.0846545	0.529814	P30101;H7BZJ3	Protein disulfide-isomerase A3	6;1	0.647729	1.08508	0.68557	3	-0.0652948	-0.043408	0.362666	3
MYST3	0.804467	NA	-0.00544531	0.987255	A5PLL3;A0A3B3IS53;A0A3F2YNX6;Q92794;A0A3B3ISZ3;C9JJY6;A0A3B3ISU5;A0A3B3IRI4;A0A3B3IU93;A0A3B3ITI0;A0A3B3ISI1;A0A3B3ITI3;Q8WYB5-2;Q8WYB5	Histone acetyltransferase KAT6A	4;4;4;4;1;1;1;1;1;1;1;1;1;1	NA	0.804467	NA	1	NA	-0.587945	0.577054	2
ACTR3C	0.802638	NA	-0.501913	NA	A0A0A0MTI9;H7C4J1;C9IZN3;B4DXW1;Q9C0K3;Q9P1U1-2;Q9P1U1-3;Q9P1U1;P61158	Actin-related protein 3C;Actin-related protein 3B;Actin-related protein 3	1;1;1;1;1;1;1;1;1	NA	NA	0.802638	1	NA	NA	-0.501913	1
WHSC1	0.799974	0.084768	0.0517537	0.782252	O96028-5;O96028-3;O96028;D6R9V2;O96028-6;H0Y9L4;H0Y9U6;O96028-7	Histone-lysine N-methyltransferase NSD2	7;7;7;4;4;2;1;1	0.770702	1.63914	-0.00992041	3	0.365581	0.209516	-0.419835	3
SPTLC1	0.787034	0.419344	0.557439	0.0241039	O15269	Serine palmitoyltransferase 1	3	2.43523	NA	-0.861161	2	0.748289	NA	0.366588	2
NUP188	0.773378	0.0957794	-0.181965	0.116999	Q5SRE5;Q5SRE5-2;H7C4K7	Nucleoporin NUP188 homolog	13;11;1	1.32976	1.18358	-0.193204	3	-0.126329	-0.120326	-0.299241	3
EEF1A1P5	0.767448	0.0216876	-0.0640437	0.613749	Q5VTE0;P68104;A0A087WV01;A0A087WVQ9;P68104-2;A6PW80;Q5JR01	Putative elongation factor 1-alpha-like 3;Elongation factor 1-alpha 1	7;7;6;6;6;2;2	0.898402	0.533264	0.870677	3	-0.158639	0.183328	-0.21682	3
GRSF1	0.75938	NA	-0.83859	NA	H0Y8R1;F5H5I6;H0YAK1;Q12849-5;Q12849	G-rich sequence factor 1	2;2;2;2;2	NA	NA	0.75938	1	NA	NA	-0.83859	1
MFN2	0.755742	NA	0.46999	NA	O95140-2;O95140	Mitofusin-2	2;2	0.755742	NA	NA	1	0.46999	NA	NA	1
YOD1	0.742964	0.0589895	-0.0218887	0.842467	Q5VVQ6-2;Q5VVQ6	Ubiquitin thioesterase OTU1	2;2	0.0945063	0.933573	1.20081	3	-0.165305	-0.0382581	0.137897	3
TJP1	0.734033	0.0430367	-0.455747	0.0320172	A0A087X0K9;G5E9E7;G3V1L9;Q07157-2;Q07157;H0YKB1;H0Y3R8;H0YLT6	Tight junction protein ZO-1	13;13;13;13;13;3;1;1	1.06419	0.238909	0.898995	3	-0.555757	-0.0778326	-0.733651	3
ZNF787	0.733507	NA	0.102322	NA	Q6DD87	Zinc finger protein 787	4	NA	NA	0.733507	1	NA	NA	0.102322	1
ANAPC5	0.730501	0.0733838	0.26023	0.119732	F5GY68;F5H0F9;Q9UJX4-3;Q9UJX4;F5GZ05;F5H3S5;H0YFB5;Q9UJX4-2	Anaphase-promoting complex subunit 5	2;2;2;2;1;1;1;1	0.752063	0.708938	NA	2	0.161952	0.358509	NA	2
VARS	0.724869	0.0420067	0.125353	0.544154	P26640;A0A140T936;A2ABF4;A0A0G2JJT9;A0A140T954;A0A140T904;P26640-2	Valine--tRNA ligase	9;8;3;3;3;2;2	0.972987	0.950767	0.250852	3	0.431463	0.351289	-0.406694	3
CHD3	0.711391	0.123229	-0.251796	0.161452	Q12873-2;Q12873;Q12873-3;A0A5F9ZHX5	Chromodomain-helicase-DNA-binding protein 3	5;5;5;4	1.12155	0.301236	NA	2	-0.412097	-0.0914945	NA	2
MDH2	0.709908	NA	0.782912	NA	P40926;G3XAL0;P40926-2	Malate dehydrogenase, mitochondrial;Malate dehydrogenase	4;3;2	0.709908	NA	NA	1	0.782912	NA	NA	1
LUC7L	0.705845	NA	0.528477	0.0207538	Q9NQ29-2;Q9NQ29;A8MYV2;Q9NQ29-3;B8ZZ10;F8WBC1;F2Z322;B8ZZ09	Putative RNA-binding protein Luc7-like 1	3;3;2;2;2;1;1;1	0.705845	NA	NA	1	0.667938	NA	0.389016	2
PEBP1	0.705321	0.426242	-0.128636	0.498761	P30086	Phosphatidylethanolamine-binding protein 1;Hippocampal cholinergic neurostimulating peptide	5	-0.77475	2.18539	NA	2	-0.371105	0.113834	NA	2
NACA	0.702746	NA	0.331132	NA	F8W1N5;F8VZJ2;F8VNW4;F8W0W4;H0YHX9;Q13765;E9PAV3-2;E9PAV3	Nascent polypeptide-associated complex subunit alpha;Nascent polypeptide-associated complex subunit alpha, muscle-specific form	1;1;1;1;1;1;1;1	0.702746	NA	NA	1	0.331132	NA	NA	1
CBX6	0.682124	NA	-1.012	NA	B0QXZ6;O95503	Chromobox protein homolog 6	2;2	0.682124	NA	NA	1	-1.012	NA	NA	1
SFN	0.673637	0.122786	0.343879	0.0578972	P31947-2;P31947	14-3-3 protein sigma	3;3	0.340391	NA	1.00688	2	0.432318	NA	0.25544	2
SLC3A2	0.666825	0.0368441	-0.0915429	0.507273	F5GZS6;J3KPF3;P08195-2;P08195-3;P08195;P08195-4;F5GZI0;H0YFS2;F5H867;F5H0E2;F5GZR9;H0YFX4	4F2 cell-surface antigen heavy chain	12;12;12;12;12;12;5;5;3;3;1;1	0.904272	0.455544	0.640659	3	-0.0443747	-0.36316	0.132906	3
VCL	0.653674	0.108687	-0.323532	0.234542	P18206-2;P18206;A0A096LPE1	Vinculin	2;2;1	0.846553	0.460795	NA	2	0.0615688	-0.708632	NA	2
DRG1	0.653116	0.0972357	0.171502	0.231882	Q9Y295	Developmentally-regulated GTP-binding protein 1	4	0.667574	NA	0.638658	2	0.15549	NA	0.187514	2
TRIM11	0.650213	NA	0.191057	NA	R4GMV1;Q96F44-2;Q96F44-3;Q96F44;R4GNB9	E3 ubiquitin-protein ligase TRIM11	2;2;2;2;1	NA	0.650213	NA	1	NA	0.191057	NA	1
SLC25A13	0.644559	0.0511818	-0.244745	0.140478	Q9UJS0;Q9UJS0-2;O75746-2;O75746;R4GN64	Calcium-binding mitochondrial carrier protein Aralar2	7;7;2;2;1	0.792189	0.88049	0.260999	3	-0.257614	0.0529723	-0.529593	3
ACTR8	0.627887	NA	-0.00569545	NA	Q9H981;H0Y849;Q9H981-3;Q9H981-2	Actin-related protein 8	3;1;1;1	NA	0.627887	NA	1	NA	-0.00569545	NA	1
VDAC1	0.597477	0.208938	-0.0588835	0.578898	P21796;C9JI87	Voltage-dependent anion-selective channel protein 1	5;4	0.19862	1.69506	-0.101247	3	-0.194476	0.0471195	-0.0292936	3
C1QBP	0.584208	0.191326	0.830555	0.000568846	Q07021;I3L3Q7;I3L3B0	Complement component 1 Q subcomponent-binding protein, mitochondrial	2;1;1	0.900336	1.25326	-0.400975	3	0.908506	0.655718	0.927441	3
HADHA	0.57798	0.0685098	-0.198275	0.0944025	H0YFD6;P40939;A0A2R8Y4F5;A0A2R8YG21;A0A2R8Y688;P40939-2	Trifunctional enzyme subunit alpha, mitochondrial;Long-chain enoyl-CoA hydratase;Long chain 3-hydroxyacyl-CoA dehydrogenase	18;18;16;8;4;1	0.733094	0.212383	0.788464	3	-0.173189	-0.310236	-0.111399	3
ATP1A1	0.577723	0.0699027	-0.2115	0.0772066	P05023-3;P05023-4;P05023;P05023-2;M0R116;A0A2R8YEY8;A0A0A0MT26;P13637;P13637-2;P13637-3;B1AKY9;P50993;H0Y7C1;Q5TC01;P20648;Q5TC02;P54707;P54707-2;M0QXF2;Q5TC05	Sodium/potassium-transporting ATPase subunit alpha-1	18;18;18;12;5;5;5;5;5;5;4;4;3;3;1;3;0;0;1;1	0.669299	0.214249	0.849622	3	-0.238953	-0.106001	-0.289545	3
MCM3AP	0.559541	NA	-0.511773	NA	O60318;O60318-2	Germinal-center associated nuclear protein	4;1	NA	0.559541	NA	1	NA	-0.511773	NA	1
IMMT	0.556472	0.0550584	-0.375598	0.0300567	B9A067;Q16891-2;Q16891-4;Q16891;C9J406;Q16891-3;H7C463;A0A087WYS0;D6RAW4	MICOS complex subunit MIC60	11;11;11;11;10;10;9;2;1	0.624241	0.463936	0.581238	3	-0.384866	-0.135016	-0.606913	3
NUP210	0.555511	0.0707971	-0.369371	0.0141202	Q8TEM1;Q8TEM1-2	Nuclear pore membrane glycoprotein 210	13;7	0.744419	0.241108	0.681006	3	-0.468871	-0.405795	-0.233447	3
TMED10	0.546067	NA	0.271306	NA	G3V2K7;P49755	Transmembrane emp24 domain-containing protein 10	2;2	NA	0.546067	NA	1	NA	0.271306	NA	1
HMGN2	0.524764	0.191997	0.0923127	0.733333	P05204;A0A087WZE9;Q15651-2;Q15651;O00479	Non-histone chromosomal protein HMG-17;High mobility group nucleosome-binding domain-containing protein 3	4;2;2;2;1	NA	0.810813	0.238715	2	NA	0.527571	-0.342945	2
ALDH18A1	0.516657	0.105256	0.0752389	0.630363	P54886-2;P54886	Delta-1-pyrroline-5-carboxylate synthase;Glutamate 5-kinase;Gamma-glutamyl phosphate reductase	20;20	0.933799	0.180657	0.435515	3	0.0903115	-0.249308	0.384713	3
NACC1	0.512318	0.547859	0.0111473	0.926821	Q96RE7	Nucleus accumbens-associated protein 1	2	1.80016	1.6451	-1.90831	3	0.162468	0.0885487	-0.217575	3
METAP2	0.506988	NA	-1.66781	NA	F8VQZ7;P50579-3;P50579-2;P50579;G3V1U3;F8VRR3;F8VSC4	Methionine aminopeptidase 2	3;3;3;3;2;2;1	NA	NA	0.506988	1	NA	NA	-1.66781	1
SLC25A3	0.488636	0.0936672	-0.0472834	0.717975	Q00325-2;Q00325;F8VVM2;F8VZL5;F8VWR4;F8VWQ0	Phosphate carrier protein, mitochondrial	6;6;4;2;2;2	0.720891	0.263996	0.481022	3	-0.149105	0.220825	-0.213571	3
RPLP0	0.481299	NA	-0.246139	NA	F8VU65;Q8NHW5;P05388;F8VPE8;G3V210;F8VW21;F8VWS0;P05388-2;F8VS58;F8VQY6;F8VRK7;F8VZS0;F8VWV4	60S acidic ribosomal protein P0-like;60S acidic ribosomal protein P0	4;4;4;3;3;3;3;3;2;2;2;2;1	0.481299	NA	NA	1	-0.246139	NA	NA	1
UNC45A	0.481092	NA	0.481919	NA	A0A1W2PNX8;Q9H3U1-2;Q9H3U1	Protein unc-45 homolog A	2;2;2	NA	0.481092	NA	1	NA	0.481919	NA	1
NCOR1	0.460278	0.435825	-0.121975	0.266757	O75376-2;O75376;A0A088AWL3;E7EVU5;E7EW50;J3KS51;E7EVK1;C9JAP0;O75376-3	Nuclear receptor corepressor 1	6;6;4;2;2;2;2;1;1	NA	-0.417695	1.33825	2	-0.178976	-0.194575	0.00762609	3
PDHA1	0.457991	0.178237	-0.233249	0.0718246	P08559-3;P08559;P08559-2;P08559-4;Q5JPU0;Q5JPT9;Q5JPU1;P29803;Q5JPU3;Q5JPU2	Pyruvate dehydrogenase E1 component subunit alpha, somatic form, mitochondrial	6;6;6;6;3;3;3;2;1;1	0.480162	-0.0780153	0.971827	3	-0.321459	-0.0738184	-0.304469	3
HIST1H1E	0.457542	NA	0.173767	NA	P10412	Histone H1.4	3	NA	0.457542	NA	1	NA	0.173767	NA	1
MIS12	0.452912	NA	0.188181	0.223392	Q9H081;I3L4K6	Protein MIS12 homolog	4;1	0.452912	NA	NA	1	0.282262	NA	0.0941009	2
SLC25A5	0.446581	0.102069	-0.139403	0.36126	P05141	ADP/ATP translocase 2;ADP/ATP translocase 2, N-terminally processed	4	0.469052	0.355129	0.515563	3	-0.384056	0.179384	-0.213537	3
HSPE1	0.429999	0.57216	1.42078	0.000432218	P61604;B8ZZ54;B8ZZL8;S4R3N1	10 kDa heat shock protein, mitochondrial	3;2;2;1	1.69608	NA	-0.836086	2	1.49708	NA	1.34449	2
HADHB	0.405704	0.251865	-0.316913	0.0972674	P55084-2;P55084;B5MD38;F5GZQ3;C9JEY0;C9JE81;C9K0M0	Trifunctional enzyme subunit beta, mitochondrial;3-ketoacyl-CoA thiolase	6;6;4;4;3;3;1	0.381948	NA	0.429459	2	-0.476538	NA	-0.157287	2
LMAN1	0.389588	0.144362	-0.12395	0.390324	P49257	Protein ERGIC-53	9	0.478713	0.260146	0.429906	3	-0.362251	-0.170004	0.160404	3
YIPF5	0.380345	0.642467	0.275577	0.0948494	E5RGR9;E5RHH4;Q969M3-2;Q969M3;Q969M3-3	Protein YIPF5	1;1;1;1;1	1.77619	NA	-1.0155	2	0.340391	NA	0.210763	2
PRDX3	0.377575	0.262717	-0.252126	0.119677	P30048-2;P30048	Thioredoxin-dependent peroxide reductase, mitochondrial	9;9	0.38659	-0.179743	0.925878	3	-0.42225	0.0621217	-0.396251	3
ATAD3A	0.375342	0.234989	-0.528159	0.0414553	Q9NVI7-2;Q9NVI7;Q9NVI7-3;Q5SV16	ATPase family AAA domain-containing protein 3A	2;2;2;1	0.0985543	0.118758	0.908713	3	-0.400682	-0.143771	-1.04002	3
TFRC	0.363182	0.344252	0.0832597	0.666121	P02786;G3V0E5;F8WBE5;H7C3V5	Transferrin receptor protein 1;Transferrin receptor protein 1, serum form	5;4;1;1	1.16305	-0.287307	0.213805	3	-0.139649	-0.188496	0.577924	3
TUFM	0.361845	0.389992	0.415979	0.0170707	P49411	Elongation factor Tu, mitochondrial	9	1.34409	-0.277989	0.0194336	3	0.513895	0.176067	0.557974	3
SPTAN1	0.352307	NA	-0.272681	NA	A0A0D9SF54;A0A0D9SGF6;Q13813-3;Q13813;Q13813-2	Spectrin alpha chain, non-erythrocytic 1	4;4;4;4;4	0.352307	NA	NA	1	-0.272681	NA	NA	1
SLC25A6	0.351636	0.214874	-0.0606487	0.600682	P12236;P12235;V9GYG0;Q9H0C2	ADP/ATP translocase 3;ADP/ATP translocase 3, N-terminally processed;ADP/ATP translocase 1	4;1;1;0	0.194465	0.702658	0.157785	3	-0.144138	0.136585	-0.174393	3
DYNLL2	0.345156	0.852716	0.0739334	0.744361	Q96FJ2;P63167	Dynein light chain 2, cytoplasmic;Dynein light chain 1, cytoplasmic	1;1	NA	3.79067	-3.10036	2	NA	-0.266594	0.41446	2
ARHGDIA	0.324465	NA	0.121546	NA	J3KTF8;J3QQX2;P52565;J3KRE2;J3KRY1;P52565-2	Rho GDP-dissociation inhibitor 1	2;2;2;1;1;1	NA	0.324465	NA	1	NA	0.121546	NA	1
TXN	0.32415	0.668908	0.125777	0.403387	P10599;P10599-2	Thioredoxin	5;4	-1.82276	1.53381	1.2614	3	0.12075	0.414027	-0.157448	3
TFAM	0.323727	0.325227	-0.177149	0.279367	Q00059;H7BYN3;Q00059-2	Transcription factor A, mitochondrial	5;4;4	0.538637	-0.293713	0.726257	3	-0.129276	0.109829	-0.511999	3
PKN2	0.321235	NA	0.234133	NA	Q16513-3;Q16513-2;Q16513;Q16513-5;Q16513-4;B1AL79	Serine/threonine-protein kinase N2	3;3;3;2;2;1	NA	0.321235	NA	1	NA	0.234133	NA	1
H2BFS	0.315199	NA	-0.00405968	NA	P57053	Histone H2B type F-S	1	NA	NA	0.315199	1	NA	NA	-0.00405968	1
HSPA5	0.307912	0.243158	-0.0268	0.784581	P11021	78 kDa glucose-regulated protein	18	0.469365	0.0886844	0.365686	3	-0.0460271	-0.0953887	0.0610158	3
STT3A	0.303229	0.383077	-0.263808	0.131556	P46977-2;P46977	Dolichyl-diphosphooligosaccharide--protein glycosyltransferase subunit STT3A	3;3	0.432211	NA	0.174247	2	-0.396365	NA	-0.13125	2
CCDC47	0.300975	0.285285	-0.14171	0.480595	Q96A33-2;Q96A33;A0A087WYW6	Coiled-coil domain-containing protein 47	3;3;1	0.644318	0.267955	-0.00934717	3	-0.297484	0.357045	-0.484691	3
RPN2	0.294782	NA	-0.330556	NA	P04844-2;P04844;H0Y5M1;F2Z3K5;Q5JYR4;Q5JYR7	Dolichyl-diphosphooligosaccharide--protein glycosyltransferase subunit 2	5;5;1;1;1;1	0.294782	NA	NA	1	-0.330556	NA	NA	1
STT3B	0.294664	0.804453	0.0678693	0.773544	Q8TCJ2	Dolichyl-diphosphooligosaccharide--protein glycosyltransferase subunit STT3B	7	1.86896	2.22364	-3.20861	3	0.0116388	0.648097	-0.456128	3
ACACA	0.279873	0.400867	0.0797678	0.867995	Q13085-3;Q13085-2;Q13085;Q13085-4;Q59FY4;O00763-3;O00763-2;O00763;F8W8T8;H0YGH5	Acetyl-CoA carboxylase 1;Biotin carboxylase	14;14;14;14;6;3;3;3;1;1	0.446044	-0.360638	0.754212	3	-0.323101	-0.875037	1.43744	3
CALU	0.264881	0.569424	0.296607	0.419655	O43852-9;O43852-5;O43852-2;O43852;O43852-4;O43852-3;H0Y875;O43852-12;O43852-13;O43852-14;O43852-7;O43852-15;O43852-11;O43852-8;O43852-10;O43852-6	Calumenin	2;2;2;2;2;2;1;1;1;1;1;1;1;1;1;1	1.29019	-0.767757	0.27221	3	0.845831	-0.716529	0.760519	3
SFXN1	0.250584	0.309411	-0.0715343	0.749215	Q9H9B4;D6RFI0;D6RAE9;D6RDG7;S4R2X2;H0Y9J5	Sideroflexin-1	5;4;3;3;3;1	0.230941	0.265077	0.255736	3	-0.151779	0.483674	-0.546498	3
DLAT	0.249462	NA	-0.75638	NA	H0YDD4;E9PEJ4;P10515	Acetyltransferase component of pyruvate dehydrogenase complex;Dihydrolipoyllysine-residue acetyltransferase component of pyruvate dehydrogenase complex, mitochondrial	2;2;2	NA	NA	0.249462	1	NA	NA	-0.75638	1
IDH3A	0.247622	0.501599	-0.11115	0.629355	H0YL72;P50213;H0YLI6;H0YMU3;P50213-2;H0YKD0;H0YM64	Isocitrate dehydrogenase [NAD] subunit alpha, mitochondrial	4;4;3;3;3;2;1	0.537048	NA	-0.0418037	2	-0.454961	NA	0.232661	2
TOMM70A	0.241052	0.388082	-0.448603	0.079399	O94826	Mitochondrial import receptor subunit TOM70	6	0.250477	-0.111087	0.583766	3	-0.560217	0.0918014	-0.877394	3
ENO1	0.227132	0.844341	0.0951076	0.635938	P06733;A0A2R8Y6G6;P06733-2;K7EM90;A0A2R8YEM5;A0A2R8Y879;A0A2R8Y6I8;K7ERS8;A0A2R8Y798;A0A2R8YEG5	Alpha-enolase;Enolase	14;11;9;8;6;5;3;2;1;1	-3.07741	2.61294	1.14586	3	-0.424339	0.38416	0.325502	3
OCIAD1	0.222063	NA	0.128161	NA	Q9NX40;D6RDK6;D6RBN5;D6R918;D6RBC5;D6RDI5;D6RA54;D6RC55;D6RG39;D6RIT9;Q9NX40-3;Q9NX40-2;Q9NX40-4	OCIA domain-containing protein 1	3;2;2;1;1;1;1;1;1;1;1;1;1	NA	0.222063	NA	1	NA	0.128161	NA	1
PPIB	0.206643	NA	0.239276	NA	P23284	Peptidyl-prolyl cis-trans isomerase B	4	0.206643	NA	NA	1	0.239276	NA	NA	1
MPHOSPH8	0.1956	NA	0.0962619	NA	Q99549;Q99549-2	M-phase phosphoprotein 8	4;4	0.1956	NA	NA	1	0.0962619	NA	NA	1
AP2A2	0.184217	NA	-0.13291	NA	O94973-3;O94973;O94973-2;O95782-2;O95782;M0R2D9;E9PR62;A0A0G2JQM1;A0A0G2JS82	AP-2 complex subunit alpha-2;AP-2 complex subunit alpha-1	2;2;2;2;2;1;1;1;1	0.184217	NA	NA	1	-0.13291	NA	NA	1
UQCRC2	0.184033	0.541998	-0.31613	0.0329354	P22695;H3BRG4;H3BSJ9;H3BP04;H3BUE4;H3BUI9;A0A087WVZ4	Cytochrome b-c1 complex subunit 2, mitochondrial	11;10;9;4;3;3;1	0.193583	-0.297201	0.655717	3	-0.450341	-0.131045	-0.367006	3
HIST1H1C	0.161977	0.596547	-0.263086	0.164512	P16403;P16402;Q02539;P22492;P16401	Histone H1.2;Histone H1.3	3;0;0;0;0	0.273456	0.596744	-0.384271	3	-0.200366	0.0657102	-0.654604	3
UQCRC1	0.1507	0.552143	-0.34417	0.0181205	P31930	Cytochrome b-c1 complex subunit 1, mitochondrial	8	0.29901	-0.11182	0.264911	3	-0.296439	-0.255753	-0.480317	3
TRAP1	0.142966	0.660501	0.366276	0.211275	Q12931-2;Q12931;I3L0K7;I3L239	Heat shock protein 75 kDa, mitochondrial	7;7;5;3	0.808014	-0.108767	-0.27035	3	0.383276	-0.287906	1.00346	3
NFYA	0.138997	NA	-0.40947	NA	P23511-2;P23511	Nuclear transcription factor Y subunit alpha	1;1	NA	NA	0.138997	1	NA	NA	-0.40947	1
PHB	0.113804	0.745261	-0.01123	0.971866	P35232;C9JW96;C9JZ20;E7ESE2;E9PCW0;P35232-2;D6RBK0	Prohibitin	9;8;7;7;7;4;3	0.0608775	0.815493	-0.534958	3	0.0278618	0.751035	-0.812587	3
CYP51A1	0.106775	0.792757	0.155888	0.638766	A0A0C4DFL7;Q16850-2;Q16850;H7C0D0	Lanosterol 14-alpha demethylase	10;9;9;5	0.940881	0.166458	-0.787014	3	0.308128	-0.717738	0.877273	3
PHB2	0.094229	0.748008	-0.0854148	0.700158	F5GY37;J3KPX7;Q99623;F5GWA7;Q99623-2;F5H3X6;F5H2D2;F5H0C5	Prohibitin-2	10;10;10;8;8;7;3;3	0.013498	0.588229	-0.31904	3	-0.121706	0.444349	-0.578887	3
HIC2	0.0639067	NA	-0.577229	NA	Q96JB3-2;Q96JB3	Hypermethylated in cancer 2 protein	2;2	NA	NA	0.0639067	1	NA	NA	-0.577229	1
LRPPRC	0.0604841	0.807882	-0.246125	0.0821456	P42704;B8ZZ38;A0A0C4DG06;C9JCA9;H7C3W8	Leucine-rich PPR motif-containing protein, mitochondrial	43;12;12;10;1	0.303927	-0.132958	0.0104831	3	-0.357141	-0.355073	-0.026161	3
HSPA9	0.0469252	0.865994	0.00719173	0.948283	P38646;D6RJI2;A0A3B3ITI4;D6RA73;H0YBG6;H0Y8S0	Stress-70 protein, mitochondrial	21;5;5;3;3;1	0.479955	-0.0449848	-0.294194	3	0.143002	-0.164351	0.0429244	3
PDIA6	0.00026115	0.999106	-0.231388	0.0949375	Q15084-3;Q15084;Q15084-4;Q15084-5;Q15084-2	Protein disulfide-isomerase A6	3;3;3;3;3	0.0193461	-0.0292347	0.010672	3	-0.445303	-0.149521	-0.0993399	3
ATP5O	-0.0249422	NA	-0.193486	NA	A0A494C0K9;H7C0C1;P48047;H7C086	ATP synthase subunit O, mitochondrial	4;4;4;2	-0.0249422	NA	NA	1	-0.193486	NA	NA	1
STOM	-0.0270574	NA	-0.524106	NA	P27105;F8VSL7	Erythrocyte band 7 integral membrane protein	2;1	-0.0270574	NA	NA	1	-0.524106	NA	NA	1
PC	-0.0282086	0.91291	0.112863	0.725348	P11498;A0A494C016;A0A494C101;A0A494C0T2;P11498-2;E9PRE7;A0A494BZT5	Pyruvate carboxylase, mitochondrial	61;37;30;30;30;26;4	0.305329	-0.191837	-0.198117	3	-0.0829273	-0.554994	0.97651	3
PCCA	-0.0364752	0.881764	-0.329325	0.224465	P05165;P05165-2;A0A1B0GU58;P05165-3;A0A1B0GWI4;A0A1B0GUX9;A0A1B0GWA1;A0A1B0GTR1;H0Y5U0;Q5JTW6;Q5JVH2;A0A2R8Y725;H0Y798;H0Y4B9	Propionyl-CoA carboxylase alpha chain, mitochondrial	42;41;39;38;29;27;25;11;7;6;2;1;1;1	0.0699771	-0.265726	0.0863236	3	-0.524127	-0.801732	0.337882	3
MYLK	-0.0405414	NA	-1.7455	NA	Q15746-4;Q15746-5;Q15746-2;Q15746-3;Q15746-6;Q15746;Q15746-9;Q15746-11;Q15746-7	Myosin light chain kinase, smooth muscle;Myosin light chain kinase, smooth muscle, deglutamylated form	2;2;2;2;2;2;1;1;1	-0.0405414	NA	NA	1	-1.7455	NA	NA	1
MCCC1	-0.0653506	0.792176	-0.200597	0.478436	Q96RQ3;E9PHF7;F5GYT8;E9PG35;G5E9X5;F8WDI3	Methylcrotonoyl-CoA carboxylase subunit alpha, mitochondrial	28;25;24;22;20;2	-0.000519464	-0.306448	0.110916	3	-0.354796	-0.775466	0.528471	3
HSPD1	-0.072997	0.781348	-0.100933	0.327026	P10809;E7ESH4;E7EXB4;P10809-2;C9JL25;C9JL19;C9JCQ4;C9J0S9	60 kDa heat shock protein, mitochondrial	30;9;8;5;3;2;2;1	0.284159	-0.30139	-0.201759	3	-0.173612	-0.0167747	-0.112412	3
SHMT2	-0.0765986	0.840485	0.192104	0.223744	P34897-3;P34897;G3V5L0;G3V2Y4;H0YIZ0;P34897-2	Serine hydroxymethyltransferase, mitochondrial;Serine hydroxymethyltransferase	3;3;2;2;2;2	0.300768	NA	-0.453965	2	0.083792	NA	0.300417	2
ATP5B	-0.118437	0.624865	-0.111378	0.517715	P06576;H0YH81;F8W079;F8W0P7;H0YI37	ATP synthase subunit beta, mitochondrial;ATP synthase subunit beta	21;16;11;8;4	-0.00439247	-0.0734084	-0.277509	3	-0.303579	0.304745	-0.335299	3
PTPN13	-0.1386	NA	-0.277149	NA	Q12923-2;Q12923-3;Q12923;Q12923-4	Tyrosine-protein phosphatase non-receptor type 13	2;2;2;2	NA	-0.1386	NA	1	NA	-0.277149	NA	1
CYC1	-0.144529	0.608441	-0.561896	0.0220616	P08574	Cytochrome c1, heme protein, mitochondrial	3	0.0126402	-0.59658	0.150353	3	-0.527991	-0.187625	-0.970074	3
AIFM1	-0.156048	0.575012	-0.283464	0.115893	O95831-3;O95831;O95831-2;E9PMA0;O95831-5;O95831-6;O95831-4	Apoptosis-inducing factor 1, mitochondrial	12;12;10;9;9;2;2	0.239398	-0.507665	-0.199876	3	0.0718999	-0.362733	-0.559558	3
POR	-0.17575	0.785418	-0.425834	0.0456597	P16435;H0Y4R2;E7EMD0;E7EWU0	NADPH--cytochrome P450 reductase	4;3;2;1	0.871922	NA	-1.22342	2	-0.262573	NA	-0.589095	2
RCN1	-0.18974	0.508506	-0.0673949	0.786044	Q15293-2;Q15293	Reticulocalbin-1	4;4	0.280244	-0.405432	-0.444031	3	0.00273852	-0.688288	0.483364	3
NOL8	-0.191837	NA	0.00115369	NA	Q76FK4-4;Q76FK4;F8WE42;F5H101;Q76FK4-2;F5GXV1;F5H532;F5H0I5;F5H8B8;A0A0A0MSJ1;F5GWN9	Nucleolar protein 8	3;3;2;2;2;1;1;1;1;1;1	NA	-0.191837	NA	1	NA	0.00115369	NA	1
STOML2	-0.205906	0.395708	-0.250258	0.412878	Q9UJZ1-2;Q9UJZ1;A0A087WYB4;F2Z2I8	Stomatin-like protein 2, mitochondrial	5;5;4;2	-0.237371	-0.192579	-0.187768	3	-0.34672	0.510658	-0.914711	3
ATP5A1	-0.22717	0.363463	-0.230499	0.13144	P25705;P25705-2;P25705-3;K7EK77;K7ENJ4;K7ERX7;K7EJP1;K7EQH4;K7ESA0	ATP synthase subunit alpha, mitochondrial	21;20;18;9;8;8;6;4;2	-0.071209	-0.268087	-0.342213	3	-0.478607	0.0187766	-0.231667	3
LETM1	-0.261088	0.420653	-0.422357	0.051727	O95202;O95202-2;O95202-3	LETM1 and EF-hand domain-containing protein 1, mitochondrial	4;1;1	0.151079	-0.880816	-0.0535284	3	-0.363828	-0.0782895	-0.824955	3
DARS2	-0.302542	0.398605	-0.22151	0.156604	A0A3B3IS01;A0A3B3IT01;A0A3B3ISK7;Q6PI48;A0A3B3ITK9;A0A3B3ITS3;A0A3B3IS54	Aspartate--tRNA ligase, mitochondrial	3;3;3;3;1;1;1	NA	-0.511794	-0.0932897	2	NA	-0.29366	-0.149361	2
POLR3E	-0.331954	NA	0.451752	NA	A0A0C4DH01;Q9NVU0-5;Q9NVU0;Q9NVU0-3;Q9NVU0-2;Q9NVU0-4	DNA-directed RNA polymerase III subunit RPC5	2;2;2;1;1;1	NA	-0.331954	NA	1	NA	0.451752	NA	1
TEAD4	-0.348409	NA	-0.51019	NA	A0A0A0MRF3;Q53GI4;Q15561-3;Q15561;H0YGS2;A0A1X7SBS4;Q99594;Q15562;Q15562-2;Q15562-4;H0YG62;H0Y7B0;B5MCM0;H0YCZ6;Q15561-2	Transcriptional enhancer factor TEF-3;Transcriptional enhancer factor TEF-5;Transcriptional enhancer factor TEF-4	1;1;1;1;0;0;0;0;0;0;0;0;0;0;1	NA	-0.348409	NA	1	NA	-0.51019	NA	1
WARS	-0.351038	NA	0.434179	0.0270224	P23381-2;P23381	Tryptophan--tRNA ligase, cytoplasmic;T1-TrpRS;T2-TrpRS	1;1	-0.351038	NA	NA	1	0.369494	NA	0.498864	2
DCD	-0.395965	0.7048	-0.535332	0.494752	P81605;P81605-2	Dermcidin;Survival-promoting peptide;DCD-1	4;3	-2.25099	NA	1.45906	2	0.843421	NA	-1.91409	2
ACTR6	-0.404031	NA	0.178237	NA	G3V1Y1;Q9GZN1;F8VRL1;F8VSD1;F8W057	Actin-related protein 6	2;2;1;1;1	NA	NA	-0.404031	1	NA	NA	0.178237	1
LGALS3	-0.406828	NA	1.73842	NA	P17931;G3V3R6	Galectin-3;Galectin	4;3	-0.406828	NA	NA	1	1.73842	NA	NA	1
DDOST	-0.470722	0.137424	-0.562569	0.0167822	A0A0C4DGS1;P39656-2;P39656-3;P39656;U3KQ84	Dolichyl-diphosphooligosaccharide--protein glycosyltransferase 48 kDa subunit	5;5;5;5;4	-0.507603	-0.857861	-0.0467006	3	-0.691662	-0.162606	-0.833439	3
ATF1	-0.515015	0.795727	0.187675	0.366423	P18846;P18846-2;F8VS03;F8VYN3	Cyclic AMP-dependent transcription factor ATF-1	2;1;1;1	NA	3.17066	-4.20069	2	NA	0.459851	-0.084502	2
RBM23	-0.521204	NA	-0.114816	NA	H0YJJ3;G3XAP0;Q86U06-4;Q86U06-5;Q86U06-2;Q86U06;G3V5Z6;Q86U06-3;G3V546	Probable RNA-binding protein 23	2;2;2;2;2;2;1;2;1	-0.521204	NA	NA	1	-0.114816	NA	NA	1
PPP1R12A	-0.578601	NA	-0.611557	NA	O14974-2;O14974;F8VZN8;O14974-5;O14974-4;O14974-3;H0YHI8;A0A3B3ISH4;H0YIS4;F8VW28;H0YHL8	Protein phosphatase 1 regulatory subunit 12A	5;5;4;4;4;4;3;3;2;1;1	NA	NA	-0.578601	1	NA	NA	-0.611557	1
SDHA	-0.590871	0.0839648	-0.749997	0.00591955	P31040-2;P31040;D6RFM5;A0A087X1I3;P31040-3;A0A494C1T6;H0Y8X1	Succinate dehydrogenase [ubiquinone] flavoprotein subunit, mitochondrial	8;8;7;6;6;4;1	-0.0795542	-0.792182	-0.900876	3	-0.67137	-0.431131	-1.14749	3
PDHB	-0.687474	NA	0.0354832	NA	P11177-3;P11177-2;P11177;F8WF02;C9J634	Pyruvate dehydrogenase E1 component subunit beta, mitochondrial	4;4;4;2;2	NA	-0.687474	NA	1	NA	0.0354832	NA	1
MT-CO2	-0.746126	0.0692998	-0.432286	0.257025	P00403	Cytochrome c oxidase subunit 2	2	-0.753507	-0.738746	NA	2	-1.02691	0.162339	NA	2
USP36	-0.807108	NA	-0.802839	NA	A0A075B784;Q9P275;E9PEW0;K7ERC1;K7ELT3;K7EQS0;K7EPT1;K7ELR5;K7EMM6;Q8IXW9	Ubiquitin carboxyl-terminal hydrolase 36	4;4;2;1;1;1;1;1;1;1	NA	NA	-0.807108	1	NA	NA	-0.802839	1
GSTP1	-0.813398	NA	0.0156403	NA	P09211;A8MX94;A0A2R8Y5E5;A0A087X243;A0A087X2E9	Glutathione S-transferase P	3;2;1;1;1	-0.813398	NA	NA	1	0.0156403	NA	NA	1
YBX3	-0.878137	NA	-0.689125	NA	P16989-2;P16989;P16989-3;A0A0D9SEI8	Y-box-binding protein 3	4;4;3;1	NA	NA	-0.878137	1	NA	NA	-0.689125	1
BRD3	-0.892151	NA	0.404467	NA	Q15059;Q15059-2	Bromodomain-containing protein 3	4;1	-0.892151	NA	NA	1	0.404467	NA	NA	1
RAD23A	-0.901572	NA	-4.63781	NA	K7ENJ0;K7ELW1;A0A494C0B4;P54725-2;P54725-3;P54725	UV excision repair protein RAD23 homolog A	2;2;2;2;2;2	NA	NA	-0.901572	1	NA	NA	-4.63781	1
ARFGAP1	-0.905602	NA	-0.238238	NA	E5RHC5;Q8N6T3-3;Q8N6T3;Q8N6T3-2;E5RIU2;F8VWB3;E5RGL6;E5RHT6;F8W1U7;F8VWH9;Q8N6T3-4;Q8N6T3-5	ADP-ribosylation factor GTPase-activating protein 1	2;2;2;2;1;1;1;1;1;1;1;1	NA	-0.905602	NA	1	NA	-0.238238	NA	1
SERPINB2	-1.04698	NA	-1.14465	NA	P05120;E7ERB5;E7EPJ9;H7C004;H7BYS2	Plasminogen activator inhibitor 2	2;1;1;1;1	-1.04698	NA	NA	1	-1.14465	NA	NA	1
FADS2	-1.38891	0.00392329	-0.498545	0.244005	O95864;O95864-3;O95864-4;O95864-2	Fatty acid desaturase 2	6;4;4;4	-1.33497	-1.86391	-0.967833	3	-0.762314	-1.32901	0.595695	3
CALML5	-1.7361	NA	-1.09702	NA	Q9NZT1	Calmodulin-like protein 5	3	-1.7361	NA	NA	1	-1.09702	NA	NA	1
PGK1	-1.74545	NA	-0.665821	NA	P00558-2;P00558;P07205	Phosphoglycerate kinase 1	6;6;1	-1.74545	NA	NA	1	-0.665821	NA	NA	1
SERPINB3	-1.93705	NA	-1.7694	NA	P29508;P29508-2;H0Y5H9;P48594;C9JZ65	Serpin B3;Serpin B4	8;6;5;5;1	-1.93705	NA	NA	1	-1.7694	NA	NA	1
L3MBTL3	-1.95654	NA	0.474254	NA	Q96JM7-2;Q96JM7	Lethal(3)malignant brain tumor-like protein 3	3;3	NA	NA	-1.95654	1	NA	NA	0.474254	1
UBAP2	-2.35258	0.151959	-0.300004	0.381138	Q5T6F2;A2A305;A0A0D9SFI5;Q5JV08;Q5T6F2-2	Ubiquitin-associated protein 2	7;4;1;1;1	-6.38335	-1.78175	1.10737	3	0.102322	0.228234	-1.23057	3
TGM1	-2.67816	NA	-1.59484	NA	P22735-2;P22735;H0YMQ8	Protein-glutamine gamma-glutamyltransferase K	2;2;1	-2.67816	NA	NA	1	-1.59484	NA	NA	1
HSPB1	-2.71198	NA	0.170694	NA	P04792;F8WE04;C9J3N8	Heat shock protein beta-1	7;2;1	-2.71198	NA	NA	1	0.170694	NA	NA	1
	-2.73226	NA	0.202136	NA	P0DPA2		3	NA	-2.73226	NA	1	NA	0.202136	NA	1
ARG1	-2.92665	NA	0.0901759	NA	P05089;P05089-2;A0A5F9ZH78;A0A5F9ZGN6;P05089-3	Arginase-1	9;9;7;7;4	-2.92665	NA	NA	1	0.0901759	NA	NA	1
SERPINB12	-3.00938	NA	-0.563199	NA	Q96P63;Q96P63-2	Serpin B12	9;9	-3.00938	NA	NA	1	-0.563199	NA	NA	1
KRT1	-3.02126	0.0372824	-1.61613	0.0772448	P04264	Keratin, type II cytoskeletal 1	1	-5.26851	-4.02978	0.234516	3	-0.836604	-0.18572	-3.82607	3
PKP1	-3.05289	NA	-1.18105	NA	Q13835-2;Q13835	Plakophilin-1	15;15	-3.05289	NA	NA	1	-1.18105	NA	NA	1
RPL38	-3.06443	NA	-0.318794	NA	J3KSP2;J3KT73;J3QL01;P63173	60S ribosomal protein L38	1;1;1;1	NA	-3.06443	NA	1	NA	-0.318794	NA	1
LRRC15	-3.09013	NA	-2.96511	NA	Q8TF66;Q8TF66-2	Leucine-rich repeat-containing protein 15	4;4	NA	-3.09013	NA	1	NA	-2.96511	NA	1
SHROOM3	-3.17275	0.0692494	-1.07751	0.0405835	A0A2R8Y5P9;Q8TF72	Protein Shroom3	1;1	-5.10373	-5.54443	1.12989	3	-0.356033	-0.625778	-2.25071	3
LYZ	-3.19562	NA	-0.864728	NA	P61626;F8VV32;A0A0B4J259	Lysozyme C	3;2;2	-3.19562	NA	NA	1	-0.864728	NA	NA	1
DSC1	-3.28546	NA	-2.56286	NA	Q08554-2;Q08554;J3QRL9;Q02487-2	Desmocollin-1	10;10;0;0	-3.28546	NA	NA	1	-2.56286	NA	NA	1
DSG1	-3.4705	NA	-0.452827	NA	Q02413;Q02413-2	Desmoglein-1	24;7	-3.4705	NA	NA	1	-0.452827	NA	NA	1
TGM3	-3.54803	NA	-0.769231	NA	A0A494C0J7;Q08188	Protein-glutamine gamma-glutamyltransferase E;Protein-glutamine gamma-glutamyltransferase E 50 kDa catalytic chain;Protein-glutamine gamma-glutamyltransferase E 27 kDa non-catalytic chain	10;10	-3.54803	NA	NA	1	-0.769231	NA	NA	1
CAT	-3.63284	NA	-2.09758	NA	P04040	Catalase	6	-3.63284	NA	NA	1	-2.09758	NA	NA	1
SBSN	-3.64072	NA	-1.07403	NA	Q6UWP8;K7ESC4;Q6UWP8-2	Suprabasin	12;1;1	-3.64072	NA	NA	1	-1.07403	NA	NA	1
DSP	-3.73276	0.000362204	-1.77069	0.0517733	P15924;P15924-3;P15924-2	Desmoplakin	141;102;91	-4.0239	NA	-3.44162	2	-0.53954	NA	-3.00185	2
TTK	-3.77	0.0478198	-2.72384	0.103412	P33981-2;P33981	Dual specificity protein kinase TTK	2;2	-8.05367	-2.92073	-0.335598	3	-2.0318	0.554049	-6.69378	3
LGALS7	-4.29492	NA	0.315798	NA	P47929	Galectin-7	5	-4.29492	NA	NA	1	0.315798	NA	NA	1
FABP5	-6.76188	NA	-0.785179	NA	Q01469;I6L8B7	Fatty acid-binding protein, epidermal	6;2	-6.76188	NA	NA	1	-0.785179	NA	NA	1
CYP24A1	-7.59161	NA	-1.81477	NA	Q07973-3;Q07973-2;Q07973	1,25-dihydroxyvitamin D(3) 24-hydroxylase, mitochondrial	1;1;1	-7.59161	NA	NA	1	-1.81477	NA	NA	1
