# Supplementary material for: PARP1 proximity proteomics reveals interaction partners at stressed replication forks
Source: Nucleic Acids Res. 2022 Nov 9;50(20):11600–18. doi: 10.1093/nar/gkac948 (PMC9723622; doi:10.1093/nar/gkac948)
Supplement: gkac948_Supplemental_Files [file gkac948_supplemental_files.zip › Table S3.xlsx]

## Sheet: Tabelle1
Gene name	mean zscore (18h HU/UT)	FDR	Protein ID	Protein name	# of peptides	log2 (18h HU/UT) rep1	log2 (18h HU/UT) rep2	Zscore (18h HU/UT) rep1	Zscore (18h HU/UT) rep2	Count
BARD1	2.28604	0.00874335	Q99728-2;Q99728;Q99728-3;F6MDI1;A0A087X2H0;C9IYG1;A0A087X0C6;A0A087WZ19	BRCA1-associated RING domain protein 1	11	2.13911	2.14186	1.92334	2.64873	2
BRCA1	2.12281	0.00322296	P38398-8;P38398-4;P38398;P38398-7;Q5YLB2;A0A0U1RRA9;E9PH68;E7EWN5;A0A0A0MSN1;Q3B891;B7ZA85;E7EUM2;P38398-6;P38398-5;P38398-3;E7ENB7;C9IZW4;E7EQW4;K7EPC7;H0Y8B8	Breast cancer type 1 susceptibility protein	7	2.22104	1.82314	2.00361	2.24201	2
BRE	2.06494	0.0040958	F8W733;Q9NXR7-4;Q9NXR7-3;Q9NXR7;Q9NXR7-1;C9J2G0	BRCA1-A complex subunit BRE	3	2.12668	1.80488	1.91116	2.21871	2
H2AFY2	2.01303	0.010123	Q9P0M6;Q5SQT3	Core histone macro-H2A.2;Histone H2A	11	1.89014	1.90512	1.67942	2.34663	2
SSBP1	1.98509	0.0459549	C9K0U8;A0A0G2JLD8;E7EUY5;Q04837	Single-stranded DNA-binding protein, mitochondrial	3	1.42884	2.21549	1.22749	2.7427	2
FANCD2	1.97528	0.00491398	Q9BXW9;Q9BXW9-1;Q9BXW9-3;H7BZJ7;Q9BXW9-4	Fanconi anemia group D2 protein	23	2.01931	1.74679	1.80597	2.14458	2
RACGAP1	1.91845	0.00322296	Q9H0H5;F8VRD2;F8VWX0;F8W0L1;F8VZ66;F8VV47;F8VWY4;F8VVE5;F8VUW9;F8VV39;F8VS54;F8W1E5;H0YIK5;F8VVY0;F8VXH1;F8W1T4;F8VV37;F8VQF5;F8VYH6;F8VQZ5	Rac GTPase-activating protein 1	10	2.17773	1.5361	1.96117	1.87572	2
FANCI	1.81207	0.00509435	Q9NVI1;Q9NVI1-1;Q9NVI1-2;F8W7R3;H3BP78;H3BMG4;Q9NVI1-4;H3BT54;H3BQE2;H3BS60;H3BN35	Fanconi anemia group I protein	41	1.88163	1.5967	1.67108	1.95305	2
ANLN	1.81123	0.0038598	Q9NQW6;Q9NQW6-2;H7C1K5;H7C3S1;H7C1C2;C9JJT6;H7C167	Actin-binding protein anillin	23	2.07512	1.44684	1.86065	1.76181	2
H2AFY	1.79415	0.00656257	O75367-2;O75367-3;O75367;B4DJC3;D6RCF2	Core histone macro-H2A.1;Histone H2A	13	1.81791	1.61753	1.60866	1.97964	2
KIF23	1.72991	0.0040958	H7BYN4;Q02241-2;Q02241;Q02241-3;H0YKQ5;H0YME6;H0YMJ4	Kinesin-like protein KIF23	11	1.97827	1.39375	1.76576	1.69406	2
TP53BP1	1.64105	0.00772006	Q12888;Q12888-3;Q12888-2;A6NNK5;H7BZY0;M0R142;H7C3N7;C9JXV0	Tumor suppressor p53-binding protein 1	16	1.66866	1.49216	1.46245	1.81965	2
TPX2	1.62319	0.00477142	Q9ULW0;Q9ULW0-2	Targeting protein for Xklp2	20	1.86707	1.31185	1.65682	1.58956	2
MDC1	1.62165	0.0047708	Q14676-2;Q14676;Q14676-3;Q14676-4;H0Y6Z8;A2AB05	Mediator of DNA damage checkpoint protein 1	25	1.83605	1.33325	1.62643	1.61687	2
GPC1	1.54494	0.00874335	P35052;H7C410;H7C024;P35052-2;C9J4Y6;H7BZE9;H7BZL4	Glypican-1;Secreted glypican-1	6	1.93459	1.13737	1.72297	1.3669	2
RAD18	1.53594	0.00656257	Q9NS91;F8WE49;C9J0Q4;F8WAZ7;F8WFA6	E3 ubiquitin-protein ligase RAD18	8	1.64224	1.34772	1.43656	1.63533	2
XPC	1.47577	0.010123	Q01831;Q01831-2;E7EUB5	DNA repair protein complementing XP-C cells	6	1.48538	1.37384	1.28288	1.66866	2
TOP2A	1.47283	0.00667828	P11388;P11388-2;P11388-3;P11388-4;J3KTB7	DNA topoisomerase 2-alpha	80	1.58342	1.29396	1.37893	1.56672	2
ERCC2	1.39073	0.0417725	A8MX75;P18074;E7EVE9;P18074-2;K7EKF3;K7EIT8	TFIIH basal transcription factor complex helicase XPD subunit	7	1.14202	1.50416	0.946494	1.83497	2
KIFC1	1.34286	0.00772006	Q9BW19;A0A087X1W5	Kinesin-like protein KIFC1	10	1.61245	1.06798	1.40737	1.27835	2
KIF22	1.33814	0.00779567	H3BRB3;Q14807-2;Q14807;H3BTH5	Kinesin-like protein KIF22	17	1.61603	1.05783	1.41088	1.2654	2
STOML2	1.29816	0.00832391	Q9UJZ1-2;Q9UJZ1;A0A087WYB4;F2Z2I8	Stomatin-like protein 2, mitochondrial	5	1.432	1.13645	1.23058	1.36573	2
H2AFV	1.28797	0.00878704	Q71UI9;P0C0S5;C9J0D1;Q71UI9-4;Q71UI9-2;Q71UI9-3;C9J386	Histone H2A.V;Histone H2A.Z;Histone H2A	6	1.58621	1.00209	1.38167	1.19427	2
KDM2A	1.27163	0.0111552	I3VM54;Q9Y2K7-5;Q9Y2K7-2;Q9Y2K7;Q9Y2K7-4;Q9Y2K7-3	Lysine-specific demethylase 2A	5	1.61904	0.951289	1.41383	1.12944	2
CENPF	1.2224	0.00878704	P49454;A0A087WTY4	Centromere protein F	16	1.47358	0.985792	1.27132	1.17347	2
PRC1	1.21726	0.0471664	O43663-3;O43663-2;O43663-4;O43663;H0YL53	Protein regulator of cytokinesis 1	3	0.966135	1.36732	0.774179	1.66033	2
KIF2C	1.12113	0.014007	Q99661;Q99661-2;Q5JR91;Q5JR89;Q8N4N8	Kinesin-like protein KIF2C	9	1.19937	1.03759	1.00268	1.23957	2
IMMT	1.09665	0.0105774	H7C463;C9J406;B9A067;Q16891-3;Q16891-2;Q16891-4;Q16891	MICOS complex subunit MIC60	4	1.30527	0.917928	1.10643	1.08687	2
ERCC3	1.09567	0.0196539	P19447;H7C309	TFIIH basal transcription factor complex helicase XPB subunit	8	1.11463	1.06274	0.919663	1.27167	2
SAMM50	1.08052	0.0410832	Q9Y512	Sorting and assembly machinery component 50 homolog	5	1.59479	0.670387	1.39007	0.77098	2
LMNB2	1.00698	0.0134995	J9JID7;Q03252	Lamin-B2	30	1.2107	0.849999	1.01378	1.00018	2
LBR	0.998347	0.0422648	Q14739;C9JXK0	Lamin-B receptor	4	1.49789	0.615981	1.29514	0.701552	2
UQCRC1	0.994032	0.0150921	P31930	Cytochrome b-c1 complex subunit 1, mitochondrial	2	1.25707	0.794104	1.05921	0.928856	2
LMNB1	0.989242	0.0142593	P20700;E9PBF6;A0A0D9SFE5;A0A0D9SFY5	Lamin-B1	48	1.22039	0.814755	1.02327	0.955209	2
MTCH2	0.959009	0.0498534	E9PIE4;Q9Y6C9	Mitochondrial carrier homolog 2	3	0.804962	1.08631	0.616278	1.30174	2
DDX27	0.935217	0.0225571	B7Z6D5;Q96GQ7;A0A087WYH5;A0A087X059	Probable ATP-dependent RNA helicase DDX27	6	0.999639	0.899562	0.807003	1.06343	2
NDUFS1	0.931196	0.0190373	B4DJ81;P28331-3;P28331-4;P28331-5;P28331;P28331-2	NADH-ubiquinone oxidoreductase 75 kDa subunit, mitochondrial	6	1.05151	0.853437	0.857822	1.00457	2
DLAT	0.913689	0.0196539	H0YDD4;P10515;E9PEJ4	Acetyltransferase component of pyruvate dehydrogenase complex;Dihydrolipoyllysine-residue acetyltransferase component of pyruvate dehydrogenase complex, mitochondrial	3	1.03217	0.840846	0.838875	0.988503	2
LMNA	0.890122	0.0225571	P02545;P02545-6;P02545-3;P02545-5;P02545-4;A0A0C4DGC5	Prelamin-A/C;Lamin-A/C	52	0.97966	0.844225	0.787429	0.992815	2
RBM14	0.88301	0.0202089	Q96PK6;Q96PK6-2;A0A0A6YYI9;F8WDX3;A0A0A0MSL8;B8ZZ74;Q96PK6-3;Q96PK6-4	RNA-binding protein 14	15	1.14815	0.703721	0.952502	0.813517	2
POGZ	0.866933	0.0196539	Q7Z3K3-5;Q7Z3K3-7;Q7Z3K3-2;Q7Z3K3-3;Q7Z3K3-6;Q7Z3K3;H0YCT3	Pogo transposable element with ZNF domain	11	1.05672	0.748719	0.862927	0.87094	2
CIT	0.85917	0.0318879	O14578;O14578-4;H7BYJ3;O14578-3;O14578-2	Citron Rho-interacting kinase	5	0.898866	0.857742	0.708276	1.01006	2
THRAP3	0.859112	0.0227099	Q9Y2W1	Thyroid hormone receptor-associated protein 3	10	1.14019	0.67238	0.9447	0.773523	2
STAG1	0.857786	0.0196539	Q8WVM7-2;Q8WVM7;Q68DW7;H7C595	Cohesin subunit SA-1	11	1.03928	0.747774	0.845838	0.869734	2
VDAC2	0.856063	0.0202089	P45880-2;P45880;P45880-1;A0A0A0MR02;Q5JSD2;Q5JSD1;A2A3S1	Voltage-dependent anion-selective channel protein 2	9	1.01307	0.765195	0.82016	0.891965	2
MKI67	0.829867	0.0438029	A0A087WV66;P46013;P46013-2	Antigen KI-67	38	1.24811	0.543694	1.05043	0.609306	2
APOBEC3B	0.815368	0.0227099	B0QYD3;Q9UH17;Q9UH17-3;P31941-2;P31941;Q9UH17-2	DNA dC->dU-editing enzyme APOBEC-3B	9	0.966726	0.736994	0.774758	0.855978	2
CPSF6	0.80886	0.0280959	F8WJN3;Q16630-3;Q16630;Q16630-2;F8W084	Cleavage and polyadenylation specificity factor subunit 6	5	1.09288	0.629939	0.898355	0.719364	2
RIF1	0.808549	0.0372565	Q5UIP0-2;Q5UIP0;H7BZN3;H7C2B5	Telomere-associated protein RIF1	7	1.15309	0.58323	0.95734	0.659759	2
ZNF22	0.793957	0.0245809	P17026;Q86WZ6-2;Q86WZ6	Zinc finger protein 22	10	0.946731	0.718789	0.755169	0.832746	2
U2AF1	0.782309	0.0380516	P0DN76;Q01081;Q01081-2;Q01081-4;Q8WU68-3;Q8WU68;K7EJH3;K7EJM7;M0QYK5;M0R2N4;Q01081-3;Q8WU68-2	Splicing factor U2AF 35 kDa subunit;Splicing factor U2AF 26 kDa subunit	6	1.11995	0.567545	0.924875	0.639743	2
IKBIP	0.781963	0.0490328	Q70UQ0-4	Inhibitor of nuclear factor kappa-B kinase-interacting protein	4	0.729879	0.866473	0.542719	1.02121	2
CDK11A	0.761655	0.0283255	Q5QPR4;J3QR29;A0A0D9SEI3;Q5QPR3;B7ZVY7;A0A0D9SER5;A0A0D9SEN2;J3QR44;Q9UQ88-5;Q9UQ88-10;P21127-12;P21127-4;P21127-5;P21127-10;P21127-6;P21127-9;Q9UQ88-4;P21127-8;Q9UQ88-3;Q9UQ88-2;P21127-3;P21127-2;Q9UQ88;P21127;Q9UQ88-8;Q9UQ88-9	Cyclin-dependent kinase 11A;Cyclin-dependent kinase 11B	4	0.908044	0.697863	0.717267	0.806042	2
HNRNPC	0.746682	0.0383383	B2R5W2;G3V4C1;P07910-2;G3V4W0;B4DY08;G3V2Q1;P07910;G3V576;P07910-4;P07910-3;G3V555;G3V575;G3V2D6;G3V5X6;G3V3K6;G3V251;G3V5V7;B4DSU6;P0DMR1;B7ZW38;A0A0G2JPF8;A0A0G2JNQ3;O60812;B2RXH8;G3V4M8;G3V2H6;E5RG71;B3KT61;Q86SE5;Q86SE5-3	Heterogeneous nuclear ribonucleoproteins C1/C2	22	1.06557	0.553459	0.871597	0.621767	2
PHB	0.742903	0.0286365	P35232;C9JW96;C9JZ20;E7ESE2;E9PCW0;P35232-2;D6RBK0	Prohibitin	8	0.92037	0.659011	0.729343	0.756463	2
TPR	0.742709	0.0410832	P12270;P12270-2;Q5SWX9	Nucleoprotein TPR	25	0.797096	0.753348	0.608572	0.876847	2
RBMX	0.740163	0.0368124	P38159;P38159-2;H3BT71;H0Y6E7;H3BUY5;H3BR27;P38159-3;O75526;H3BNC1;Q8N7X1	RNA-binding motif protein, X chromosome;RNA-binding motif protein, X chromosome, N-terminally processed	20	1.03125	0.569588	0.837976	0.64235	2
POLR2A	0.73999	0.0286365	A0A0C4DGZ0;P24928;A0A087WWE2;P24928-2	DNA-directed RNA polymerase II subunit RPB1	13	0.934403	0.643672	0.743091	0.736888	2
PRPF19	0.718028	0.0380516	Q9UMS4;F5GY56;F5H2I0;H0YGF3;H0YGZ5	Pre-mRNA-processing factor 19	14	1.00669	0.553754	0.813913	0.622143	2
SEC61A1	0.714085	0.0331602	B4DR61;P61619;H7C1Q9;C9JXC6;H7C069;A6NK38;F2Z2C7;A6NIF9;C9JJV4;F8W776;Q8TC24;Q9H9S3-2;Q9H9S3-3;Q9H9S3;P61619-3	Protein transport protein Sec61 subunit alpha isoform 1;Protein transport protein Sec61 subunit alpha isoform 2	5	0.945008	0.594931	0.753481	0.67469	2
PRKDC	0.709192	0.04205	P78527;P78527-2;F5GX40;H0YG84	DNA-dependent protein kinase catalytic subunit	151	1.02602	0.525067	0.832849	0.585536	2
HNRNPU	0.704237	0.0438029	Q00839;Q00839-2;Q5RI18	Heterogeneous nuclear ribonucleoprotein U	31	1.05123	0.497944	0.857549	0.550925	2
U2SURP	0.695717	0.0422648	O15042-2;O15042;E7ET15;O15042-3;E7EW00;H0Y8D9;H7C4V2	U2 snRNP-associated SURP motif-containing protein	9	1.00978	0.516419	0.816935	0.5745	2
HMGA1	0.694426	0.0422648	P17096;P17096-3;E5RIT9	High mobility group protein HMG-I/HMG-Y	8	0.760519	0.705757	0.572737	0.816115	2
NCAPG2	0.687422	0.03561	H0Y6U5;Q86XI2;Q86XI2-2	Condensin-2 complex subunit G2	4	0.872868	0.608525	0.682805	0.692038	2
KIF4A	0.687287	0.0380516	O95239;O95239-2;Q2VIQ3;Q5JRK0;H0Y718;J3KPF9;A0A087X011;E9PES4;Q9Y496;Q6ZMV9-3;Q6ZMV9	Chromosome-associated kinesin KIF4A	31	0.935761	0.56003	0.744422	0.630153	2
BCLAF1	0.678937	0.0380516	E9PJA7;E9PK09;E9PQN2;E9PKI6;E9PK91;Q9NYF8-4;Q9NYF8-3;Q9NYF8-2;Q9NYF8;H0YF00	Bcl-2-associated transcription factor 1	5	0.930094	0.551295	0.738869	0.619005	2
DHX9	0.674643	0.041953	Q08211;Q08211-2	ATP-dependent RNA helicase A	43	0.95732	0.523662	0.765543	0.583744	2
PBRM1	0.67205	0.0417725	Q86U86-5;Q86U86-4;Q86U86-7;Q86U86-3;Q86U86-9;Q86U86-2;Q86U86-8;Q86U86;E7EVG2;H0Y5B5;Q86U86-6;C9JPI5	Protein polybromo-1	10	0.774418	0.660016	0.586354	0.757745	2
SMC3	0.664693	0.0422648	Q9UQE7	Structural maintenance of chromosomes protein 3	46	0.962142	0.504366	0.770267	0.55912	2
HP1BP3	0.660577	0.0380516	Q5SSJ5;Q5SSJ5-2;Q5SSJ5-3;X6RGJ2;B0QZK4;Q5SWC8;B0QZK9;B0QZK8;Q5SSJ5-5	Heterochromatin protein 1-binding protein 3	20	0.831796	0.597984	0.642567	0.678586	2
RECQL	0.65845	0.04205	P46063;F8WA66;F8WD97;F5H2L2;F5H4P4;F5H3W0	ATP-dependent DNA helicase Q1	18	0.930548	0.518837	0.739314	0.577586	2
PHB2	0.657102	0.0380516	F5GY37;J3KPX7;Q99623;F5GWA7;Q99623-2;F5H3X6;F5H2D2;F5H0C5	Prohibitin-2	10	0.851839	0.577151	0.662203	0.652001	2
SART1	0.653295	0.0438029	O43290;E9PQI8	U4/U6.U5 tri-snRNP-associated protein 1	11	0.958583	0.489235	0.76678	0.53981	2
CPSF7	0.649947	0.0422648	F5H669;Q8N684-2;Q8N684;Q8N684-3;J3QT54;F5H6M0;F5H047;C9J286;C9J323;C9JM38;F5H5B7;F5H1W4;F5H2K8;F5H6P5;F5H6A8;F5GXA3	Cleavage and polyadenylation specificity factor subunit 7	7	0.9282	0.507313	0.737014	0.56288	2
NOMO3	0.645705	0.0422648	J3KN36;A0A0G2JN29;A0A087X117;Q5JPE7-2;Q15155;P69849;Q5JPE7;A0A0G2JP90;A0A087WW46;Q5JPE7-3;H3BPS9	Nodal modulator 2;Nodal modulator 1;Nodal modulator 3	6	0.923644	0.504163	0.73255	0.55886	2
RALY	0.645443	0.0438029	Q5QPL9;Q9UKM9-2;Q9UKM9;Q5QPM1;Q5QPM0;Q5QPM2	RNA-binding protein Raly	11	0.945233	0.487178	0.753701	0.537185	2
HNRNPUL1	0.642595	0.0471664	A0A0A0MRA5;B7Z4B8;Q9BUJ2-4;Q9BUJ2-2;Q9BUJ2;Q9BUJ2-3;M0R3F1;M0QYZ0;M0R203;M0QZV6;M0R0K8;M0QYI8;M0QYM5	Heterogeneous nuclear ribonucleoprotein U-like protein 1	14	0.971737	0.462366	0.779667	0.505524	2
ILF2	0.638114	0.04205	B4DY09;Q12905;X6R6Z1;A0A0A0MRL0	Interleukin enhancer-binding factor 2	13	0.885887	0.521252	0.69556	0.580667	2
ILF3	0.637961	0.0422648	Q12906;Q12906-7;Q12906-5;Q12906-4;Q12906-2;Q12906-6;Q12906-3;K7EKJ9;K7EQR9;K7ER69;Q96SI9-2;Q96SI9;K7ERM6;K7ENK6;K7EM82;K7EJ09;K7EKY0;K7EQ75;K7EPG3;K7ELV3	Interleukin enhancer-binding factor 3	23	0.902807	0.508023	0.712136	0.563786	2
U2AF2	0.637175	0.0410832	P26368-2;P26368;K7ENG2;K7ELP8	Splicing factor U2AF 65 kDa subunit	11	0.805375	0.581592	0.616683	0.657668	2
DDX21	0.636229	0.0438029	Q9NR30;Q9NR30-2	Nucleolar RNA helicase 2	15	0.922807	0.489954	0.73173	0.540728	2
HNRNPL	0.631497	0.0474253	P14866;M0QXS5;P14866-2;M0QYT0;M0R076;M0R1W6;B4DVF8;M0QYL7	Heterogeneous nuclear ribonucleoprotein L	19	0.954271	0.458382	0.762556	0.500439	2
SUPT6H	0.63039	0.0471664	Q7KZ85;Q7KZ85-2;Q7KZ85-3	Transcription elongation factor SPT6	16	0.945458	0.463413	0.753922	0.506859	2
API5	0.625503	0.0459549	Q9BZZ5-2;G3V1C3;Q9BZZ5-3;Q9BZZ5-6;Q9BZZ5;Q9BZZ5-5;Q9BZZ5-1;H0YER7;E9PQK6	Apoptosis inhibitor 5	9	0.927593	0.469469	0.736419	0.514587	2
PARP1	0.616503	0.0459549	P09874;Q5VX84;Q5VX85	Poly [ADP-ribose] polymerase 1	47	0.912343	0.467071	0.721479	0.511527	2
PDS5B	0.612004	0.0498534	Q9NTI5-2;Q9NTI5;Q9NTI5-3;A9IYQ1;Q9NTI5-4;Q9NTI5-5	Sister chromatid cohesion protein PDS5 homolog B	24	0.937872	0.440421	0.746489	0.477518	2
SMC1A	0.610966	0.0490783	Q14683;G8JLG1;H0Y7K8;V9GY57;V9GYN9	Structural maintenance of chromosomes protein 1A	41	0.928427	0.446044	0.737237	0.484695	2
RCC1	0.610045	0.0422648	P18754;P18754-2;C9JW69;C9JRH2;C9JMJ4;C9J3R0;C9JQZ4	Regulator of chromosome condensation	14	0.828063	0.521654	0.63891	0.581181	2
HNRNPF	0.607198	0.0438029	P52597	Heterogeneous nuclear ribonucleoprotein F;Heterogeneous nuclear ribonucleoprotein F, N-terminally processed	13	0.863542	0.489954	0.673669	0.540728	2
RAD21	0.604771	0.0488384	O60216;E5RFZ5;E5RG18;E5RJW1;E5RJK5;E5RI01;E5RFV8;E5RIN7;Q9H4I0;A0A140T8W2;Q9H4I0-2	Double-strand-break repair protein rad21 homolog	11	0.910272	0.450274	0.71945	0.490093	2
DDB1	0.60425	0.0438029	Q16531;F5GY55;Q16531-2;F5GWI0;F5GZY8;F5H2L3;F5GYG8;F5H198	DNA damage-binding protein 1	26	0.84326	0.500904	0.653799	0.554702	2
MRE11A	0.600751	0.0438029	F8W7U8;P49959;P49959-2;P49959-3;F5GXT0;F5H742;F5H256	Double-strand break repair protein MRE11A	12	0.838508	0.499068	0.649143	0.552358	2
SKIV2L2	0.600435	0.0490328	P42285;H0YAC4;H0Y8U3;D6REC7	Superkiller viralicidic activity 2-like 2	15	0.905274	0.447315	0.714553	0.486316	2
HNRNPR	0.592592	0.0459549	O43390;O43390-3;O43390-2;B4DT28;O43390-4	Heterogeneous nuclear ribonucleoprotein R	26	0.851199	0.476537	0.661577	0.523607	2
SNRNP70	0.589745	0.0438029	P08621;P08621-2;P08621-3;M0QYR1;P08621-4	U1 small nuclear ribonucleoprotein 70 kDa	9	0.787014	0.521352	0.598695	0.580796	2
SAFB	0.589216	0.0445696	Q15424-2;Q15424;Q15424-4;Q15424-3;K7ES42	Scaffold attachment factor B1	7	0.824157	0.492007	0.635083	0.543348	2
KHSRP	0.586998	0.0474253	A0A087WTP3;Q92945;M0R0I5;M0QYH3;M0R3J3;M0QYG1;M0QXW7;M0R0C6;M0R251;M0R263	Far upstream element-binding protein 2	22	0.865206	0.457016	0.675299	0.498696	2
PTPLAD1	0.584864	0.0459549	Q9P035-2;Q9P035;H3BRL8;H3BPZ1;H3BS72;H3BMZ1	Very-long-chain (3R)-3-hydroxyacyl-CoA dehydratase 3	3	0.70248	0.578601	0.515877	0.653851	2
HNRNPA2B1	0.578872	0.0459549	P22626;P22626-2;A0A087WUI2	Heterogeneous nuclear ribonucleoproteins A2/B1	27	0.825623	0.47467	0.636519	0.521224	2
DDX39B	0.57649	0.0459549	Q13838;Q13838-2;Q5STU3;A0A0G2JJZ9;A0A140T9X3;F6WLT2;A0A0A0MT12;F6TRA5;A0A140T9X9;H0Y400;A0A140T996;F6S4E6;F6UJC5;A0A140TA18;A0A140T973;A0A140T9K1;F6R6M7;A0A140T9L4;F6QYI9;A0A0G2JJL7;H0YCC6;A0A140T9K2;A0A0G2JHN7;A0A140T9N3;F6U6E2;F6S2B7	Spliceosome RNA helicase DDX39B	18	0.801655	0.489337	0.613038	0.539941	2
PDS5A	0.575685	0.0459549	Q29RF7;Q29RF7-3;H0Y9L9;H0Y9L6	Sister chromatid cohesion protein PDS5 homolog A	24	0.815739	0.477263	0.626837	0.524533	2
ADAR	0.572536	0.0459549	P55265-5;P55265;P55265-4;H0YCK3;P55265-3;P55265-2	Double-stranded RNA-specific adenosine deaminase	8	0.808097	0.478195	0.619349	0.525723	2
SRSF10	0.554839	0.0490328	Q5JRI1;O75494-5;O75494-4;O75494-6;O75494-3;O75494-2;O75494;Q8WXF0;Q6IQ42;R4GMP8	Serine/arginine-rich splicing factor 10;Serine/arginine-rich splicing factor 12	6	0.679063	0.549521	0.492935	0.616742	2
NIPBL	0.552002	0.0471664	Q6KC79-2;Q6KC79	Nipped-B-like protein	8	0.762136	0.481299	0.574322	0.529683	2
ATAD3A	0.543473	0.0498534	H0Y2W2;Q9NVI7-3;Q9NVI7-2;Q9NVI7;Q5T2N8;Q5T9A4-3;Q5T9A4;Q5SV16;Q5T9A4-2	ATPase family AAA domain-containing protein 3A;ATPase family AAA domain-containing protein 3C;ATPase family AAA domain-containing protein 3B	4	0.671203	0.537743	0.485234	0.601712	2
TMPO	0.541127	0.0488384	P42166;P42167-3	Lamina-associated polypeptide 2, isoform alpha;Thymopoietin;Thymopentin	14	0.744247	0.477988	0.556796	0.525458	2
EWSR1	0.535252	0.0490783	B0QYK0;Q01844-6;Q01844-3;Q01844;Q01844-5;H7BY36;A0A0D9SFL3;C9JGE3;Q01844-2;F8WC90;Q01844-4	RNA-binding protein EWS	4	0.742265	0.470303	0.554854	0.515651	2
CSTF3	0.530158	0.049597	Q12996;H0YE74;E9PJ06;E9PLP8;Q12996-3;Q12996-2	Cleavage stimulation factor subunit 3	8	0.721854	0.477988	0.534857	0.525458	2
