# Supplementary material for: PARP1 proximity proteomics reveals interaction partners at stressed replication forks
Source: Nucleic Acids Res. 2022 Nov 9;50(20):11600–18. doi: 10.1093/nar/gkac948 (PMC9723622; doi:10.1093/nar/gkac948)
Supplement: gkac948_Supplemental_Files [file gkac948_supplemental_files.zip › Table S4.xlsx]

## Sheet: TPX2 interactome
Gene names	T test difference (TXP2/Control)	FDR	P value	Protein IDSs	Protein names	# of peptides	LFQ Intensity Control 1	LFQ Intensity Control 2	LFQ Intensity Control 3	LFQ Intensity TXP2 1	LFQ Intensity TXP2 2	LFQ Intensity TXP2 3
TPX2	12.6581	0.000611723	1.09223e-05	Q9ULW0;Q9ULW0-2;Q9ULK5	Targeting protein for Xklp2	90	24.7435	25.7901	24.2025	37.563	37.5684	37.5789
TOP2A	11.5473	0.000981341	3.69881e-05	P11388;P11388-2;P11388-3;P11388-4;J3KTB7	DNA topoisomerase 2-alpha	112	24.3915	23.2079	22.4172	34.9948	34.7591	34.9046
PARP2	8.99569	0.000664019	1.79887e-05	Q9UGN5-2;Q9UGN5;G3V167;H0YH02;E9PJ27	Poly [ADP-ribose] polymerase 2	38	24.6455	23.7357	23.4263	33.0037	32.7641	33.0267
CHD1L	8.5185	0.000611723	1.09227e-05	Q86WJ1;Q86WJ1-2;Q86WJ1-3;A0A087WTM4;A0A087WWW4;A0A087WZM7	Chromodomain-helicase-DNA-binding protein 1-like	51	24.2814	23.3406	23.3798	32.2928	32.0757	32.1888
HIST2H2BE;HIST1H2BB;HIST1H2BO;HIST1H2BJ	8.38331	0.00159103	9.52547e-05	Q16778;P33778;P23527;P06899;Q6DRA6;Q6DN03	Histone H2B type 2-E;Histone H2B type 1-B;Histone H2B type 1-O;Histone H2B type 1-J	13	22.4846	23.9144	24.0406	31.5583	31.8293	32.2021
RFC1	7.92807	6.23619e-05	8.58546e-08	P35251-2;P35251;H0Y8U4;D6RAD2;H0Y9P8;E0CX09	Replication factor C subunit 1	48	24.2388	24.2999	24.0434	32.1587	32.0437	32.1638
HSPA6	7.76619	6.23619e-05	2.07863e-07	P17066;P48741	Heat shock 70 kDa protein 6	39	23.4184	23.3531	23.1539	31.0521	30.9662	31.2057
LIG3	7.6763	0.00121616	5.80887e-05	P49916-3;P49916;P49916-4;P49916-2;K7ERZ5;K7ENR9;K7EQB6;K7EJR4	DNA ligase 3	55	24.9802	24.7543	23.6033	32.0557	32.0709	32.2401
TOP2B	7.55918	0.000644813	1.59267e-05	Q02880-2;Q02880;E9PCY5;H7BZ82	DNA topoisomerase 2-beta;DNA topoisomerase 2	69	24.3905	23.4031	24.1816	31.666	31.4814	31.5053
TP53BP1	7.15762	0.00121616	5.87311e-05	Q12888;Q12888-2;A6NNK5;Q12888-3;C9JXV0;H7BZY0;H7C3N7;M0R142;H7C495	Tumor suppressor p53-binding protein 1	52	22.9681	23.8468	24.3362	30.9434	30.7978	30.8827
PARP1	7.0824	6.23619e-05	2.2036e-07	P09874;Q5VX84;Q5VX85	Poly [ADP-ribose] polymerase 1	81	28.0987	28.3512	28.3454	35.4227	35.248	35.3718
XRCC1	6.91562	0.00121616	5.67828e-05	P18887;M0QYS5;M0R0D2	DNA repair protein XRCC1	20	23.9891	22.921	24.0917	30.4108	30.7274	30.6103
RFC5	6.82177	0.00167416	0.000113541	P40937;P40937-2;C9JH72;F5H304;F5H5S0;F5H0U6;E9PEP3	Replication factor C subunit 5	16	23.7428	24.0733	22.6011	30.4554	30.2091	30.2179
HLTF	6.7278	0.00159103	9.70592e-05	A0A0C4DGA6;Q14527;Q14527-2;H7C5K0	Helicase-like transcription factor	40	23.3842	24.4993	24.7782	30.9392	30.8563	31.0497
TOP1	6.57308	0.00127949	6.65939e-05	P11387;E5RIC7;Q969P6-2;Q969P6;E5RJ95;E5RFS0	DNA topoisomerase 1	26	24.1535	23.0434	24.1962	30.461	30.2673	30.3841
KIFC2	6.21606	0.00231165	0.00017617	Q96AC6	Kinesin-like protein KIFC2	2	23.3663	23.0454	24.5259	29.7928	29.7247	30.0683
RFC2	5.87736	0.00167416	0.000115815	P35250;P35250-2;A0A087WVY3;H7C5P4;H7C5P1;H7C5Q7;F8WC37;H7C5A0;H7C5G4;H7C596;H7C5S7	Replication factor C subunit 2	18	24.6975	24.0574	23.3856	30.0557	29.7215	29.9954
SMARCA5	5.82681	0.000141805	8.35129e-07	O60264;A0A0A0MRP6;B7ZLQ5;P28370-2;P28370	SWI/SNF-related matrix-associated actin-dependent regulator of chromatin subfamily A member 5	25	23.4485	23.1574	23.4694	29.2798	29.1074	29.1685
H2AFY	5.77949	0.00485683	0.000696989	O75367-2;O75367-3;O75367;B4DJC3;D6RCF2	Core histone macro-H2A.1;Histone H2A	15	24.3483	23.054	25.1381	29.9725	29.8393	30.067
EMD	5.67301	0.00566174	0.000925774	P50402;Q5HY57;F8WEQ1	Emerin	14	24.9152	24.2238	22.7314	29.6451	29.551	29.6933
HIST1H2AC;HIST3H2A;HIST1H2AB	5.51999	0.00510021	0.000750453	Q93077;Q7L7L0;P04908	Histone H2A type 1-C;Histone H2A type 3;Histone H2A type 1-B/E	10	24.612	22.6338	23.1831	28.9791	29.1417	28.8681
HIST2H2AC;HIST2H2AA3;HIST1H2AA	5.51982	0.0230801	0.00780209	Q16777;Q6FI13;Q96QV6;REV__H0Y672;REV__E7EQ67;REV__H7BY63;REV__Q8NB25-4;REV__Q8NB25-2;REV__A0A087X2A7;REV__Q8NB25-3;REV__Q8NB25;Q71UI9-5	Histone H2A type 2-C;Histone H2A type 2-A;Histone H2A type 1-A	9	28.4603	24.8482	27.526	32.1569	32.2243	33.0127
NSFL1C	5.49356	0.000611723	1.11865e-05	Q9UNZ2;Q9UNZ2-5;F2Z2K0;Q9UNZ2-6;Q9UNZ2-4;R4GNE6	NSFL1 cofactor p47	16	23.4043	22.9367	23.1739	28.3626	28.7869	28.8461
BANF1	5.47747	0.000396924	4.6752e-06	O75531	Barrier-to-autointegration factor;Barrier-to-autointegration factor, N-terminally processed	7	23.8338	23.7892	24.2176	29.5946	29.3891	29.2894
XRCC5	5.37916	0.00072837	2.22368e-05	P13010;C9JZ81;H7C0H9	X-ray repair cross-complementing protein 5	54	28.3838	28.3205	28.986	34.1227	33.758	33.9471
RFC4	5.35489	0.00298066	0.00031246	P35249;C9JZI1;P35249-2;C9J8M3;C9JXZ7;C9JTT7;H7C1P0;C9JGY5;F8WE44;C9JW34	Replication factor C subunit 4	13	23.4228	23.502	24.823	29.2552	29.1474	29.4098
HSPA1A	5.28457	0.000176409	1.66227e-06	P0DMV9;P0DMV8;A0A0G2JIW1;P0DMV8-2;V9GZ37		50	29.5665	29.8197	29.4558	34.9216	34.7923	34.9818
HIST2H3A	5.01738	0.00159103	9.9322e-05	Q71DI3	Histone H3.2	9	27.7879	26.9558	26.7379	32.1014	32.2201	32.2123
HIST1H3A;HIST3H3;H3F3B;H3F3A	4.87965	0.00716651	0.00132525	P68431;Q16695;K7EMV3;B4DEB1;K7ES00;K7EP01	Histone H3.1;Histone H3.1t;Histone H3	9	22.8079	24.518	23.5597	28.3177	28.0077	29.1991
MDC1	4.77267	0.00563343	0.000880293	Q14676-2;Q14676;Q14676-3;Q14676-4;A2AB05;H0Y6Z8	Mediator of DNA damage checkpoint protein 1	17	24.3691	23.9505	22.5954	28.3976	28.3652	28.4702
MB21D1	4.64805	0.00679785	0.00118502	Q8N884;Q8N884-2	Cyclic GMP-AMP synthase	14	24.0639	23.1464	25.0937	28.7935	28.6567	28.798
HSPA4	4.57028	0.00127949	7.36725e-05	P34932;A0A087WYC1;A0A087WTS8;P34932-2	Heat shock 70 kDa protein 4	17	24.5219	23.6514	24.0583	28.8495	28.5035	28.5895
H2AFV;H2AFZ	4.52618	0.00167416	0.000113114	Q71UI9;P0C0S5;C9J0D1;Q71UI9-4;Q71UI9-2;Q71UI9-3;C9J386	Histone H2A.V;Histone H2A.Z;Histone H2A	7	29.2771	28.3457	28.8606	33.2352	33.2073	33.6195
H1F0	4.25509	0.00703731	0.00128479	P07305;P07305-2	Histone H1.0;Histone H1.0, N-terminally processed	7	23.7369	23.7785	25.32	28.3686	28.5849	28.6471
PNN	4.23863	0.00413786	0.000516623	Q9H307;Q9H307-2	Pinin	9	24.3736	23.963	22.9792	27.9517	28.0422	28.0377
HIST1H2BC;HIST1H2BN;HIST1H2BM;HIST1H2BH;HIST2H2BF;HIST1H2BD;HIST1H2BK;H2BFS	4.17289	0.000772919	2.64012e-05	B2R4S9;U3KQK0;Q99879;Q99877;Q93079;Q5QNW6;P62807;P58876;Q5QNW6-2;O60814;P57053	Histone H2B;Histone H2B type 1-M;Histone H2B type 1-N;Histone H2B type 1-H;Histone H2B type 2-F;Histone H2B type 1-C/E/F/G/I;Histone H2B type 1-D;Histone H2B type 1-K;Histone H2B type F-S	14	31.822	31.3303	31.3335	35.7631	35.4674	35.7739
LMNB1	4.14949	0.00478869	0.000663454	P20700;E9PBF6;A0A0D9SFE5;A0A0D9SFY5	Lamin-B1	22	24.2045	24.114	25.3115	28.364	28.6646	29.0499
XRCC6	4.07524	8.30529e-05	3.91298e-07	P12956;B1AHC9;P12956-2	X-ray repair cross-complementing protein 6	52	29.6142	29.6109	29.6854	33.8135	33.6044	33.7182
HIST1H2AJ;HIST1H2AH;H2AFJ;HIST1H2AG;HIST1H2AD	4.06462	0.00300782	0.000325936	Q99878;Q96KK5;Q9BTM1;P0C0S8;A0A0U1RR32;A0A0U1RRH7;P20671;Q9BTM1-2;H0YFX9	Histone H2A type 1-J;Histone H2A type 1-H;Histone H2A.J;Histone H2A type 1;Histone H2A type 1-D;Histone H2A	10	32.1637	31.6183	30.9553	35.6788	35.5404	35.7119
POLB	4.05694	0.002939	0.000298785	E7EW18;P06746;E5RIJ0;H0YBJ0;H0YBX1;E5RG65;H0YAV8;E5RJ55	DNA polymerase beta	12	24.7786	23.6483	24.1749	28.4794	28.149	28.1442
HSPH1	3.9938	0.00127949	6.60474e-05	Q92598-2;Q92598;Q92598-4;A0A0A0MSM0;Q92598-3;R4GN69;D6RJ96;E9PDE8;O95757	Heat shock protein 105 kDa	15	23.917	24.2725	23.5585	28.1171	27.7769	27.8354
EIF2S2	3.87031	0.000644813	1.67089e-05	P20042	Eukaryotic translation initiation factor 2 subunit 2	12	23.8252	24.297	23.9569	27.9703	27.9698	27.75
RSF1	3.84592	0.0193541	0.00583586	Q96T23-2;Q96T23;H0YER1;H0YCN2;Q96T23-3;H7C306;H0YEX0;H0YDG9	Remodeling and spacing factor 1	13	24.893	22.4301	23.4345	27.3255	27.4568	27.513
KIF4A	3.78499	0.00327117	0.000364388	O95239-2;O95239;Q2VIQ3	Chromosome-associated kinesin KIF4A	11	23.8219	23.6499	22.77	27.3832	27.1003	27.1133
HUWE1	3.74102	0.008799	0.00187084	Q7Z6Z7-2;Q7Z6Z7-3;Q7Z6Z7;H0Y659;A0A087X146	E3 ubiquitin-protein ligase HUWE1	26	23.0704	24.7337	24.4263	27.8254	27.7493	27.8788
SQSTM1	3.73191	0.00248454	0.000198997	Q13501;E7EMC7;Q13501-2;E9PFW8;C9JRJ8;E3W990;D6RBF1;C9J6J8	Sequestosome-1	9	24.1683	23.3624	24.1651	27.8021	27.4574	27.6319
TFAM	3.58423	0.002939	0.000291662	Q00059;Q00059-2;H7BYN3	Transcription factor A, mitochondrial	8	23.5275	23.7092	24.5124	27.495	27.4842	27.5227
PTGES3	3.55837	0.0026826	0.000232908	A0A087WYT3;Q15185-4;Q15185;Q15185-3;B4DDC6;Q15185-2	Prostaglandin E synthase 3	6	23.9005	23.0632	23.1078	26.7777	27.0587	26.9102
VCP	3.55176	0.00026906	2.85222e-06	P55072;C9IZA5;C9JUP7	Transitional endoplasmic reticulum ATPase	57	30.0616	30.1556	30.0669	33.8216	33.5776	33.5402
FAU	3.38199	0.103472	0.0593532	E9PR30;P62861	40S ribosomal protein S30	3	23.8849	23.2465	27.3993	28.4188	28.1935	28.0644
RNPS1	3.31901	0.00163035	0.000105617	H3BV80;H3BMM9;H3BTC0;Q15287-3;Q15287-2;Q15287;H3BPG5;H3BMS0	RNA-binding protein with serine-rich domain 1	5	23.5233	24.1303	23.6554	27.2556	26.8717	27.1387
ZC3HAV1	3.27758	0.0109453	0.00262031	Q7Z2W4;C9J6P4;Q7Z2W4-2;Q7Z2W4-3;H7C5K1;Q7Z2W4-4;Q7Z2W4-5	Zinc finger CCCH-type antiviral protein 1	9	24.4967	23.187	22.9197	26.9111	26.8253	26.6998
XPC	3.2459	0.0042783	0.00054537	Q01831-2;Q01831	DNA repair protein complementing XP-C cells	9	23.9224	22.8475	23.5734	26.5752	26.7569	26.7491
MAGOH;MAGOHB	3.14305	0.000611723	1.23565e-05	P61326;Q96A72;F5H6N1;F5H6P7;P61326-2;F5H3U9	Protein mago nashi homolog;Protein mago nashi homolog 2	5	23.8576	23.5023	23.6373	26.7307	26.7704	26.9252
ACIN1	3.07576	0.000867601	3.06573e-05	S4R3H4;E7EQT4;Q9UKV3-5;Q9UKV3;G3V3B0;Q9UKV3-3;Q9UKV3-2;B8ZZ06;Q4TT61;Q9BV90	Apoptotic chromatin condensation inducer in the nucleus	8	24.0996	23.6165	23.9062	26.8642	26.9952	26.9902
LMNA	3.06824	0.0010603	4.12132e-05	P02545;P02545-6;P02545-3;P02545-5;P02545-4;A0A0C4DGC5	Prelamin-A/C;Lamin-A/C	40	28.0345	27.7838	27.4966	30.8724	30.786	30.8611
HIST1H1C	3.04189	0.00171018	0.000121205	P16403	Histone H1.2	14	29.7548	29.4007	29.1674	32.2884	32.4761	32.6841
HIST1H1A	3.03364	0.00785478	0.00154505	Q02539	Histone H1.1	11	25.3652	25.2367	24.1435	28.0118	28.0371	27.7974
HIST1H4A	3.02431	0.0100039	0.00227415	P62805	Histone H4	15	30.3043	28.9416	30.1121	32.7689	32.6704	32.9918
AP2A1	2.97085	0.00127949	7.19704e-05	O95782-2;O95782;A0A0G2JQM1;A0A0G2JS82;O94973-3;O94973;O94973-2	AP-2 complex subunit alpha-1	14	24.0375	23.8005	24.3946	26.9981	27.0358	27.1114
SYNCRIP	2.97054	0.0201662	0.00634204	B7Z645;O60506-4;O60506-3;O60506-2;O60506;O60506-5;F6UXX1	Heterogeneous nuclear ribonucleoprotein Q	8	23.9476	24.0486	22.3084	26.365	26.3321	26.5191
PSMD1	2.96081	0.000770565	2.54132e-05	Q99460-2;Q99460;A0A087WW66;H7C378;F8WCE3;H7BZR6;C9J9M4	26S proteasome non-ATPase regulatory subunit 1	11	24.0202	24.0121	23.6668	26.7416	26.8635	26.9764
RUNX1	2.93611	0.0272213	0.00974708	Q01196;Q01196-9;Q01196-10;Q01196-2;Q01196-8;Q01196-7;Q01196-4;A8MZI9;Q01196-3;Q01196-11;H9KVB1;C9JWM1;Q01196-6;Q01196-5	Runt-related transcription factor 1	6	23.0765	25.0995	23.3858	26.6615	26.8071	26.9015
RPL39P5;RPL39	2.9027	0.00364653	0.000429509	Q59GN2;P62891	Putative 60S ribosomal protein L39-like 5;60S ribosomal protein L39	2	24.1766	24.174	23.395	26.7979	26.9576	26.6983
IFI16	2.86037	0.0156532	0.00428512	Q16666-3;Q16666-6;Q16666-2;Q16666;A0A0A0MRB1;H3BM18;X6RHM1;H3BVE6;X6RHR0;Q6K0P9-6;Q6K0P9-5;Q6K0P9-4;Q6K0P9-3;Q6K0P9-2;Q6K0P9	Gamma-interferon-inducible protein 16	10	24.8205	23.9343	23.1493	26.9898	26.7154	26.7801
BAG2	2.8082	0.00600461	0.000999392	O95816;O95816-2	BAG family molecular chaperone regulator 2	4	23.7676	23.0673	23.9939	26.6637	26.0942	26.4955
FBL	2.75243	0.0790262	0.0421659	P22087;M0QXL5;M0R0P1;M0R299;M0R2Q4;M0R2U2;M0R1H0;M0R2B0	rRNA 2-O-methyltransferase fibrillarin	6	24.0881	22.817	25.9938	26.808	27.0378	27.3105
RFC3	2.73868	0.018656	0.00544958	P40938-2;P40938;A0A087X270	Replication factor C subunit 3	7	22.9785	24.106	24.6638	26.7803	26.5263	26.6577
PABPC4	2.72864	0.00626155	0.0010694	B1ANR0;Q13310-2;Q13310;Q13310-3;H0Y5F5;H0YEU6;B1ANR1;P0CB38	Polyadenylate-binding protein 4	11	23.2868	24.1651	24.244	26.7903	26.4466	26.6449
RBMX	2.69988	0.0135732	0.00353319	H0Y6E7;H3BT71;P38159;P38159-2;H3BR27;P38159-3;H3BNC1;Q96E39;O75526;Q8N7X1	RNA-binding motif protein, X chromosome;RNA-binding motif protein, X chromosome, N-terminally processed	6	23.275	23.54	24.6845	26.4576	26.4629	26.6786
EIF2AK2	2.6996	0.00121616	5.62254e-05	P19525;P19525-2;F8WBH4;C9JZT2	Interferon-induced, double-stranded RNA-activated protein kinase	8	24.3432	24.4742	24.0828	27.1556	27.0202	26.8232
ANLN	2.69299	0.00746876	0.00142513	Q9NQW6;Q9NQW6-2;H7C1K5;H7C3S1;H7C1C2	Actin-binding protein anillin	11	23.7546	24.8754	24.1436	26.7533	27.0666	27.0327
AP1M1	2.68581	0.0869036	0.0473927	E7ENJ6;Q9BXS5;Q9BXS5-2;K7EJL1;K7EPJ8;K7ENA7;K7EQX3;Q9Y6Q5;Q9Y6Q5-2;K7EK69;K7EQ90;K7ERH5;K7ER75;K7EL08;A0A087WZX7;K7EPR4;K7EJJ1;K7EMG5	AP-1 complex subunit mu-1	7	22.1008	23.8914	25.2906	26.695	26.0044	26.6409
CENPF	2.66076	0.0026826	0.000243318	P49454;A0A087WTY4	Centromere protein F	11	23.5825	24.1636	23.5015	26.4454	26.4747	26.3098
PSMD7	2.64967	0.00072837	2.20337e-05	H3BNT7;H3BTM8;P51665;H3BQV2	26S proteasome non-ATPase regulatory subunit 7	5	23.7995	24.1848	23.9034	26.58	26.6186	26.6381
SLC2A1	2.64289	0.00785478	0.00153734	P11166	Solute carrier family 2, facilitated glucose transporter member 1	4	23.6139	23.3617	22.6271	25.8868	25.5223	26.1223
ALYREF	2.63952	0.008799	0.00188634	E9PB61;Q86V81	THO complex subunit 4	7	23.17	23.6587	24.3872	26.238	26.3863	26.5101
RPA3	2.63399	0.217493	0.150887	P35244;B5MC59	Replication protein A 14 kDa subunit	7	27.9205	26.7773	23.0296	28.8532	28.3377	28.4384
TDP1	2.62704	0.0325555	0.0126057	Q9NUW8;G3V2F4;E7EPD8;Q9NUW8-2;G3V2J6;G3V2U6;Q9BRS7;H0YJL7;H0YJ44;G3V4W8;G3V5H9	Tyrosyl-DNA phosphodiesterase 1	7	22.2853	24.3817	23.2561	25.9935	25.7852	26.0254
C14orf166	2.56778	0.10159	0.0575557	Q9Y224;H0YJB9;G3V4C6	UPF0568 protein C14orf166	7	23.5979	24.6252	26.8477	27.5284	27.3491	27.8967
DYNLL1;DYNLL2	2.5596	0.008799	0.00190307	P63167;F8VXL2;F8VRV5;Q96FJ2;F8VXI7	Dynein light chain 1, cytoplasmic;Dynein light chain 2, cytoplasmic	4	24.8384	24.0789	24.3701	26.715	26.7145	27.5368
FAM98A	2.55679	0.0226496	0.00752319	E9PH82;Q8NCA5-2;Q8NCA5;C9J3G8	Protein FAM98A	4	23.0797	24.6276	23.1215	26.2158	26.0589	26.2245
DHX30	2.52936	0.0133747	0.00346576	H7BXY3;Q7L2E3-3;Q7L2E3;Q7L2E3-2	Putative ATP-dependent RNA helicase DHX30	8	22.9999	24.3589	23.8355	26.307	26.0651	26.4103
CTSL	2.52561	0.00566174	0.000924119	P07711	Cathepsin L1;Cathepsin L1 heavy chain;Cathepsin L1 light chain	2	23.6959	24.0054	23.0333	26.1302	26.1136	26.0676
STAU1	2.51214	0.120534	0.0732575	O95793-2;O95793;A0A087X1A5;Q5JW30;O95793-3;Q5JW28	Double-stranded RNA-binding protein Staufen homolog 1	12	26.04	23.3268	26.7336	27.9658	27.8846	27.7864
HSPA8	2.47633	0.000583553	8.2481e-06	P11142;E9PKE3;E9PNE6;P11142-2;E9PN89;E9PLF4;E9PQQ4;E9PQK7;E9PK54;P54652;E9PPY6;E9PM13;E9PN25;E9PI65	Heat shock cognate 71 kDa protein	57	33.2321	33.1921	33.3857	35.7536	35.637	35.8483
PSMC2	2.4759	0.000173407	1.42974e-06	P35998;P35998-2;C9JLS9	26S protease regulatory subunit 7	19	26.6575	26.6373	26.6826	29.0305	29.2041	29.1703
RPL28	2.47107	0.0185663	0.00540151	P46779;H0YKD8;P46779-2;P46779-3;H0YMF4;P46779-4;P46779-5;H0YLP6	60S ribosomal protein L28	12	25.9494	25.8415	27.2338	28.6974	28.8854	28.855
ELAVL1	2.45517	0.0192667	0.00576412	Q15717;Q15717-2;M0QZR9;M0R055	ELAV-like protein 1	6	23.5314	24.0432	22.509	25.7806	25.7186	25.9499
MRPS7	2.4323	0.00127949	7.38458e-05	J3QQS1;J3QLS3;Q9Y2R9;J3KSI8;J3QKW2	28S ribosomal protein S7, mitochondrial	4	23.2563	23.4983	23.4379	25.5822	25.9195	25.9877
POLR2B	2.40902	0.0104539	0.00241339	C9J4M6;C9J2Y9;P30876	DNA-directed RNA polymerase;DNA-directed RNA polymerase II subunit RPB2	15	24.5404	25.016	25.2364	27.3451	26.8399	27.8349
H2AFY2	2.40244	0.0156532	0.00432254	Q9P0M6;Q5SQT3	Core histone macro-H2A.2	7	24.6519	23.2409	23.9513	26.3554	26.2372	26.4589
PSMC4	2.31277	0.00348808	0.000406737	P43686;P43686-2	26S protease regulatory subunit 6B	18	26.1391	26.17	26.7581	28.5402	28.6899	28.7754
FTSJ3	2.27993	0.00478869	0.000671206	Q8IY81	pre-rRNA processing protein FTSJ3	6	23.5081	24.2844	23.8094	26.0902	26.2995	26.0519
HDAC2;HDAC1	2.24696	0.0390028	0.0161708	Q92769-3;Q92769;H3BM24;Q5TEE2;E5RK19;E5RFI6;E5RJ04;E5RGV4;E5RHE7;E5RH52;E5RG37;E5RFP9	Histone deacetylase 2	6	24.8719	23.4267	23.1257	25.8692	25.9228	26.3733
PSMC1	2.23747	0.00785478	0.00152072	P62191;P62191-2;G3V4X1	26S protease regulatory subunit 4	14	25.7553	26.0719	26.3446	27.8514	28.3819	28.6508
IQGAP1	2.21492	0.0100121	0.00229961	P46940;H0YLE8;A0A0J9YXZ5	Ras GTPase-activating-like protein IQGAP1	5	23.5821	23.6928	22.6842	25.4947	25.586	25.5231
RBBP4;RBBP7	2.20778	0.0042783	0.000568235	Q09028-3;Q09028;Q09028-4;Q09028-2;Q5JP02;H0YCT5;H0YF10;H0YDK2;E9PC52;Q16576;Q16576-2;H0YEU5;E9PNS2;E9PIC4;E9PNS6;Q5JP01	Histone-binding protein RBBP4;Histone-binding protein RBBP7	5	24.3888	23.8399	23.8411	26.293	25.9904	26.4098
NMD3	2.20733	0.00563343	0.000888798	C9JA08;Q96D46;C9J0B9;C9IZW9;C9K0C2;C9IY70	60S ribosomal export protein NMD3	7	23.7674	22.9666	23.2497	25.3778	25.5704	25.6576
BAG3	2.20437	0.00515664	0.000765297	O95817;C9JFK9	BAG family molecular chaperone regulator 3	8	23.8906	23.9982	23.3198	25.7217	26.0972	26.0029
ACTL6A	2.18852	0.00485683	0.000697919	O96019-2;O96019;H7C5S0;C9JQT2	Actin-like protein 6A	4	23.9969	24.5841	23.9911	26.4166	26.1518	26.5694
NXF1	2.16924	0.0100121	0.00229594	Q9UBU9;E9PIN3;Q9UBU9-2;B4E227;E9PLA7;H0YDU0	Nuclear RNA export factor 1	9	24.5798	24.0797	24.0013	26.8737	26.0026	26.2922
RPA2	2.09337	0.0042783	0.000570791	P15927-3;P15927;P15927-2;Q5TEJ7;Q5TEJ0	Replication protein A 32 kDa subunit	7	26.3749	26.3292	26.8217	28.6998	28.3265	28.7795
RSL1D1	2.0882	0.0122845	0.00313985	J3QSV6;O76021;I3L3U9;I3L3C4;I3L1A3;I3L234	Ribosomal L1 domain-containing protein 1	5	24.0343	23.4716	22.9908	25.7781	25.3378	25.6454
TIAL1	2.08295	0.000611723	1.29694e-05	Q01085;Q01085-2;E7ETC0;E7ETJ9;A6NKZ9;C9JTN7;P31483-2;E5RGV5;H7BY49;E5RG67;F8W8I6;P31483-3;P31483	Nucleolysin TIAR	5	23.8839	23.6796	23.6688	25.7936	25.7829	25.9047
RPS27A	2.07136	0.00877428	0.00182927	P62979	Ubiquitin-40S ribosomal protein S27a;Ubiquitin;40S ribosomal protein S27a	6	25.421	26.3225	25.6801	28.0436	27.7435	27.8506
AP2B1;AP1B1	2.06435	0.0451121	0.0193945	P63010-3;P63010;P63010-2;A0A087X253;Q10567-4;Q10567-3;Q10567-2;Q10567;C9J1E7;A0A087WU93;A0A087WZQ6;K7EN71;K7ERB2;A0A087WYD1	AP-2 complex subunit beta;AP-1 complex subunit beta-1	9	24.7437	25.0211	23.3229	26.4555	26.1613	26.6638
YBX3	2.04335	0.0487757	0.0219115	P16989-2	Y-box-binding protein 3	8	22.495	23.9859	24.317	25.6061	25.6925	25.6294
CMAS	1.99047	0.0164411	0.00464767	Q8NFW8;Q8NFW8-2;F5H296;F5GYM0	N-acylneuraminate cytidylyltransferase	4	24.4706	24.1133	23.3819	26.2381	25.7718	25.9273
CDC27	1.9725	0.0628626	0.0303868	G5EA36;P30260;P30260-2;I3L328;I3L394;I3L2Z8;I3L3H6;F6QPS0	Cell division cycle protein 27 homolog	5	23.1465	23.5606	25.0411	26.2284	25.7775	25.6598
ERLIN1;ERLIN2	1.97037	0.0435453	0.0184644	B0QZ43;O75477;E5RHW4;O94905;E5RJ09;O94905-2;O94905-3	Erlin-1;Erlin-2	5	23.6819	24.349	22.6671	25.3554	25.8464	25.4073
BAZ1A	1.95753	0.00227883	0.000169101	Q9NRL2-2;Q9NRL2;A0A087WWN7	Bromodomain adjacent to zinc finger domain protein 1A	6	24.0172	24.1811	23.7509	26.0812	25.8834	25.8572
NOP58	1.95293	0.0147101	0.0039331	Q9Y2X3;H7BZ72	Nucleolar protein 58	5	22.9686	22.9683	23.9285	25.1608	25.1923	25.371
AGRN	1.92331	0.00799847	0.001611	A0A087X208;O00468-2;O00468-6;O00468-3;O00468-5;O00468-4;O00468-7;O00468	Agrin;Agrin N-terminal 110 kDa subunit;Agrin C-terminal 110 kDa subunit;Agrin C-terminal 90 kDa fragment;Agrin C-terminal 22 kDa fragment	6	23.3477	23.5535	24.1632	25.6713	25.4827	25.6801
RPL31	1.92303	0.0026826	0.000232118	P62899;B8ZZK4;H7C2W9;C9JU56;B7Z4E3;B7Z4C8;P62899-3;P62899-2	60S ribosomal protein L31	5	24.0692	24.0871	24.4416	25.948	26.1497	26.2692
PSMC3	1.86708	0.00072837	2.31637e-05	R4GNH3;P17980;E9PM69;E9PMD8;E9PKD5;E9PN50;E9PLG2	26S protease regulatory subunit 6A	15	27.4042	27.525	27.6115	29.3546	29.2971	29.4903
HNRPLL;HNRNPLL	1.86122	0.019332	0.00580643	B7WPG3;C9IYN3;D6W592;Q8WVV9-5;Q8WVV9-4;Q8WVV9;H7C464;C9JJZ7;H7BXH8;Q8WVV9-3;Q8WVV9-2	Heterogeneous nuclear ribonucleoprotein L-like	5	24.2778	23.5628	23.2601	25.2231	25.7679	25.6934
ZNF384	1.8491	0.00826329	0.00169451	E9PHB3;Q8TF68-3;Q8TF68-2;Q8TF68;F5H8L7;F5H105;Q5T0B9	Zinc finger protein 384	3	22.7179	23.0502	23.5171	24.9521	25.0862	24.7942
RTCA	1.83969	0.0042783	0.000573178	O00442;O00442-2;A6NIC1	RNA 3-terminal phosphate cyclase	4	23.0158	23.4301	23.3141	25.0932	24.8544	25.3315
HIST1H1B	1.83781	0.00308048	0.000337438	P16401	Histone H1.5	4	23.7926	23.9389	23.5721	25.8431	25.4476	25.5263
PSMD14	1.83375	0.145723	0.092502	O00487	26S proteasome non-ATPase regulatory subunit 14	2	24.4468	24.5738	22.1118	26.0062	25.3104	25.3171
PTRF	1.8089	0.023355	0.00792256	Q6NZI2;Q6NZI2-2	Polymerase I and transcript release factor	3	23.5615	24.2394	24.7947	25.9525	26.182	25.8878
GTF3C5	1.80802	0.0318275	0.0122587	Q9Y5Q8-2;Q9Y5Q8;Q9Y5Q8-3;Q5T7U4;Q5T7U1;Q5T7U0;H7BY84	General transcription factor 3C polypeptide 5	4	23.1824	22.8452	24.1962	25.3943	25.1765	25.077
ADAR	1.80144	0.173081	0.113145	P55265-5;P55265;P55265-4;H0YCK3;P55265-3;P55265-2	Double-stranded RNA-specific adenosine deaminase	10	23.5089	23.4669	26.1418	26.3772	26.0899	26.0548
PRKCI	1.78283	0.0204039	0.00653694	P41743	Protein kinase C iota type	8	24.3788	23.8583	23.3215	25.4453	25.515	25.9467
EIF2B4	1.75688	0.0733328	0.0374006	A0A087WTA5;E7ERK9;Q9UI10-3;Q9UI10;Q9UI10-2;H7C2L8;A0A087WW69;F8W8L6	Translation initiation factor eIF-2B subunit delta	5	24.8505	23.1511	24.5861	26.0348	25.5334	26.2901
PSMC6	1.74863	0.0026826	0.000233571	A0A087X2I1;P62333;H0YJC0;H0YJS8;H0YJE9;H0YJT1	26S protease regulatory subunit 10B	14	27.087	27.2174	27.3311	29.1989	28.8111	28.8715
PRKCA	1.74676	0.00171018	0.000122875	P17252;J3KRN5;M0R0I9;H3BV73;P05129-2;P05771;P05771-2;P05129	Protein kinase C alpha type	5	24.1328	24.1334	24.2742	26.1108	25.7347	25.935
FUS	1.67729	0.201246	0.136535	H3BPE7;P35637-2;P35637;A0A075B7D9;Q92804-2;Q92804	RNA-binding protein FUS	4	23.2049	23.388	25.9704	25.6705	25.815	26.1097
SEC13	1.67266	0.222692	0.155544	P55735;A8MXL6;A0A0C4DFR6;P55735-2;P55735-3;E7ERC8	Protein SEC13 homolog	3	22.9144	24.2018	26.1818	25.9171	26.0798	26.3191
PGAM5	1.66367	0.0378139	0.0154409	Q96HS1;Q96HS1-2;F5GXG4	Serine/threonine-protein phosphatase PGAM5, mitochondrial	5	24.6528	23.8422	23.2804	25.7439	25.4043	25.6182
ARHGEF2	1.64563	0.0217435	0.00714539	V9GYM8;Q92974-3;Q92974-2;Q92974	Rho guanine nucleotide exchange factor 2	3	23.5391	22.809	22.5268	24.8448	24.4827	24.4842
DDX39B	1.62976	0.0267469	0.00950129	Q13838;Q13838-2;Q5STU3;A0A0G2JJZ9;A0A140T9X3;F6WLT2;A0A0A0MT12;F6TRA5;A0A140T996;F6S4E6;A0A140T973;A0A140T9K1;A0A140T9X9;H0Y400;F6UJC5;A0A140TA18;A0A140T9L4;K7EN69;F6QYI9;A0A0G2JJL7;F6R6M7;K7ENP6;A0A0G2JHN7;K7EL56;K7EIL8;F6U6E2;F6S2B7;F6SXL5;H0YCC6;A0A140T9K2;A0A140T9N3	Spliceosome RNA helicase DDX39B	12	23.8098	24.2827	24.3774	25.9378	26.216	25.2054
PRKRA	1.58637	0.0137618	0.00361792	O75569-3;O75569-2;O75569;F8WEG8;G5E9Q4;C9JMM3	Interferon-inducible double-stranded RNA-dependent protein kinase activator A	3	24.0404	24.166	23.3877	25.6	25.2739	25.4793
DDX18	1.58475	0.0628626	0.0304317	Q9NVP1;H7C452	ATP-dependent RNA helicase DDX18	6	25.2467	23.8553	24.2752	25.9005	25.6976	26.5332
HP1BP3	1.58097	0.00810788	0.00164258	B0QZK4;Q5SWC8;X6RGJ2;Q5SSJ5-2;Q5SSJ5;Q5SSJ5-3	Heterochromatin protein 1-binding protein 3	4	23.4375	23.8118	23.5326	25.5239	25.0463	24.9547
RPL24	1.57805	0.00377187	0.000452592	C9JXB8;C9JNW5;P83731	60S ribosomal protein L24	9	28.483	28.6638	28.9926	30.2973	30.282	30.2944
PSMD12	1.54804	0.120534	0.0729298	O00232-2;O00232	26S proteasome non-ATPase regulatory subunit 12	7	24.7277	24.9742	22.965	25.9462	25.6068	25.7581
SAE1	1.54043	0.182917	0.121877	M0QZS6;Q9UBE0;M0QX65;B3KNJ4;Q9UBE0-2;Q9UBE0-3;M0R286;M0QYM8;M0R054	SUMO-activating enzyme subunit 1;SUMO-activating enzyme subunit 1, N-terminally processed	3	23.8805	24.8798	22.1932	25.2997	25.0678	25.2072
SEC23A	1.53277	0.180329	0.118813	F5H365;Q15436;Q15436-2;G3V4V1;G3V1W4;G3V3G5;G3V2R6	Protein transport protein Sec23A	4	23.7082	23.7453	26.0172	25.9125	25.879	26.2775
PSMC5	1.52854	0.00167416	0.000116343	P62195;P62195-2;J3QSA9;J3QQM1;J3KRP2;J3QLH6;J3QRW1;J3QSE0;J3QRR3;J3KTQ9	26S protease regulatory subunit 8	20	27.4261	27.7467	27.6112	29.2038	29.0596	29.1061
HNRNPR	1.51901	0.212971	0.146997	O43390;B4DT28;O43390-3;O43390-4;O43390-2	Heterogeneous nuclear ribonucleoprotein R	9	25.828	25.9916	23.3987	26.5729	26.4056	26.7967
HNRNPU	1.50718	0.000981341	3.60691e-05	Q00839-2;Q00839;Q5RI18	Heterogeneous nuclear ribonucleoprotein U	29	29.6859	29.6224	29.548	31.0033	31.1591	31.2155
AP2M1	1.50692	0.00813306	0.00165727	A0A087WY71;E9PFW3;Q96CW1-2;Q96CW1;C9JJ47;C9JJD3;H7C4C3;C9JPV8;C9JTK4;C9JGT8	AP-2 complex subunit mu	4	23.6953	24.0511	23.8693	25.4661	25.048	25.6224
RPA1	1.48152	0.00485736	0.000703717	P27694;I3L4R8;I3L2M5;I3L524	Replication protein A 70 kDa DNA-binding subunit;Replication protein A 70 kDa DNA-binding subunit, N-terminally processed	21	27.5675	27.1594	27.1283	28.8634	28.6352	28.8011
HSPB11	1.46379	0.0156532	0.00438805	Q9Y547;A6NIR2;X6R7Y7	Intraflagellar transport protein 25 homolog	2	24.2821	23.8302	23.7633	25.043	25.6698	25.5542
SF3B1	1.46094	0.00741397	0.0014057	O75533;H7C341;F8WC19;B4DGZ4;O75533-2	Splicing factor 3B subunit 1	8	23.427	24.0682	23.7289	25.2086	25.1805	25.2179
RPL10	1.45409	0.00047227	6.11893e-06	X1WI28;P27635;B8A6G2;A6QRI9;Q96L21	60S ribosomal protein L10	13	28.3564	28.4622	28.3115	29.8397	29.8458	29.8069
RRBP1	1.45286	0.20617	0.140846	A0A0A0MRV0;Q9P2E9-3;Q9P2E9-2;Q9P2E9;A0A087WVV2;F8W7S5;A0A087WU26;A2A2S5	Ribosome-binding protein 1	10	24.8293	24.3233	22.3054	24.9124	25.529	25.3752
KRT18	1.44538	0.00127949	6.3926e-05	F8VZY9;P05783	Keratin, type I cytoskeletal 18	4	23.5525	23.5174	23.3928	24.8154	25.0489	24.9344
RPS9	1.42405	0.0026826	0.000235559	A0A024R4M0;P46781;B5MCT8;C9JM19;F2Z3C0;A8MXK4	40S ribosomal protein S9	15	28.7803	28.8741	29.0907	30.2181	30.3485	30.4507
LRRC59	1.40709	0.0109453	0.00262997	Q96AG4	Leucine-rich repeat-containing protein 59	4	23.6857	23.9414	23.6133	24.7953	25.2467	25.4196
CSE1L	1.40671	0.103154	0.0587929	P55060-4;P55060-3;P55060	Exportin-2	8	32.2062	32.0137	30.5585	33.0301	32.7552	33.2132
PRPF19	1.39858	0.0313166	0.0119618	Q9UMS4;F5GY56;H0YGF3;F5H2I0	Pre-mRNA-processing factor 19	7	24.2361	24.1672	25.1235	26.055	25.7538	25.9138
OSGEP	1.38182	0.292715	0.218243	Q9NPF4;G3V445;G3V249	Probable tRNA N6-adenosine threonylcarbamoyltransferase	4	22.9308	21.9231	25.1168	24.8334	24.5327	24.7501
RRP12	1.37857	0.0197018	0.00601034	Q5JTH9-2;Q5JTH9-3;Q5JTH9;A0A087X0G0	RRP12-like protein	9	23.6888	23.634	24.3866	25.258	25.4518	25.1352
RPS8	1.36377	0.00121246	4.9923e-05	P62241;Q5JR95	40S ribosomal protein S8	13	29.6201	29.7262	29.7006	31.0721	31.1456	30.9205
RPS6	1.35967	0.020006	0.00622094	P62753;A2A3R5;A2A3R7	40S ribosomal protein S6	11	28.0186	27.8557	28.5325	29.1801	29.6761	29.6297
RPS4X	1.35955	0.0137618	0.00363091	P62701;Q8TD47;C9JEH7;P22090	40S ribosomal protein S4, X isoform	22	29.0084	28.9086	28.7545	29.8463	30.5513	30.3526
DDX1	1.33253	0.0229601	0.0077138	F1T0B3;A0A087X2G1;Q92499-3;Q92499;Q92499-2	ATP-dependent RNA helicase DDX1	12	27.0645	26.8212	26.4382	28.5018	27.9221	27.8975
RPL19	1.31792	0.0202756	0.00641492	J3QR09;J3KTE4;P84098;J3QL15	Ribosomal protein L19;60S ribosomal protein L19	7	28.066	27.7312	28.1398	28.893	29.3532	29.6446
ST13;ST13P4;ST13P5	1.30382	0.124113	0.0761636	P50502;H7C3I1;Q3KNR6;A0A087X1H6;Q8IZP2;F6VDH7;Q8NFI4;F8WAQ7	Hsc70-interacting protein;Putative protein FAM10A4;Putative protein FAM10A5	5	23.4151	24.9625	23.6787	24.7976	25.6846	25.4855
RPL35A	1.29507	0.008799	0.00190639	P18077;C9K025;F8WBS5;F8WB72	60S ribosomal protein L35a	10	26.0376	26.1973	26.0603	27.0528	27.5921	27.5356
PES1	1.29103	0.0621864	0.0299579	B5MCF9;O00541-2;O00541;B3KXD6;H7C267	Pescadillo homolog	6	24.1733	24.2938	23.258	24.7724	25.4555	25.3702
YBX1	1.28807	0.0120986	0.00306563	P67809;A0A087X1S2;H0Y449;Q9Y2T7;C9J5V9	Nuclease-sensitive element-binding protein 1	10	27.0197	26.6953	26.4853	27.7813	28.0649	28.2183
PSMD13	1.27769	0.117183	0.0695644	J3KNQ3;Q9UNM6;Q9UNM6-2;H0YD73;E9PL38;A0A087WUL9	26S proteasome non-ATPase regulatory subunit 13	5	24.2034	24.749	23.0884	25.0752	25.1612	25.6375
BRIX1	1.26634	0.0165782	0.00470593	Q8TDN6	Ribosome biogenesis protein BRX1 homolog	4	23.8474	23.8402	23.4569	25.2898	24.6621	24.9917
DCK	1.25609	0.31677	0.241402	P27707;D6RFG8;D6RCP9	Deoxycytidine kinase	6	22.6485	23.5792	25.6419	25.6254	25.1864	24.8261
RPL35	1.25029	0.00341417	0.000390076	P42766;F2Z388	60S ribosomal protein L35	6	27.6761	27.504	27.554	28.6257	28.9149	28.9444
RPL17	1.24603	0.0042783	0.000552508	A0A087WXM6;J3QQT2;J3KRX5;A0A0A6YYL6;P18621;P18621-3;J3QLC8;A0A0A0MRF8;P18621-2;J3KRB3;A0A087WWH0;J3QS96;A0A087WY81;J3KSJ0	60S ribosomal protein L17	13	28.0526	27.7254	27.7996	28.9855	29.0877	29.2425
SKIV2L2	1.23057	0.0287707	0.0106407	P42285;H0Y8U3	Superkiller viralicidic activity 2-like 2	4	23.6058	24.3811	23.6694	25.2415	24.895	25.2115
RPS23	1.23009	0.0109453	0.00261779	P62266;D6RD47;D6RDJ2;D6RIX0;D6R9I7	40S ribosomal protein S23	7	27.3525	26.9538	26.9783	28.0784	28.528	28.3684
TMEM33	1.22338	0.26151	0.189556	D6RAA6;P57088;H0Y8N0	Transmembrane protein 33	3	24.1716	23.3047	25.9243	25.5893	25.6262	25.8552
RPL18	1.22082	0.0110417	0.00267915	J3QQ67;Q07020;G3V203;H0YHA7;Q07020-2;F8VYV2;A0A075B7A0;F8VUA6;F8VXR6	60S ribosomal protein L18	9	29.1209	28.8698	29.0738	29.91	30.3775	30.4395
DDX46	1.21664	0.0151682	0.00409131	A0A0C4DG89;Q7L014;D6RJA6;H0Y9U3	Probable ATP-dependent RNA helicase DDX46	7	23.6828	23.0671	23.5815	24.7777	24.6891	24.5146
RPL26;KRBA2;RPL26L1	1.21032	0.00989103	0.00223684	P61254;J3QRI7;J3QQQ9;J3QQV1;J3QRC4;J3KTJ8;E5RIT6;Q9UNX3;J3KSS0;E5RHH1;J3KS10	60S ribosomal protein L26;60S ribosomal protein L26-like 1	11	27.8154	27.3924	27.8014	28.6709	28.9732	28.996
SMU1	1.20972	0.155725	0.0997811	Q2TAY7;Q2TAY7-2	WD40 repeat-containing protein SMU1;WD40 repeat-containing protein SMU1, N-terminally processed	8	25.8732	25.9154	24.2372	26.7967	26.4876	26.3706
PPM1F	1.20957	0.029048	0.010846	P49593;P49593-2;A8MX49;B5MCT7;C9JL74;C9J2F3	Protein phosphatase 1F	9	23.5818	24.353	23.6678	24.9764	25.303	24.9518
HINT1	1.18767	0.272094	0.199664	P49773;D6REP8;D6RE99;D6RD60;D6RC06	Histidine triad nucleotide-binding protein 1	4	24.4281	26.3228	23.7588	25.8453	26.05	26.1774
MRPS34	1.18585	0.0740092	0.0380071	A0A087WUZ8;C9JJ19;P82930	28S ribosomal protein S34, mitochondrial	4	22.4925	23.6622	23.6243	24.4528	24.3345	24.5493
KRT6B	1.18245	0.551862	0.483611	P04259	Keratin, type II cytoskeletal 6B	54	22.4477	23.0893	23.701	22.3109	27.1879	23.2864
SUPT16H	1.17946	0.000611723	1.27788e-05	Q9Y5B9;G3V5A4;G3V401;G3V2X0	FACT complex subunit SPT16	11	26.3379	26.4669	26.3425	27.5761	27.5796	27.53
PABPC1	1.17882	0.00411526	0.000504107	A0A087WTT1;P11940-2;P11940;E7EQV3;E7ERJ7;H0YAR2;Q9H361;E5RJB9;H0YB86;E5RGH3;E5RH24;H0YAP2;H0YBN4;Q4VXU2;H0YAS6;H0YB75;Q4VXU2-2;E5RHG7;H0YEQ8;H0YAS7;H0YC10;E5RGC4;E5RFD8;H0YER0;H0Y6X6;H0YCC8;Q5JQF8;Q96DU9-2;Q96DU9	Polyadenylate-binding protein 1	16	27.7781	27.9596	28.1639	29.1874	29.0957	29.1549
HMGA1	1.16882	0.0289411	0.010772	P17096;P17096-3;E5RIT9	High mobility group protein HMG-I/HMG-Y	3	23.7259	24.4834	23.7657	25.0026	25.2763	25.2025
DIMT1	1.16453	0.0608447	0.0290249	Q9UNQ2;A0A0C4DGB1;D6RCL3	Probable dimethyladenosine transferase	7	24.843	24.7123	25.7745	26.2831	26.095	26.4452
BCCIP	1.15716	0.381359	0.300955	Q9P287-4;Q9P287-3;Q9P287;Q9P287-2	BRCA2 and CDKN1A-interacting protein	3	23.6387	23.8422	26.6323	26.093	25.6286	25.8631
SMARCC1;SMARCC2	1.15472	0.0629636	0.0305695	Q92922;F8WE13;F8VXC8;Q8TAQ2-2;Q8TAQ2-3;Q8TAQ2	SWI/SNF complex subunit SMARCC1;SWI/SNF complex subunit SMARCC2	4	24.5208	24.843	23.7439	25.4817	25.3176	25.7727
ILF3	1.15295	0.0133747	0.00345511	Q12906-5;Q12906-4;Q12906-2;Q12906-6;Q12906-3;Q12906;Q12906-7;K7EQR9;K7EKJ9;K7ERM6;K7ENK6;K7EM82;K7EJ09;K7ER69	Interleukin enhancer-binding factor 3	15	26.6326	26.1043	26.169	27.4154	27.3341	27.6152
RPL8	1.15105	0.0229601	0.00773304	P62917;E9PKU4;E9PKZ0;G3V1A1;E9PP36	60S ribosomal protein L8	15	28.2179	27.6856	27.6953	28.7205	29.1105	29.2209
RPL18A	1.14573	0.0270162	0.00964184	Q02543;M0R3D6;M0R1A7;M0R117;M0R0P7	60S ribosomal protein L18a	15	27.9803	27.718	28.3743	28.8681	29.2539	29.3878
SNRPD1	1.14224	0.0890078	0.0489996	P62314;J3QLI9	Small nuclear ribonucleoprotein Sm D1	2	23.6283	23.1319	24.5274	24.9034	24.889	24.922
RPS3A	1.14138	0.0116022	0.00291081	P61247;D6RG13;H0Y8L7;E9PFI5;D6RAT0;H0Y9Y4;D6RB09;D6RAS7;D6R9B6;D6RI02;D6RED7;D6RGE0	40S ribosomal protein S3a	18	28.5793	28.2886	28.3053	29.2455	29.6089	29.7428
PRKDC	1.14104	0.0518487	0.0236342	P78527;P78527-2;H0YG84	DNA-dependent protein kinase catalytic subunit	47	27.8737	27.0791	27.9822	29.0723	28.7061	28.5798
RPS2	1.13859	0.00259261	0.000213761	P15880;H0YEN5;I3L404;E9PMM9;E9PPT0;E9PM36;E9PQD7;H3BNG3;H0YE27	40S ribosomal protein S2	15	29.1525	29.4283	29.2403	30.4838	30.378	30.3751
CHD2	1.13498	0.120534	0.0730423	O14647-2;O14647;A0A0D9SF92	Chromodomain-helicase-DNA-binding protein 2	5	23.7229	24.1491	25.2258	25.658	25.2141	25.6307
CBFB	1.1221	0.457199	0.381807	Q13951;Q13951-2;J3KS23;H3BSC0;J3KRT0	Core-binding factor subunit beta	5	22.8934	26.5478	26.0144	26.2423	26.143	26.4367
DHX9	1.12028	0.00231165	0.000176981	Q08211;Q08211-2	ATP-dependent RNA helicase A	32	28.8747	28.7269	28.9589	30.0688	29.9424	29.9101
POLR2C	1.11561	0.0806289	0.043401	P19387;H3BRR2	DNA-directed RNA polymerase II subunit RPB3	3	23.8265	24.6648	23.3888	25.1187	24.9232	25.1851
MKI67	1.11329	0.0433073	0.0183125	A0A087WV66;P46013;P46013-2	Antigen KI-67	7	25.197	24.378	24.3889	25.9174	25.8095	25.5768
RPS5	1.11318	0.134774	0.0838173	M0R0F0;P46782;M0R0R2;M0QZN2	40S ribosomal protein S5;40S ribosomal protein S5, N-terminally processed	9	26.4457	25.7777	24.8527	26.6172	26.6937	27.1047
NPLOC4	1.11122	0.105243	0.0608652	Q8TAT6;Q8TAT6-2;A0A0D9SFI9;I3L4U9	Nuclear protein localization protein 4 homolog	3	23.9219	23.4138	22.7351	24.9821	24.1833	24.2391
RPL23A	1.10673	0.00687173	0.00123027	P62750;H7BY10;K7EJV9;K7ERT8;A8MUS3;K7EMA7	60S ribosomal protein L23a	12	28.5355	28.4104	28.448	29.3104	29.6935	29.7101
RPS26;RPS26P11	1.10249	0.0156532	0.00433089	P62854;Q5JNZ5	40S ribosomal protein S26;Putative 40S ribosomal protein S26-like 1	4	26.9531	26.5031	27.1269	27.9702	28.0224	27.898
C7orf50	1.1015	0.00687886	0.00124776	Q9BRJ6;C9JQV0;H7C0T1;H7C2R9	Uncharacterized protein C7orf50	4	23.6433	23.9166	23.6379	24.6522	24.8548	24.9952
DDX5	1.09976	0.00566174	0.000924729	J3KTA4;P17844;P17844-2;J3QSF1;J3QRQ7;J3KRZ1;J3KRX8;J3QR02;J3QRN5;X6RLV5;J3QLG9;J3QR62	Probable ATP-dependent RNA helicase DDX5	38	31.4415	31.045	31.1079	32.2524	32.3234	32.3178
PTPN2	1.09602	0.22174	0.154618	P17706-2;P17706-4;P17706;K7EIE9;K7EQG9;P17706-3;K7EIY0;K7ENP9;K7ER87	Tyrosine-protein phosphatase non-receptor type 2;Tyrosine-protein phosphatase non-receptor type	4	23.4489	25.2666	23.344	25.1858	25.1204	25.0414
RPL29	1.09575	0.0280587	0.0102046	P47914	60S ribosomal protein L29	2	24.4536	24.0886	23.8361	24.9048	25.3686	25.3921
TMPO	1.09073	0.0935803	0.0521889	G5E972;P42167-3;P42167-2;P42167;P42166;H0YJH7	Lamina-associated polypeptide 2, isoforms beta/gamma;Thymopoietin;Thymopentin;Lamina-associated polypeptide 2, isoform alpha;Thymopoietin;Thymopentin	2	24.1941	23.2355	24.1575	25.4458	24.7194	24.6942
HNRNPA0	1.08892	0.0749959	0.0388684	Q13151	Heterogeneous nuclear ribonucleoprotein A0	4	24.3501	23.1131	23.8104	24.8664	24.7811	24.893
RPL27	1.08175	0.0194448	0.00588613	P61353;K7ELC7;K7EQQ9;K7ERY7	60S ribosomal protein L27	7	29.5256	29.9306	29.3096	30.8397	30.628	30.5434
ATAD3A;ATAD3B	1.06935	0.0203763	0.00650409	Q9NVI7-2;H0Y2W2;Q9NVI7-3;Q9NVI7;Q5T9A4;Q5SV16;Q5T2N8;Q5T9A4-3;Q5T9A4-2	ATPase family AAA domain-containing protein 3A;ATPase family AAA domain-containing protein 3B	9	26.5966	26.3439	25.902	27.3703	27.3935	27.2868
MPG	1.0685	0.0276957	0.00994958	A2IDA3;P29372-5;P29372-4;P29372-2;P29372	DNA-3-methyladenine glycosylase	3	23.629	24.2516	23.8621	25.0507	24.7065	25.191
SMC4	1.05955	0.479593	0.407852	E9PD53;Q9NTJ3;Q9NTJ3-2;C9JR83;C9J9E4;C9JVD8;C9J578;C9JWF0;C9IYK2;C9JJ64	Structural maintenance of chromosomes protein;Structural maintenance of chromosomes protein 4	11	26.4027	23.0475	26.565	26.3327	26.4255	26.4357
NDUFA10	1.05623	0.305397	0.230936	A0A087WXC5;E7ESZ7;O95299;O95299-2;Q8N1B9;C9J6X0;H7C2W5;H7C1Y7;H7C2X4	NADH dehydrogenase [ubiquinone] 1 alpha subcomplex subunit 10, mitochondrial	8	23.35	25.5496	23.2642	25.0836	25.09	25.159
RPL15	1.04139	0.0116022	0.00290134	P61313;E7EQV9;E7ENU7;E7EX53;P61313-2;E7ERA2	60S ribosomal protein L15;Ribosomal protein L15	12	28.7897	28.8868	28.9937	29.6338	30.0971	30.0635
RPS13	1.02913	0.0114077	0.0028217	P62277;J3KMX5;E9PS50	40S ribosomal protein S13	9	28.9151	29.0697	29.4354	30.1873	30.2111	30.1092
NOP16	1.02488	0.00764337	0.00146746	D6RIC3;A0A0C4DGU5;A0A087X2G6;Q9Y3C1;Q9Y3C1-3;Q9Y3C1-2;A0A087X1T1;D6RC60	Nucleolar protein 16	3	23.7034	23.7828	23.8611	24.8082	25.0208	24.5929
RPL34	1.01941	0.00554438	0.000842433	P49207	60S ribosomal protein L34	7	25.7155	25.5651	25.8624	26.6451	26.8804	26.6757
CIAO1	1.00662	0.0286992	0.0105233	O76071	Probable cytosolic iron-sulfur protein assembly protein CIAO1	9	24.1446	24.0165	23.7132	25.0721	24.6111	25.2109
RPL23	1.00455	0.0192667	0.00576067	P62829;C9JD32;J3KT29;B9ZVP7;J3KTJ3;J3QQT9	60S ribosomal protein L23	9	28.487	28.4808	28.8698	29.3577	29.8131	29.6804
ERH	1.0014	0.409154	0.330118	P84090;G3V279	Enhancer of rudimentary homolog	2	27.4254	24.3206	26.1827	27.047	26.8638	27.0221
DDX3X;DDX3Y	0.993741	0.00413786	0.000514109	A0A0D9SFB3;A0A0D9SG12;A0A0D9SF53;O00571;O00571-2;O15523-2;O15523;O15523-3;A0A0J9YVQ7;C9J081;A0A087WVZ1;A0A0J9YYH6;C9J8G5;B4DLA0;A0A087WX09;D6RCM4;Q9NQI0-3;Q9NQI0-2;Q9NQI0-4;Q9NQI0;H0Y960	ATP-dependent RNA helicase DDX3X;ATP-dependent RNA helicase DDX3Y	32	29.9591	29.6929	29.9891	30.8607	30.9204	30.8412
DNAJA1	0.988403	0.0468927	0.0204914	P31689;P31689-2	DnaJ homolog subfamily A member 1	10	26.5828	26.056	26.7561	27.152	27.4999	27.7081
TBL1XR1	0.980267	0.0229601	0.0077345	A0A0D9SF63;Q9BZK7;C9JLJ1;C9JCK0;C9JBN1;A0A0D9SF25;F8W9D8;C9IYU9	F-box-like/WD repeat-containing protein TBL1XR1	3	23.4198	23.6379	23.848	24.5927	24.8938	24.3601
RPL10A	0.976465	0.0501754	0.0226942	P62906	60S ribosomal protein L10a	10	28.883	29.6521	29.6315	30.5521	30.3183	30.2256
EIF3M	0.971671	0.37886	0.297643	H0YCQ8;Q7L2H7-2;Q7L2H7;J3KNJ2	Eukaryotic translation initiation factor 3 subunit M	5	22.8765	23.0395	25.0067	24.4721	23.9353	25.4303
MRPS23	0.963751	0.00741397	0.00140139	Q9Y3D9;J3QLR8	28S ribosomal protein S23, mitochondrial	5	24.7473	24.5997	24.3545	25.5674	25.5798	25.4457
RPL36	0.961173	0.00510021	0.000750915	Q9Y3U8;J3QSB5;J3KTD3	60S ribosomal protein L36	5	28.3747	28.424	28.5427	29.5223	29.2289	29.4738
MCM3	0.958598	0.145723	0.0925144	P25205;P25205-2;J3KQ69	DNA replication licensing factor MCM3	4	24.1396	23.8153	25.2295	25.3579	25.2096	25.4927
RPL32	0.956972	0.0147921	0.00397243	D3YTB1;F8W727;P62910;D3YTI8	60S ribosomal protein L32	11	27.2163	27.611	27.1979	28.1827	28.2439	28.4695
ILF2	0.953926	0.179089	0.117705	B4DY09;Q12905;X6R6Z1;A0A0A0MRL0	Interleukin enhancer-binding factor 2	2	24.426	24.2727	23.0059	25.125	24.89	24.5513
RPL7A	0.95048	0.00661531	0.00114541	P62424;Q5T8U2;Q5T8U3	60S ribosomal protein L7a	21	30.1245	30.2828	30.1371	30.938	31.1717	31.2862
RPL4	0.949774	0.0026826	0.0002413	P36578;H3BM89;H3BTP7;H3BU31	60S ribosomal protein L4	27	30.2009	30.4395	30.2993	31.2005	31.3094	31.2792
RPS24	0.942991	0.0267075	0.00940584	E7ETK0;A0A087WUS0;P62847-2;P62847-3;P62847;P62847-4	40S ribosomal protein S24	6	27.3339	27.9947	27.625	28.7193	28.5386	28.5247
DDX47	0.935692	0.0789081	0.04201	Q9H0S4-2;Q9H0S4;F5H1N9	Probable ATP-dependent RNA helicase DDX47	3	24.5358	23.4962	24.2521	25.1588	24.9363	24.9962
NOP2	0.931086	0.103904	0.0597235	A0A087WV73;P46087-3;P46087-2;P46087;P46087-4;F5GYR3;F5H5X6	Probable 28S rRNA (cytosine(4447)-C(5))-methyltransferase	4	24.5707	24.3953	23.44	24.9731	25.193	25.0331
ZNF816;ZSCAN21;ZNF525;ZNF702P;ZNF485;ZNF701;ZNF468;ZNF888;ZNF320;ZNF765;ZNF599;ZNF578;ZNF813;ZNF860;ZNF28;ZNF761;ZKSCAN7;ZNF229;ZNF808;ZFP62;ZNF845;ZNF91	0.931026	0.237227	0.167931	Q0VGE8;G3V1M0;J3KR62;J3KR51;A0A0U1RQK1;A0A087WSW4;A0A087WXT7;A0A087WVZ7;Q9H963;Q8N782;Q8NCK3-2;Q8NCK3;Q9NV72-2;Q5VIY5-2;Q9Y5A6;P0CJ79;A2RRD8;Q5VIY5;Q7L2R6;Q9NV72;Q96NL3;Q96N58;Q6ZN06;A6NHJ4;P17035-2;Q86XN6-3;Q86XN6-2;P17035;Q86XN6;Q9P0L1;Q9UJW7-2;Q9UJW7;Q8N4W9-2;Q8NB50-3;Q8NB50;Q8N4W9;Q96IR2;Q05481-2;Q05481	Zinc finger protein 816;Putative zinc finger protein 702;Zinc finger protein 525;Zinc finger protein 485;Zinc finger protein 701;Zinc finger protein 468;Zinc finger and SCAN domain-containing protein 21;Zinc finger protein 888;Zinc finger protein 320;Zinc finger protein 765;Zinc finger protein 599;Zinc finger protein 578;Zinc finger protein 813;Zinc finger protein 860;Zinc finger protein 28;Zinc …	2	23.7859	24.5813	25.1097	25.0118	26.2194	25.0387
RPL21	0.925507	0.00785478	0.00153701	P46778;M0R181;G3V1B3;M0R3I5	60S ribosomal protein L21	9	28.8506	29.2266	29.0797	30.0732	29.9033	29.957
NUP93	0.919795	0.0935803	0.0522462	H3BVG0;Q8N1F7;Q8N1F7-2;H3BMX0;H3BRI8;H3BP95;H3BM93;H3BNG7;H3BNN5;H3BV11	Nuclear pore complex protein Nup93	4	23.3057	24.2379	23.4735	24.5706	24.2991	24.907
CHD4;CHD5	0.919109	0.0390028	0.016163	F5GWX5;A0A0C4DGG9;Q14839;Q14839-2;K7EMY3;Q8TDI0;F2Z2R5;Q12873-2;Q12873;Q12873-3	Chromodomain-helicase-DNA-binding protein 4;Chromodomain-helicase-DNA-binding protein 5	5	23.656	24.3335	24.3173	25.0117	24.9311	25.1214
EIF3D	0.917182	0.0597579	0.0284208	O15371-2;O15371-3;O15371;B0QYA4;B0QYA5	Eukaryotic translation initiation factor 3 subunit D	3	24.9032	24.1347	24.8531	25.7421	25.3462	25.5542
RPL6	0.917054	0.0190341	0.00562727	Q02878;F8VZ45;U3KQR5;F8VR69;F8VZA3;F8VWR1;F8VU16	60S ribosomal protein L6	20	29.6732	29.3756	29.9255	30.4874	30.5525	30.6854
RPL3	0.915419	0.00127949	6.97104e-05	P39023;G5E9G0;H7C422;B5MCW2;H7C3M2;F8WCR1;Q92901	60S ribosomal protein L3	22	29.0779	29.2073	29.2365	30.0653	30.1347	30.068
TRIM25	0.907602	0.0487757	0.0218221	Q14258	E3 ubiquitin/ISG15 ligase TRIM25	13	25.8627	25.7798	25.8371	26.5355	27.2264	26.4406
RPL13	0.90357	0.0109453	0.00257906	P26373;P26373-2;J3QSB4;J3KS98;H3BTH3;H3BUK8	60S ribosomal protein L13	15	29.577	29.6101	29.6112	30.2343	30.6412	30.6335
TRIM28	0.900487	0.0470465	0.0206536	Q13263;Q13263-2;M0R0K9;M0R2I3;M0R3C0	Transcription intermediary factor 1-beta	15	27.0401	27.2322	27.6577	28.3753	27.8905	28.3656
RPL7	0.893715	0.008799	0.00191733	P18124;A8MUD9;C9JIJ5;C9JZ88	60S ribosomal protein L7	18	29.9171	29.6774	29.8178	30.4947	30.7912	30.8076
ARL1	0.891722	0.0783141	0.0415093	B4DZG7;P40616-2;P40616;F8W1Z8;F8VYN9	ADP-ribosylation factor-like protein 1	2	22.7508	23.7055	23.4428	24.2139	24.0115	24.3489
IGF2BP2	0.884273	0.28547	0.210824	F8W930;Q9Y6M1-1;Q9Y6M1	Insulin-like growth factor 2 mRNA-binding protein 2	2	23.9628	22.2759	24.1381	24.3766	24.3035	24.3496
RPS25	0.879775	0.00636266	0.00109417	P62851	40S ribosomal protein S25	4	28.0678	28.0167	27.8666	28.9807	28.9125	28.6972
EEF1A2	0.879547	0.627158	0.565107	Q05639	Elongation factor 1-alpha 2	18	27.2374	27.7286	23.2955	27.0926	26.8925	26.915
RPS15	0.874056	0.0608662	0.0291068	K7ELC2;P62841;K7EM56;A0A0B4J2B4;S4R417;K7EQJ5;K7EJ78;S4R456	40S ribosomal protein S15	7	28.0698	27.8304	28.612	28.8676	28.9826	29.2843
RPS11	0.8706	0.0107151	0.00249094	P62280;M0QZC5;M0R1H5;M0R1H6	40S ribosomal protein S11	12	27.6431	27.7805	27.361	28.3934	28.5085	28.4945
PSMD11	0.83906	0.00879866	0.00184471	O00231;O00231-2;J3QRY4;J3KSW3	26S proteasome non-ATPase regulatory subunit 11	11	26.0051	26.1371	26.2796	27.0449	26.8156	27.0785
MRPS2	0.834085	0.286362	0.212495	Q5T8A0;Q9Y399	28S ribosomal protein S2, mitochondrial	5	24.1896	23.0719	24.9784	25.0391	24.7067	24.9964
PSMD2	0.831362	0.00288314	0.000271674	Q13200;Q13200-3;Q13200-2;C9JPC0;H7C1H2;H7C2Q3;F8WBS8	26S proteasome non-ATPase regulatory subunit 2	35	29.1363	28.9792	28.9956	29.8629	29.7888	29.9535
PYCR2	0.828836	0.0292353	0.0109503	A0A087WTV6;Q96C36;J3KR12;A0A087WZR9	Pyrroline-5-carboxylate reductase 2	3	23.517	23.8375	23.9816	24.8382	24.4147	24.5698
RPL22L1	0.828082	0.0111194	0.0027242	C9JYQ9;H0Y8C2;Q6P5R6	60S ribosomal protein L22-like 1	1	23.8194	23.8127	24.0096	24.6065	24.9236	24.5959
H1FX	0.824084	0.054691	0.0251875	Q92522	Histone H1x	5	26.0231	25.6129	25.3212	26.7152	26.3353	26.3789
GNPNAT1	0.815861	0.180329	0.119157	Q96EK6;G3V5E4;G3V4W4	Glucosamine 6-phosphate N-acetyltransferase	5	25.172	24.6254	23.773	25.2661	25.474	25.2779
RPL13A;RPL13a	0.815819	0.0198874	0.00609037	P40429;M0QYS1;Q8J015;Q6NVV1;M0QZU1;A0A096LPE0	60S ribosomal protein L13a	9	27.5694	27.7657	27.6905	28.234	28.5112	28.7279
HSPA5	0.810644	0.00121246	5.14116e-05	P11021	78 kDa glucose-regulated protein	32	30.5335	30.6053	30.4611	31.322	31.3386	31.3712
MAD2L1	0.805139	0.224989	0.157413	Q13257;Q13257-2	Mitotic spindle assembly checkpoint protein MAD2A	4	23.3018	24.6866	23.3073	24.6111	24.4682	24.6319
POLR1A	0.802985	0.0688642	0.0343104	B9ZVN9;O95602;F2Z3I7	DNA-directed RNA polymerase;DNA-directed RNA polymerase I subunit RPA1	7	23.8222	23.438	23.4765	23.9863	24.4006	24.7588
RPL5	0.802484	0.00163035	0.000104583	P46777;Q5T7N0	60S ribosomal protein L5	10	29.2724	29.1328	29.1691	29.9653	29.9602	30.0563
RPLP2	0.798831	0.0042783	0.000574471	P05387;H0YDD8	60S acidic ribosomal protein P2	9	30.3037	30.393	30.4561	31.1646	31.0773	31.3074
DDX21	0.792938	0.002939	0.000302592	Q9NR30-2;Q9NR30	Nucleolar RNA helicase 2	13	26.7958	26.9446	26.8559	27.578	27.6414	27.7557
LMNB2	0.786315	0.409534	0.33139	J9JID7;Q03252	Lamin-B2	8	23.4041	23.4496	25.3503	24.2696	24.9718	25.3215
EIF4A3	0.776705	0.0286525	0.010462	P38919;I3L3H2	Eukaryotic initiation factor 4A-III;Eukaryotic initiation factor 4A-III, N-terminally processed	20	28.0454	27.9708	27.5075	28.565	28.6194	28.6693
RPS18	0.772406	0.0178053	0.00513817	P62269;A0A0G2JQH2;Q5GGW2;J3JS69	40S ribosomal protein S18	12	28.022	27.7909	27.9308	28.4689	28.8898	28.7022
PSMD4	0.768703	0.0745977	0.0384851	Q5VWC4;P55036;A6PVX3;P55036-2;H0Y3Y9;A2A3N6;H0Y561	26S proteasome non-ATPase regulatory subunit 4	6	26.2296	26.4537	25.6456	27.0298	26.7732	26.8321
DCTN1;DKFZp686E0752	0.757535	0.00566174	0.000926952	E7EX90;Q14203-3;Q14203-4;Q14203-6;Q14203;Q14203-5;Q14203-2;Q6AWB1;E7EWF7;C9JZA4;C9JTE5;C9JJN7;C9JJD0;C9JKG6;E9PCY0	Dynactin subunit 1	10	24.4622	24.2699	24.1938	25.1214	25.0685	25.0086
CAMK2G	0.746423	0.01702	0.00488209	Q5SWX3;A0A0A0MS52;A0A0A0MT11;Q13555-10;Q13555-3;Q13555-5;Q13555-4;Q13555-7;Q13555-9;Q13555-2;Q13555-8;Q13555;Q13555-6;Q8WU40;H0Y6G2	Calcium/calmodulin-dependent protein kinase type II subunit gamma	4	25.3411	25.4184	25.7269	26.3618	26.1684	26.1954
TNS1	0.745874	0.166576	0.1085	A0A087WWW7;E9PGF5;E9PF55;Q9HBL0;H0Y4U1;E7ERH1	Tensin-1	6	24.2617	24.2714	23.2182	24.4879	24.6867	24.8144
RPS14	0.745619	0.009038	0.0019907	P62263;E5RH77;H0YB22	40S ribosomal protein S14	10	29.3146	29.6419	29.4638	30.1338	30.2557	30.2675
CASP8	0.744734	0.0487757	0.0219462	E7EQ01;E7EVN1;E7ETB7;E7EQ06;A0A0A0MS31;Q14790-6;Q14790-5;Q14790-8;Q14790-7;Q14790-3;Q14790-2;Q14790;Q14790-4;Q14790-9	Caspase-8;Caspase-8 subunit p18;Caspase-8 subunit p10	2	23.9386	23.2817	23.5784	24.4739	24.2108	24.3481
MYL12A;MYL12B;MYL9	0.739994	0.298185	0.224008	J3QRS3;P19105;O14950;J3KTJ1;P24844	Myosin regulatory light chain 12A;Myosin regulatory light chain 12B;Myosin regulatory light polypeptide 9	4	24.2394	24.0645	25.6548	25.3388	25.6004	25.2394
AP3D1	0.73083	0.272094	0.199605	O14617-3;O14617-2;O14617;O14617-5;O14617-4;K7ELX8	AP-3 complex subunit delta-1	4	24.242	23.7513	22.7059	24.4022	24.4822	24.0073
NSUN2	0.726646	0.0059425	0.000979917	Q08J23;Q08J23-2;Q08J23-3;A0A140T9Y7	tRNA (cytosine(34)-C(5))-methyltransferase	19	27.4109	27.5807	27.3916	28.201	28.2821	28.0802
NAP1L1	0.71869	0.423157	0.344905	H0YHC3;F8W020;F8W118;F8VXI6;F8VUX1;F8VY35;F8VV59;B7Z9C2;F8W0J6;F5H4R6;H0YIV4;P55209-3;P55209-2;P55209;F8VRJ2;H0YH88;F8W543;E9PNW0;E9PJJ2;E9PS34;E9PNJ7;A8MXH2;F8VVB5;E9PKT8;C9J6D1;C9JZI7;Q99733;Q99733-2	Nucleosome assembly protein 1-like 1	3	24.24	25.5269	26.5591	26.1014	26.1598	26.2208
CNP	0.713143	0.349464	0.268375	P09543-2;P09543;K7ERC4	2,3-cyclic-nucleotide 3-phosphodiesterase	5	24.8427	23.1098	24.5897	24.8724	24.6845	25.1248
ENAH	0.71258	0.723176	0.672068	Q8N8S7-3;Q8N8S7-2;Q8N8S7;A0A0U1RRM6;A0A075B6E5;A0A0U1RQP7	Protein enabled homolog	9	24.7019	24.3409	24.1171	22.5373	24.8578	27.9024
G3BP1	0.703227	0.0551683	0.0255373	Q13283;E5RIZ6;E5RIF8;E5RH42;E5RJU8;Q13283-2;E5RI46	Ras GTPase-activating protein-binding protein 1	6	25.6532	25.6039	26.0489	26.715	26.2117	26.489
EIF2A	0.697077	0.00799395	0.00160067	F8WAE5;Q9BY44-3;Q9BY44;Q9BY44-4;Q9BY44-2;H7C5R5;C9IZE1;H7C5Q3;F8WF18;F8WAT3	Eukaryotic translation initiation factor 2A;Eukaryotic translation initiation factor 2A, N-terminally processed	18	27.9549	28.0071	27.9781	28.8546	28.5589	28.6179
TIMM23;TIMM23B	0.697041	0.505027	0.43305	O14925;B4DDK6;Q5SRD1	Mitochondrial import inner membrane translocase subunit Tim23;Putative mitochondrial import inner membrane translocase subunit Tim23B	4	26.5257	25.566	23.8025	26.0468	26.0827	25.8558
RBM8A	0.681993	0.188068	0.1256	Q9Y5S9-2;Q9Y5S9;A0A0J9YW13	RNA-binding protein 8A	2	24.1895	23.658	23.2147	23.9463	24.542	24.62
NCL	0.673507	0.0147101	0.00391652	P19338;H7BY16	Nucleolin	22	29.6466	29.9151	29.9802	30.6129	30.4561	30.4934
HNRNPA1;HNRNPA1L2	0.66974	0.110073	0.0645659	F8W6I7;P09651-3;P09651-2;P09651;F8VZ49;F8VTQ5;F8VYN5;H0YH80;Q32P51;F8W646	Heterogeneous nuclear ribonucleoprotein A1;Heterogeneous nuclear ribonucleoprotein A1, N-terminally processed;Heterogeneous nuclear ribonucleoprotein A1-like 2	10	26.3163	25.5266	26.1684	26.4671	26.7341	26.8192
DDX56	0.668039	0.03543	0.01425	H7C3E9;Q9NY93-2;Q9NY93;F8WDT8;G3V0G3;F8WEI3;H7BZN7	Probable ATP-dependent RNA helicase DDX56	3	23.7416	24.2351	23.9551	24.7862	24.5351	24.6147
NIPSNAP1	0.666241	0.479593	0.407431	Q9BPW8;C9JDV8;H7C2U6;F8WCR5	Protein NipSnap homolog 1	4	23.4804	25.5625	25.6935	25.4688	25.5525	25.7139
RPL30	0.647137	0.117	0.0693183	E5RI99;P62888;A0A0B4J213;E5RJH3;A0A0C4DH44	60S ribosomal protein L30	7	27.8397	28.2369	28.2354	29.1323	28.3475	28.7736
PSMD3	0.63947	0.03543	0.0142722	O43242;O43242-2	26S proteasome non-ATPase regulatory subunit 3	13	26.7397	26.5888	27.0176	27.27	27.4153	27.5792
RPL27A	0.630298	0.0674029	0.0334236	E9PLL6;P46776;E9PJD9;E9PLX7	60S ribosomal protein L27a	7	28.3653	28.8775	28.3496	28.9703	29.2661	29.247
HNRNPA3	0.628571	0.463082	0.388902	P51991-2;P51991	Heterogeneous nuclear ribonucleoprotein A3	5	25.2907	25.4739	23.45	25.3955	25.2201	25.4846
RPL14	0.616028	0.0629636	0.030629	E7EPB3;P50914	60S ribosomal protein L14	6	28.3478	28.449	28.7809	28.8999	29.1587	29.3671
HNRNPM	0.615288	0.0460813	0.019974	P52272-2;P52272;A0A087X0X3;M0R019;M0R2T0;M0QZM1;M0R2I7;M0QYQ7;M0R0N3;M0QY96;M0R0Y6;M0QYL3	Heterogeneous nuclear ribonucleoprotein M	24	28.9795	28.8036	29.353	29.6918	29.6078	29.6823
THRAP3	0.611853	0.409154	0.329697	Q9Y2W1	Thyroid hormone receptor-associated protein 3	9	27.5154	26.6227	25.6302	27.0284	27.2453	27.3301
RPS15A	0.603492	0.0458814	0.0197793	P62244;I3L3P7;I3L246;H3BN98;H3BV27;H3BT37;I3L303;H3BVC7	40S ribosomal protein S15a	8	28.5977	29.072	28.6819	29.4283	29.2573	29.4763
RPS19	0.599356	0.00681538	0.0011961	P39019;M0R2L9;M0QXK4;M0QYF7;M0R140;A0A075B6E2	40S ribosomal protein S19	11	27.4779	27.3742	27.2625	28.0414	27.9608	27.9105
ODR4	0.588644	0.320543	0.244655	Q5SWX8-3;Q5SWX8-4;Q5SWX8;Q5SWX8-2	Protein odr-4 homolog	2	22.7147	23.8272	23.8316	23.8085	23.8442	24.4867
ABCF2	0.588533	0.145529	0.0920484	Q9UG63;Q9UG63-2;C9JHK9;C9JZV3	ATP-binding cassette sub-family F member 2	4	25.3941	24.5312	24.7579	25.4416	25.3933	25.6139
GNB2;GNB4;GNB1	0.58683	0.519501	0.449745	C9JZN1;C9JIS1;C9JXA5;Q9HAV0;P62879;E7EP32;C9JD14;B1AKQ8;F6X3N5;F6UT28;P62873-2;P62873;H7C5J5;F5H8J8;F5H100;F5H0S8;E9PCP0;P62879-2;P16520-2;P16520	Guanine nucleotide-binding protein subunit beta-4;Guanine nucleotide-binding protein G(I)/G(S)/G(T) subunit beta-2;Guanine nucleotide-binding protein G(I)/G(S)/G(T) subunit beta-1	4	23.512	24.389	25.9108	25.1691	25.2412	25.1619
SDF2L1	0.583444	0.647268	0.586277	Q9HCN8	Stromal cell-derived factor 2-like protein 1	3	23.3251	26.1402	26.3962	25.7343	25.8629	26.0146
RPLP0;RPLP0P6	0.5808	0.0385719	0.0159012	P05388;F8VWS0;P05388-2;F8VU65;F8VW21;F8VPE8;G3V210;F8VQY6;F8VRK7;F8VZS0;Q8NHW5;F8VWV4;F8VS58;F8W1K8	60S acidic ribosomal protein P0;60S acidic ribosomal protein P0-like	14	29.9369	30.0941	29.6289	30.5566	30.4507	30.3951
WRN	0.577998	0.31435	0.238817	Q14191	Werner syndrome ATP-dependent helicase	2	22.8989	24.2847	23.2723	24.0504	24.1679	23.9715
RPL36A;RPL36A-HNRNPH2	0.575994	0.232912	0.164328	J3KQN4;P83881;H0Y5B4;H7BZ11;H7BY91;H0Y3V9	60S ribosomal protein L36a	8	23.8329	23.3367	23.383	23.5276	24.5467	24.2063
ADSS	0.569573	0.386996	0.306661	P30520	Adenylosuccinate synthetase isozyme 2	5	25.723	24.4621	26.0589	26.0224	25.9526	25.9777
FBXL18	0.56686	0.353697	0.272876	H0Y6I6;Q96ME1-2;Q96ME1-4;Q96ME1;Q96ME1-3	F-box/LRR-repeat protein 18	4	22.9053	23.7542	23.5566	23.5011	23.7243	24.6912
PLEK2	0.562171	0.570704	0.504828	Q9NYT0;H0YIZ5;H0YJ64;G3V337	Pleckstrin-2	5	26.7242	26.2881	24.25	26.3361	26.4663	26.1464
PSMB5	0.562026	0.419371	0.340832	P28074;H0YJM8;P28074-3;P28074-2	Proteasome subunit beta type-5	3	23.7073	25.0835	23.4167	24.7919	24.551	24.5506
MAP4	0.554491	0.369174	0.28873	H0Y2V1;H7C4C5;F8W9U4;E7EVA0;P27816-5;P27816-4;P27816-2;P27816-6;P27816;B5MEG9	Microtubule-associated protein;Microtubule-associated protein 4	2	24.1453	22.9402	23.4653	23.7654	24.6513	23.7976
SMARCE1	0.551855	0.0349446	0.013912	H7C048;K7EMQ8;J3QKS7;B4DGM3;Q969G3-6;Q969G3-5;Q969G3-3;Q969G3-2;Q969G3-4;Q969G3	SWI/SNF-related matrix-associated actin-dependent regulator of chromatin subfamily E member 1	3	23.9315	23.5946	23.8754	24.4495	24.1915	24.416
MRPL12	0.539617	0.142692	0.08975	B4DLN1;P52815;F6QW41		8	26.3322	25.7273	26.2224	26.9241	26.5819	26.3948
HNRNPC	0.538357	0.00377187	0.000453157	G3V576;G3V4W0;B4DY08;B2R5W2;G3V4C1;G3V2Q1;P07910-2;P07910;P07910-4;P07910-3;G3V555;G3V5V7;G3V575;G3V2D6;G3V5X6;G3V3K6;G3V251;B4DSU6;P0DMR1;B7ZW38;A0A0G2JPF8;A0A0G2JNQ3;O60812;B2RXH8;G3V4M8;G3V2H6	Heterogeneous nuclear ribonucleoproteins C1/C2	7	26.9689	27.0424	26.9328	27.5618	27.441	27.5565
NPM1	0.53679	0.124113	0.076086	P06748-2;P06748;P06748-3;E5RI98;E5RGW4	Nucleophosmin	12	27.8648	27.2576	27.7998	27.9846	28.157	28.391
RPL11	0.53185	0.0545086	0.0250393	P62913;P62913-2;Q5VVC8;Q5VVC9	60S ribosomal protein L11	12	29.4839	29.0477	29.3517	29.6711	29.8662	29.9415
HNRNPA2B1	0.52815	0.122862	0.0749616	P22626-2;P22626;A0A087WUI2	Heterogeneous nuclear ribonucleoproteins A2/B1	14	27.7067	27.2183	27.8187	27.8669	28.2431	28.2181
CYC1	0.52199	0.465679	0.392774	P08574	Cytochrome c1, heme protein, mitochondrial	3	24.4392	24.4673	22.8294	24.32	24.4305	24.5514
RPL37A	0.512138	0.242523	0.171966	P61513;C9J4Z3;Q6P4E4;E9PEL3;G5E9R3;M0R0A1;M0R2L6;A6NKH3	60S ribosomal protein L37a	5	24.5019	24.9783	24.0278	24.9952	24.7818	25.2674
SFPQ	0.511142	0.292576	0.217795	P23246;P23246-2;H0Y9K7;H0Y9U2	Splicing factor, proline- and glutamine-rich	14	28.2912	28.0693	27.7522	28.103	28.391	29.1521
DDX17	0.50388	0.000615565	1.37759e-05	H3BLZ8;Q92841;Q92841-1;Q92841-3;Q92841-2;A0A0U1RQJ0	Probable ATP-dependent RNA helicase DDX17	30	28.996	29.0334	29.0373	29.497	29.5402	29.5413
SLC3A2	0.490409	0.363379	0.282913	F5GZS6;J3KPF3;P08195-2;P08195-3;P08195;P08195-4;F5H867;F5H0E2;F5GZI0;H0YFS2	4F2 cell-surface antigen heavy chain	4	22.9563	23.8627	23.9045	23.5983	24.1592	24.4372
PPP1R8	0.488029	0.0799871	0.0429613	Q12972;A0A0A0MT09;Q12972-2	Nuclear inhibitor of protein phosphatase 1;Activator of RNA decay	3	23.7406	23.7901	23.5163	24.341	23.8843	24.2858
LRRC47	0.485589	0.206316	0.141189	Q8N1G4	Leucine-rich repeat-containing protein 47	3	23.8121	24.1099	23.804	24.7659	24.4863	23.9306
RPL38	0.477732	0.00235626	0.000183172	P63173;J3KT73;J3QL01;J3KSP2	60S ribosomal protein L38	5	29.6282	29.7002	29.7081	30.1523	30.1151	30.2023
RPS16	0.472981	0.00544079	0.000820283	P62249;M0R210;M0R3H0;M0R1M5;A0A087WZ27;M0QX76;Q6IPX4	40S ribosomal protein S16	11	28.9251	28.9061	28.9223	29.3326	29.4942	29.3456
ECM1	0.465383	0.605307	0.543877	Q16610-2;Q16610;Q16610-4;Q16610-3	Extracellular matrix protein 1	3	25.2741	23.7782	24.7033	26.1052	24.2468	24.7997
CAD	0.450812	0.0608672	0.029179	F8VPD4;P27708;H7C2E4;H7C3Z5;H7BZB3	CAD protein;Glutamine-dependent carbamoyl-phosphate synthase;Aspartate carbamoyltransferase;Dihydroorotase	50	29.7053	29.7949	30.0318	30.4356	30.1161	30.3328
DNMT1	0.42974	0.418476	0.33919	P26358;P26358-2;K7ENW7;P26358-3;K7EJL0	DNA (cytosine-5)-methyltransferase 1	7	23.633	24.9485	24.0174	24.5008	24.6586	24.7288
TRA2B	0.426214	0.253129	0.181275	P62995-3;P62995;H7C2L4;H7BXF3	Transformer-2 protein homolog beta	2	24.4417	23.5505	24.0098	24.3169	24.4532	24.5107
ABHD14B	0.413462	0.480227	0.408957	Q96IU4;B4DQI4;F8W9U3;Q96IU4-2	Alpha/beta hydrolase domain-containing protein 14B	4	26.2204	26.3937	27.6106	27.3542	27.0366	27.0742
DPM1	0.409248	0.0828839	0.0449076	Q5QPK2;H0Y368;O60762;Q5QPJ9	Dolichol-phosphate mannosyltransferase subunit 1	8	26.8939	27.1644	27.2715	27.6806	27.3832	27.4937
BCLAF1	0.405766	0.0526249	0.02405	E9PJA7;E9PK09;E9PQN2;E9PKI6;E9PK91;Q9NYF8-4;Q9NYF8-3;Q9NYF8-2;Q9NYF8	Bcl-2-associated transcription factor 1	3	24.1606	24.2107	24.3156	24.4248	24.727	24.7523
RPS27L	0.400188	0.13617	0.0851666	H0YMV8;Q71UM5;C9JLI6	40S ribosomal protein S27;40S ribosomal protein S27-like	4	26.7178	26.8855	26.4066	27.1048	26.8717	27.234
RPS29	0.393907	0.374605	0.293419	P62273;A0A087WTT6;P62273-2	40S ribosomal protein S29	3	26.7543	26.3681	26.062	26.2758	27.0783	27.012
DPYSL3	0.391285	0.234635	0.16582	Q14195-2;H0YBT4;Q14195	Dihydropyrimidinase-related protein 3	5	23.394	24.042	24.0138	24.3677	24.044	24.2118
EFTUD2	0.388556	0.120534	0.0727963	Q15029-2;Q15029-3;Q15029;K7EP67;K7EJ74;K7EIT3	116 kDa U5 small nuclear ribonucleoprotein component	7	24.7259	25.2176	25.1742	25.4159	25.3774	25.4901
PFKL	0.386836	0.103154	0.0588064	P17858;P17858-2	ATP-dependent 6-phosphofructokinase, liver type	10	26.3825	26.5659	26.0831	26.8193	26.6759	26.6967
DSTN	0.376905	0.744453	0.696109	P60981;F6RFD5;P60981-2	Destrin	7	27.0112	26.6765	24.1892	26.5552	26.1668	26.2856
SUCLG1	0.366996	0.548075	0.479	P53597	Succinyl-CoA ligase [ADP/GDP-forming] subunit alpha, mitochondrial	5	25.0632	23.6383	24.6994	24.4407	25.0195	25.0417
SBDS	0.358093	0.0734128	0.0376144	A0A087X020;Q9Y3A5;F8WE72	Ribosome maturation protein SBDS	11	26.0247	25.9164	25.8999	26.1375	26.2648	26.5129
RPL12	0.354365	0.246541	0.175686	P30050;P30050-2	60S ribosomal protein L12	8	28.4971	28.8794	28.1415	28.8146	28.9251	28.8413
TRIM32	0.349554	0.286892	0.213226	Q13049;Q5JVY0	E3 ubiquitin-protein ligase TRIM32	4	24.6703	25.1022	24.7404	25.5766	24.9802	25.0048
RTCB	0.341082	0.063044	0.0308033	Q9Y3I0	tRNA-splicing ligase RtcB homolog	18	28.1908	28.3134	28.4132	28.6434	28.5064	28.7909
OTUB1	0.338511	0.406247	0.324424	F5GYN4;J3KR44;Q96FW1;F5H6Q1;F5GYJ8;F5H3F0;Q96FW1-2	Ubiquitin thioesterase OTUB1	9	29.2382	29.8865	30.0785	29.9477	29.8764	30.3946
NARS	0.338336	0.0753618	0.0394118	O43776;K7EQ35;K7EIU7;O43776-2;K7EJ19;K7EPK2;K7EMQ6	Asparagine--tRNA ligase, cytoplasmic	17	28.7594	28.6153	28.8903	29.1707	28.9346	29.1747
METAP1	0.338031	0.663936	0.605285	P53582;H0Y9L0;D6RF24;H0Y955	Methionine aminopeptidase 1	3	24.6322	24.3726	22.7121	24.2343	24.1625	24.3342
NONO	0.329168	0.472347	0.400577	Q15233;Q15233-2;C9JYS8;H7C367;C9IZL7;C9J4X2	Non-POU domain-containing octamer-binding protein	12	27.8533	27.5543	27.0857	27.4213	27.7214	28.338
NSF	0.31946	0.670291	0.611867	I3L0N3;P46459-2;P46459;I3L2G1;I3L0L3;K7EQD6	Vesicle-fusing ATPase	6	23.6049	25.2082	25.4433	25.1563	24.9433	25.1152
FDPS	0.317829	0.712619	0.660579	P14324-2;P14324;A0A087X1D8;A0A087WVN4;A0A087WTP2;A0A087X090	Farnesyl pyrophosphate synthase	5	25.1966	27.278	26.9888	27.1075	26.5433	26.7661
CARHSP1	0.316828	0.384662	0.304014	Q9Y2V2	Calcium-regulated heat stable protein 1	2	23.4353	23.3182	24.0492	23.7322	24.2028	23.8182
TUBB3	0.310902	0.14896	0.0949201	Q13509;A0A0B4J269;Q13509-2;G3V2A3;G3V5W4;G3V2R8;G3V3R4;G3V2N6;G3V542;G3V3J6;G3V3W7	Tubulin beta-3 chain	22	27.5383	27.3438	27.3405	27.5067	27.9454	27.7031
RPS27	0.310712	0.0565794	0.0263904	P42677;Q5T4L4;C9J1C5	40S ribosomal protein S27	5	29.1518	29.0255	29.2291	29.3885	29.3678	29.5821
VIM	0.309783	0.156629	0.100545	P08670;B0YJC4;B0YJC5;Q5JVS8;H7C5W5;P41219;P41219-2;P17661;P14136-3;P14136;P14136-2;K7EKH6;F8W835;E7EMV2;E7ESP9;P07197-2;P07196;P07197	Vimentin	45	31.9284	31.7013	31.452	31.908	32.0516	32.0514
SNRNP200	0.299414	0.356561	0.276263	O75643;O75643-2;B4E0P5	U5 small nuclear ribonucleoprotein 200 kDa helicase	19	26.7804	26.3956	26.9677	26.8252	26.8683	27.3486
ZC3H4	0.290506	0.719988	0.668257	M0QY97;Q9UPT8	Zinc finger CCCH domain-containing protein 4	2	25.0076	23.1045	23.8191	23.9485	23.9946	24.8596
RECQL	0.2898	0.180612	0.119557	P46063;F5H2L2;F8WA66;F8WD97;F5H4P4;F5H3W0;F5GYB7	ATP-dependent DNA helicase Q1	16	28.0214	27.9575	27.8454	28.3734	27.9564	28.3639
RNH1	0.284271	0.261189	0.188893	P13489;H0YCR7;E9PMJ3;E9PLZ3;E9PIM9;E9PIK5;E9PMN0;E9PMA9;E9PR82;E9PMI1	Ribonuclease inhibitor	19	27.8821	27.9271	27.4094	28.1573	27.921	27.9931
CYB5R3	0.275389	0.766748	0.722495	P00387-2;P00387;P00387-3;B1AHF3	NADH-cytochrome b5 reductase 3;NADH-cytochrome b5 reductase 3 membrane-bound form;NADH-cytochrome b5 reductase 3 soluble form	6	26.1674	24.3316	26.0458	25.7085	25.1189	26.5436
PSMD6	0.273926	0.504742	0.432211	Q15008-3;Q15008-2;Q15008;Q15008-4;H7C531;C9J0E9	26S proteasome non-ATPase regulatory subunit 6	2	23.9431	22.9862	23.4768	23.4511	23.8333	23.9436
MCM5	0.268759	0.124113	0.0760324	P33992;B1AHB1;B1AHB2;B1AHA9	DNA replication licensing factor MCM5	21	28.2654	28.3946	28.3956	28.8285	28.5004	28.533
LARP4	0.263384	0.309819	0.23501	Q71RC2;Q71RC2-4;Q71RC2-7;Q71RC2-3;Q96J85;Q71RC2-5;Q71RC2-2;Q71RC2-6;Q6P4E2;X6RLN4;Q8TBL5;A0A087WTL9;F8W1I4;F8W1Z5;F8VY40;E5RHZ8	La-related protein 4	11	26.859	26.7218	26.2633	26.7963	26.853	26.985
FEN1	0.262826	0.0786949	0.0418038	P39748;P39748-2;I3L3E9;F5H1Y3	Flap endonuclease 1	9	28.1372	28.2868	28.0802	28.5557	28.3424	28.3945
RPLP1	0.256271	0.556438	0.490242	P05386	60S acidic ribosomal protein P1	3	29.3106	28.6696	29.7618	29.7315	29.3448	29.4345
RUVBL2	0.251415	0.468737	0.396963	Q9Y230;Q9Y230-2;M0R0Y3;X6R2L4;M0QXI6;M0R0Z0	RuvB-like 2	8	26.1774	26.7041	27.073	26.9967	26.9002	26.8118
PAPSS1	0.250016	0.349414	0.267925	O43252	Bifunctional 3-phosphoadenosine 5-phosphosulfate synthase 1;Sulfate adenylyltransferase;Adenylyl-sulfate kinase	11	26.488	26.2274	26.7269	26.4734	26.8229	26.8961
MSH6	0.248285	0.352512	0.271547	P52701;A0A087WWJ1;P52701-4;P52701-2;P52701-3;C9JH55;C9J8Y8;C9J7Y7;U3KQ72;F8WAX8;A0A087WYT6	DNA mismatch repair protein Msh6	10	25.9198	25.9742	26.446	26.5253	26.1795	26.3798
DCTN2	0.242496	0.579303	0.517893	Q13561;Q13561-3;Q13561-2;H0YI98;F8W1I6;F8VW18;H0YHL1;F8VX93;F8VRV7	Dynactin subunit 2	6	25.1974	25.9757	26.2535	26.1084	25.8002	26.2454
SLIRP	0.241502	0.553993	0.486783	A0A087WUN7;H0YJ40;G3V4X6;G3V2S9;Q9GZT3-2;Q9GZT3;H0YJW7;H0YJI1;H0YJ07;H0YJU7	SRA stem-loop-interacting RNA-binding protein, mitochondrial	3	25.9309	25.2947	25.7384	25.4027	26.2414	26.0444
KTN1	0.235116	0.270381	0.19777	Q86UP2-2;Q86UP2-4;Q86UP2;Q86UP2-3;G3V4Y7;G3V5G2;H0YJZ8;H0YJP2;B7Z6P3	Kinectin	7	24.7892	25.0597	25.0444	25.1011	25.0505	25.4471
MSH2	0.231776	0.406027	0.32377	P43246;V9H019;E9PHA6;P43246-2;A0A087X1E7;A0A087X078;V9H015;V9H0B2;C9J809	DNA mismatch repair protein Msh2	9	26.4958	26.0447	26.3672	26.6164	26.2317	26.7549
FXR1	0.216028	0.205279	0.139996	B4DXZ6;P51114-2;P51114;E7EU85;E9PFF5;P51114-3;C9JZE0;C9JY20;C9IZ22;C9JAJ4;C9J5B4	Fragile X mental retardation syndrome-related protein 1	8	26.4131	26.2904	26.3773	26.7887	26.4097	26.5305
POLDIP3	0.215106	0.0983722	0.0552692	F6VRR5;Q9BY77-2;Q9BY77;Q8WUT1;F8WCX5;Q6R954;F8WEE2	Polymerase delta-interacting protein 3	6	25.2368	25.41	25.2815	25.4675	25.6469	25.4592
KPNA6;KPNA5	0.214567	0.350144	0.26931	O60684;Q5TFJ7;O15131;C9JYI4;S4R3E5;H0Y3K0	Importin subunit alpha-7;Importin subunit alpha-6	8	26.22	25.98	26.5437	26.4956	26.5032	26.3886
PYCR1	0.209661	0.401865	0.319978	P32322;P32322-3;E2QRB3;P32322-2;J3KQ22;J3QL24;J3QLK9;J3QL23;J3QL32;J3QKT4;J3QR88;J3KTA8;J3QKT3;J3QRZ0;J3KSA9	Pyrroline-5-carboxylate reductase 1, mitochondrial;Pyrroline-5-carboxylate reductase	11	27.8082	27.4495	27.3289	27.5067	27.8511	27.8578
RPL22	0.202214	0.397271	0.315851	P35268;K7ERI7;K7EP65;K7EKS7;K7ELC4;K7EMH1;K7EJT5	60S ribosomal protein L22	6	28.6213	28.9743	28.3993	28.8155	28.979	28.8071
RBM14	0.200616	0.354456	0.273879	Q96PK6;Q96PK6-2;A0A0A6YYI9;F8WDX3;A0A0A0MSL8;B8ZZ74;Q96PK6-3;Q96PK6-4	RNA-binding protein 14	12	26.9751	27.0175	26.5645	26.9518	27.1738	27.0334
MAGEA4	0.199379	0.463669	0.389941	P43358;C9JZJ5;C9J9C2;C9JK50;C9JIR1;P43355;P43361;P43363;Q3SYA6;Q8TD91-2;A0A0A0MSA3;O60732-2;P43362;A2A368;A8MXT2;Q96M61;O15480;O60732	Melanoma-associated antigen 4	8	26.8141	27.0761	27.4992	27.3122	27.244	27.4314
DPYSL2	0.193825	0.823424	0.782689	Q16555-2;Q16555;E5RFU4	Dihydropyrimidinase-related protein 2	5	24.1305	25.0205	22.7637	24.2082	24.1846	24.1034
FASN	0.192115	0.0571543	0.0267321	P49327;A0A0U1RQF0;A0A0U1RRG3;J3KTF0	Fatty acid synthase;[Acyl-carrier-protein] S-acetyltransferase;[Acyl-carrier-protein] S-malonyltransferase;3-oxoacyl-[acyl-carrier-protein] synthase;3-oxoacyl-[acyl-carrier-protein] reductase;3-hydroxyacyl-[acyl-carrier-protein] dehydratase;Enoyl-[acyl-carrier-protein] reductase;Oleoyl-[acyl-carrier-protein] hydrolase	92	31.8769	31.8948	31.8889	32.1393	31.9673	32.1303
KPNA3	0.191153	0.561202	0.495101	O00505;H0Y4S9	Importin subunit alpha-4	5	25.0445	25.1582	24.5962	24.8019	25.1154	25.4551
HNRNPUL1	0.190734	0.556186	0.489365	A0A0A0MRA5;B7Z4B8;Q9BUJ2-4;Q9BUJ2-2;Q9BUJ2;M0QYZ0;Q9BUJ2-3;M0R3F1;M0R203;M0QZV6;M0R0K8;M0QYI8;M0QYM5	Heterogeneous nuclear ribonucleoprotein U-like protein 1	5	23.7035	23.4126	24.1605	23.7058	24.0263	24.1166
MRTO4	0.189339	0.712619	0.659967	Q9UKD2	mRNA turnover protein 4 homolog	2	24.2258	24.0649	23.1044	23.6337	24.0374	24.292
PRDX5	0.187043	0.79264	0.747827	P30044-2;P30044;P30044-3;P30044-4	Peroxiredoxin-5, mitochondrial	4	25.6785	24.1001	25.7181	25.4916	25.1483	25.418
RP9	0.180628	0.712619	0.660182	Q8TA86;C9J6V2	Retinitis pigmentosa 9 protein	4	25.0682	23.9524	25.0285	25.0628	24.693	24.8353
SLC25A3	0.180457	0.457199	0.381669	Q00325-2;Q00325;F8VVM2;F8VWQ0;F8VZL5;F8VWR4	Phosphate carrier protein, mitochondrial	9	27.8037	27.2511	27.598	27.5811	27.7266	27.8864
NHP2L1	0.177633	0.428181	0.353035	B1AHD1;P55769	NHP2-like protein 1;NHP2-like protein 1, N-terminally processed	5	25.4905	25.5879	25.3666	25.4761	25.531	25.9709
PFKP	0.171966	0.002939	0.000304631	Q01813;Q01813-2;B1APP6;B1APP8;H0Y757;Q5VSR5;V9GYV7;V9GY25;H0Y3Y3	ATP-dependent 6-phosphofructokinase, platelet type	21	27.9356	27.93	27.9335	28.1334	28.0849	28.0967
MTHFD1L	0.166536	0.497442	0.424202	A0A087WVM4;B7ZM99;Q6UB35;H0Y327;Q6UB35-2;Q4VXM0;Q5JYA8;Q5JYA3;Q4VXM1;Q4VXV2	Monofunctional C1-tetrahydrofolate synthase, mitochondrial	15	26.5495	26.5351	26.5499	26.8963	26.3369	26.9009
AIMP2	0.166339	0.799877	0.756559	Q13155;F8W950;A8MU58;F8WCL2	Aminoacyl tRNA synthase complex-interacting multifunctional protein 2	6	25.3436	24.0821	25.6888	25.158	25.4179	25.0376
PYCRL	0.163792	0.576712	0.513539	A0A0A0MQS1;Q53H96-2;Q53H96;B5MD87;F8WEI0	Pyrroline-5-carboxylate reductase 3	6	23.1741	23.8348	23.4485	23.4069	23.8219	23.7199
EPRS	0.153227	0.215614	0.14933	P07814;V9GYZ6	Bifunctional glutamate/proline--tRNA ligase;Glutamate--tRNA ligase;Proline--tRNA ligase	21	26.3332	26.3668	26.5366	26.5316	26.6795	26.4852
STK39	0.147607	0.409154	0.329629	Q9UEW8-2;Q9UEW8	STE20/SPS1-related proline-alanine-rich protein kinase	9	25.1525	25.1634	25.2025	25.0889	25.3255	25.5468
AIMP1	0.143696	0.71257	0.658015	Q12904;Q12904-2;D6R937	Aminoacyl tRNA synthase complex-interacting multifunctional protein 1;Endothelial monocyte-activating polypeptide 2	7	26.555	26.319	27.3093	26.8431	26.8251	26.9461
ANXA6	0.131415	0.799877	0.757481	P08133-2;P08133;E5RIU8;E5RJR0;E5RI05;E5RJF5;E5RK63;E5RFF0;E7EMC6;E5RK69	Annexin A6;Annexin	3	23.8201	23.6871	24.8794	24.456	24.0278	24.2971
CTPS1	0.125074	0.458983	0.384378	P17812;P17812-2;Q9NRF8	CTP synthase 1	21	29.7412	29.7529	29.844	30.1046	29.6776	29.931
RCN2	0.123765	0.697928	0.642028	Q14257;Q14257-2;H0YL43;A8MXP8	Reticulocalbin-2	5	26.5131	26.6157	27.1719	27.1469	26.6761	26.849
POLR2H	0.120029	0.247642	0.177054	C9JLU1;P52434-3;P52434;P52434-5;P52434-2;P52434-4	DNA-directed RNA polymerases I, II, and III subunit RPABC3	2	23.8044	23.7893	23.9644	23.9044	23.9503	24.0636
MCM6	0.113974	0.375313	0.294415	Q14566	DNA replication licensing factor MCM6	15	27.2174	27.1668	27.4576	27.3531	27.3779	27.4527
CMSS1	0.113972	0.879831	0.847705	C9J384;Q9BQ75-2;Q9BQ75;H7C515	Protein CMSS1	2	23.7559	22.7695	24.6707	23.9688	23.6686	23.9007
MCM7	0.106855	0.298185	0.224078	P33993;P33993-3;P33993-2;C9J8M6	DNA replication licensing factor MCM7	25	29.7907	29.7752	29.7499	30.0206	29.7751	29.8407
PLEC	0.105854	0.448412	0.373027	Q15149-7;Q15149-8;Q15149-9;Q15149-5;Q15149-4;Q15149-6;Q15149-3;Q15149-2;Q15149;E9PMV1;H0YDN1;E9PKG0;A0A075B730;A0A087X1U6;P58107;E9PIA2;E9PQ28;H3BPE1;H3BQK9;Q9UPN3-5;Q9UPN3	Plectin	176	31.4291	31.5334	31.3892	31.3889	31.5572	31.7231
SFXN3	0.101228	0.677603	0.620139	A0A0A0MS41;Q9BWM7;S4R3N9	Sideroflexin-3	7	26.1751	26.5373	26.1192	26.6186	26.1485	26.3681
NES	0.10007	0.742959	0.692495	P48681	Nestin	10	25.8473	26.1572	25.382	25.7748	25.902	26.0098
ATP2A2	0.0970383	0.605307	0.543992	P16615-5;P16615-2;P16615-3;P16615;H7C5W9;P16615-4;O14983-3;O14983-2;Q93084-4;Q93084-2;O14983;Q93084-3;Q93084-7;Q93084;Q93084-6;Q93084-5	Sarcoplasmic/endoplasmic reticulum calcium ATPase 2	10	26.6088	26.3164	26.5097	26.7933	26.3847	26.548
DUT	0.0921949	0.930341	0.906233	H0YNW5;H0YKC5;P33316-2;P33316;A0A0C4DGL3;H0YMP1;H0YMM5;H0YNJ9;H0YKI0	Deoxyuridine 5-triphosphate nucleotidohydrolase, mitochondrial	5	23.6154	23.5737	25.7968	24.4171	24.3619	24.4836
ACTN4	0.0869198	0.552853	0.48513	O43707;O43707-2;P35609-2;P35609;F5GXS2;O43707-3;H7C144;G3V2X9;K7EJH8;G3V2E8;F6THM6;K7EP19;M0QZQ3;C9JY79;Q9H254-2;Q9H254-4;Q9H254	Alpha-actinin-4	16	27.4139	27.6399	27.4064	27.4695	27.5133	27.7382
EIF4G2	0.082503	0.578564	0.516095	D3DQV9;P78344;H0Y3P2;P78344-2;H0YCH5;E9PKF8;H0YD77;H0YE22;H0YEC5	Eukaryotic translation initiation factor 4 gamma 2	16	27.1295	27.0264	27.3973	27.3318	27.2112	27.2577
VPS35	0.080143	0.68541	0.628091	Q96QK1;I3L4S0;I3L4P4	Vacuolar protein sorting-associated protein 35	9	25.3551	25.7281	25.2921	25.5017	25.4401	25.674
COPA	0.0775191	0.0209417	0.00673391	P53621;P53621-2	Coatomer subunit alpha;Xenin;Proxenin	45	29.8012	29.8098	29.7617	29.8716	29.8633	29.8703
MAPK1	0.0748049	0.696687	0.640066	P28482;P28482-2;E9PBK7;E9PJF0;E9PQW4;P27361-2;P27361-3;P27361	Mitogen-activated protein kinase 1	6	25.6	25.5933	25.3082	25.6129	25.3641	25.7489
IMMT	0.0744667	0.885233	0.854995	H7C463;C9J406;B9A067;Q16891-3;Q16891-2;Q16891-4;Q16891	MICOS complex subunit MIC60	3	24.1304	24.7715	23.5081	24.0081	24.4025	24.2227
SF1	0.0723356	0.944996	0.928772	Q15637-4;Q15637-6;Q15637-7;Q15637-3;Q15637-2;Q15637;Q15637-5	Splicing factor 1	2	23.9121	22.9242	25.5145	24.1747	24.3538	24.0393
RHOA;RHOC	0.0615762	0.960693	0.947555	P61586;Q5JR08;P08134;Q5JR07;C9JNR4;E9PQH6;C9JX21;Q5JR05;Q5JR06;E9PN11;U3KQA9;U3KQV3;E9PLA2;C9JRM1;P62745	Transforming protein RhoA;Rho-related GTP-binding protein RhoC	7	23.795	21.2248	21.1561	22.0566	21.9152	22.3888
KARS	0.0578766	0.74678	0.701041	Q15046;Q15046-2;H3BVA8	Lysine--tRNA ligase	10	26.4834	26.1861	26.0748	26.4445	26.2368	26.2366
RAB10	0.0559978	0.967503	0.959526	P61026;H0YLJ8;H0YL94;H0YMN7;A0A087WTI1;H0YNE9;P62820-3;Q92930;P59190-2;P59190	Ras-related protein Rab-10	4	26.347	26.9737	23.6056	25.5511	25.7338	25.8093
EWSR1	0.0511608	0.513392	0.443246	B0QYK0;Q01844-6;Q01844-3;Q01844;Q01844-5;H7BY36;A0A0D9SFL3;C9JGE3;Q01844-2;F8WC90;Q01844-4	RNA-binding protein EWS	5	26.4846	26.4405	26.5552	26.4769	26.6424	26.5145
EIF4E	0.0447464	0.865515	0.829834	P06730;P06730-2;D6RBW1;P06730-3;H0Y8J7;D6RFJ3;D6RHE2;H0Y8X3;A6NMX2	Eukaryotic translation initiation factor 4E	5	26.4247	26.2136	25.9808	25.9772	26.2952	26.4809
PKM	0.0360196	0.822984	0.781302	P14618;P14618-3;B4DNK4	Pyruvate kinase PKM;Pyruvate kinase	51	34.462	34.4389	34.7947	34.5535	34.5723	34.6779
SLC16A1	0.0299104	0.944996	0.929505	P53985	Monocarboxylate transporter 1	2	23.8955	22.9285	23.0489	23.1477	23.4569	23.358
TMX1	0.0292638	0.941525	0.923781	Q9H3N1;G3V448	Thioredoxin-related transmembrane protein 1	4	24.4849	24.3598	25.242	24.6103	24.6821	24.882
BLVRA	0.0279776	0.867853	0.835142	P53004;C9J1E1	Biliverdin reductase A	8	27.157	26.9461	26.8252	27.1248	26.8516	27.0358
CCT3	0.0273317	0.741592	0.690056	P49368;P49368-2;B4DUR8;E9PRC8;Q5SZX6;E9PM09;Q5SZX9;Q5SZW8;E9PQ35	T-complex protein 1 subunit gamma	29	30.3054	30.3363	30.4857	30.4392	30.4288	30.3414
PLAA	0.0267747	0.828119	0.788127	Q9Y263;E5RIM3;H0YC16;H0YBW4	Phospholipase A-2-activating protein	14	27.7933	27.8258	27.8628	28.0313	27.7297	27.8012
DHX15	0.0179787	0.935613	0.913573	O43143;A0A140T947;F5H658;O60231;Q14562	Putative pre-mRNA-splicing factor ATP-dependent RNA helicase DHX15	13	27.1043	27.5781	27.3668	27.515	27.2929	27.2952
CALM2;CALM1;CALM3	0.0174859	0.922996	0.896778	H0Y7A7;P62158;E7ETZ0;E7EMB3;G3V361;Q96HY3;G3V226;F8WBR5;M0QZ52;G3V479	Calmodulin	6	28.3642	28.4432	28.3449	28.4371	28.5944	28.1731
CLIC4	0.0154114	0.922996	0.896904	Q9Y696;A6PVS0;Q9NZA1-3;O15247;Q9NZA1-2;Q9NZA1;Q96NY7-2;Q96NY7	Chloride intracellular channel protein 4	10	28.0019	27.9293	28.0878	27.9985	27.8582	28.2086
CDC5L	0.0140317	0.940474	0.920535	Q99459	Cell division cycle 5-like protein	3	23.917	24.2085	23.8481	23.8696	24.1173	24.0289
SNRPD3	0.0133101	0.960693	0.948246	P62318-2;P62318;H3BT13	Small nuclear ribonucleoprotein Sm D3	3	26.8669	26.7806	26.3572	26.8636	26.7005	26.4805
HSPB1	0.00750796	0.978165	0.974709	P04792;F8WE04;C9J3N8	Heat shock protein beta-1	11	28.7455	28.8391	29.1906	28.7994	29.2824	28.7158
RPS10;RPS10-NUDT3;RPS10P5	0.00412432	0.989383	0.988218	P46783;F6U211;S4R435;Q9NQ39	40S ribosomal protein S10;Putative 40S ribosomal protein S10-like	8	28.2545	27.3665	27.7332	27.7832	27.7044	27.879
NT5C	-0.00215785	0.996893	0.996893	Q8TCD5;J3KSX6;J3KRC4;Q8TCD5-2;J3KSY6	5(3)-deoxyribonucleotidase, cytosolic type	4	26.2608	24.7447	26.2931	25.8935	25.8354	25.5631
HNRNPF	-0.0033048	0.963655	0.952304	P52597	Heterogeneous nuclear ribonucleoprotein F;Heterogeneous nuclear ribonucleoprotein F, N-terminally processed	17	30.4649	30.3914	30.518	30.4308	30.4067	30.5269
RAB34	-0.00530624	0.980054	0.977745	A8MYQ9;Q9BZG1-2;Q9BZG1;C9JBG0;Q9BZG1-4;Q96PJ7;E7ES60;K7EIF2;H7C0Y7;C9JY26;V9GY61;K7EJW7;J3QLC6	Ras-related protein Rab-34	8	26.9425	26.627	26.3325	26.6099	26.5874	26.6887
SF3B3	-0.00550334	0.970276	0.965704	Q15393;Q15393-2;Q15393-3;H3BMB0;J3QRB2;J3QL37;I3L4G7	Splicing factor 3B subunit 3	8	25.4141	25.6652	25.8123	25.5647	25.6434	25.667
RRM1	-0.00570488	0.934139	0.911033	P23921;E9PL69;E9PP77;H0YCY7	Ribonucleoside-diphosphate reductase large subunit	9	25.9801	26.044	25.9604	25.9255	26.0651	25.9768
KIF5B	-0.0106544	0.970276	0.965318	P33176;A0A0G2JMZ6;J3KNA1;O60282;Q12840;O60282-2	Kinesin-1 heavy chain	17	26.4382	26.6546	27.0937	26.804	26.4702	26.8803
TARDBP	-0.0106748	0.970276	0.964436	Q13148;B1AKP7;G3V162;A0A087X260;A0A087WYY0;A0A087WXQ5;A0A087WV68;A0A087WX29;Q13148-4;A0A087WW61;A0A087WX67;A0A087WXV3;K7EN94;A0A087WZC9;K7EJM5;A0A087WZM1;A0A087WYE7;A0A087WTZ4;K7EL26;K7EJ99;A0A0A0MSV7	TAR DNA-binding protein 43	7	27.5934	27.1303	26.8275	27.1626	27.2331	27.1235
CLTC	-0.0174478	0.903457	0.874725	A0A087WVQ6;Q00610-2;Q00610;J3KS13;A0A087WX41;P53675-2;P53675;J3KSQ2;J3QL20;K7EJJ5;F5H5N6	Clathrin heavy chain 1	30	28.7446	28.7772	29.0555	28.8013	28.9059	28.8178
HNRNPDL	-0.0180581	0.944996	0.930526	A0A087WUK2;O14979-3;O14979-2;O14979	Heterogeneous nuclear ribonucleoprotein D-like	7	26.6487	26.6288	26.9306	27.0099	26.4264	26.7176
RPS12	-0.0184676	0.967503	0.9595	P25398	40S ribosomal protein S12	7	26.4519	25.6658	26.7484	26.426	26.0535	26.3313
ACP1	-0.0199585	0.940474	0.920235	P24666;G5E9R5;P24666-4;F2Z2Q9;P24666-3;P24666-2;D3YTI2	Low molecular weight phosphotyrosine protein phosphatase	7	27.9523	28.2338	27.7169	27.8479	27.8223	28.1729
NEK7	-0.0230776	0.940716	0.92188	Q8TDX7;F8WAG2;F5H3U7;Q5TBH0;Q5TBG1;Q5TBG7;Q5TBH2;Q5TBH1;Q8TDX7-2;Q9HC98;Q9HC98-3;Q9HC98-4;Q9HC98-2	Serine/threonine-protein kinase Nek7	3	25.0295	25.3352	24.8574	25.3872	24.826	24.9396
NLE1	-0.0257854	0.83283	0.793592	Q9NVX2;A0A0A0MRH0;K7EN33;Q9NVX2-2;K7ERN7	Notchless protein homolog 1	8	25.7893	26.1056	25.9342	25.9348	25.9223	25.8947
CCT2	-0.0277157	0.802678	0.761079	P78371;P78371-2;F5GWF6;F8VQ14	T-complex protein 1 subunit beta	28	29.8279	29.7224	29.5531	29.6179	29.6867	29.7157
GOLGA4	-0.0287997	0.852138	0.813998	Q13439-4;Q13439;H0Y6I0;Q13439-3;Q13439-5;C9JHJ5;E7EVX2;A0A087WTW2;C9J0Y3;Q86W71	Golgin subfamily A member 4	43	28.4533	28.3169	28.5342	28.2151	28.4979	28.505
DDX39A	-0.030159	0.865515	0.829197	O00148;O00148-2;K7EQN7;O00148-3;K7EPJ3;A0A0D9SEM9	ATP-dependent RNA helicase DDX39A	12	28.4947	28.4766	28.3074	28.5686	28.1739	28.4458
NCAPH	-0.0308844	0.867676	0.83395	E9PHA2;Q15003;C9J470;Q15003-2;H7C415;C9JZP1	Condensin complex subunit 2	7	26.0053	25.7433	25.7523	25.8206	25.9804	25.6072
PFKM	-0.0317326	0.904565	0.876863	P08237;P08237-3;P08237-2;F8VP00	ATP-dependent 6-phosphofructokinase, muscle type	14	26.562	27.0946	27.0768	27.0101	26.8946	26.7335
TOR4A	-0.0356592	0.96441	0.954187	Q9NXH8	Torsin-4A	2	25.1963	23.5419	23.3806	24.1141	23.9901	23.9076
CCT4	-0.0385132	0.447353	0.371477	P50991;P50991-2	T-complex protein 1 subunit delta	25	30.2416	30.1847	30.2857	30.234	30.1511	30.2114
GRWD1	-0.038662	0.838839	0.800306	Q9BQ67;M0QX71	Glutamate-rich WD repeat-containing protein 1	7	26.2196	26.6858	26.5407	26.5181	26.3892	26.4228
GMPS	-0.0469011	0.460144	0.385892	P49915;P49915-2	GMP synthase [glutamine-hydrolyzing]	29	29.5804	29.5819	29.692	29.6162	29.5118	29.5857
SRPR	-0.0478923	0.744453	0.697728	P08240-2;P08240	Signal recognition particle receptor subunit alpha	5	25.1733	24.9646	25.2679	25.1619	25.156	24.9442
LRPPRC	-0.0492611	0.702674	0.648049	P42704;B8ZZ38;A0A0C4DG06;C9JCA9;H7C3W8	Leucine-rich PPR motif-containing protein, mitochondrial	31	28.1511	28.0537	28.3876	28.1641	28.1228	28.1578
ARCN1	-0.0506376	0.865515	0.829088	P48444;B0YIW6;P48444-2;Q6P1Q5;E9PK34	Coatomer subunit delta	16	27.92	27.2757	27.6805	27.4731	27.8019	27.4492
CCT5	-0.0566209	0.75083	0.705727	P48643;E7ENZ3;B7ZAR1;E9PCA1;P48643-2;D6RIZ7;H0Y914	T-complex protein 1 subunit epsilon	29	30.3201	29.8917	30.2462	30.1835	30.0363	30.0683
SRBD1	-0.0613728	0.92973	0.904543	Q8N5C6-2;Q8N5C6	S1 RNA-binding domain-containing protein 1	4	24.0856	24.1697	23.6915	23.011	24.4581	24.2936
SSRP1	-0.0697619	0.677091	0.618872	Q08945;A0A0U1RRK2	FACT complex subunit SSRP1	12	27.2795	27.1022	27.5414	27.2104	27.2829	27.2205
PAPSS2	-0.0717621	0.754777	0.710326	O95340;O95340-2	Bifunctional 3-phosphoadenosine 5-phosphosulfate synthase 2;Sulfate adenylyltransferase;Adenylyl-sulfate kinase	10	25.8158	26.189	26.2923	26.0228	26.2145	25.8445
GSPT1;GSPT2	-0.0727228	0.581827	0.520835	P15170-2;P15170-3;P15170;H3BR35;Q8IYD1;H3BSV8	Eukaryotic peptide chain release factor GTP-binding subunit ERF3A;Eukaryotic peptide chain release factor GTP-binding subunit ERF3B	18	27.7995	27.6575	27.9721	27.7345	27.6529	27.8235
BUB3	-0.073075	0.549434	0.480835	J3QT28;O43684-2;O43684;J3QSX4	Mitotic checkpoint protein BUB3	8	28.2696	28.273	28.4019	28.4082	28.1688	28.1483
PSMA7	-0.0762196	0.796063	0.751994	H0Y586;O14818-2;O14818;A0A087WYS6;Q8TAA3-2;Q8TAA3-5;Q8TAA3;O14818-4	Proteasome subunit alpha type-7	6	25.4668	26.1321	25.5205	25.5723	25.5454	25.773
ATP1A1	-0.0770715	0.531779	0.463506	P05023-3;P05023-4;P05023;P05023-2;M0R116;A0A0A0MT26;P13637;P13637-2;P13637-3;B1AKY9;P50993;H0Y7C1;Q13733;P54707;P54707-2;Q5TC01;M0QXF2;E9PRA5;P20648	Sodium/potassium-transporting ATPase subunit alpha-1	13	27.6108	27.8942	27.7814	27.7251	27.5901	27.7399
HSP90AB1	-0.0816129	0.660245	0.600364	P08238;Q58FF7;F8W026	Heat shock protein HSP 90-beta	30	30.6264	30.6625	31.0724	30.6856	30.731	30.6998
KPNA2;POU2F2	-0.0856234	0.654376	0.594256	P52292;J3QLL0;J3KS65	Importin subunit alpha-1	7	26.3412	26.3839	26.612	26.3973	26.5504	26.1327
MCM4	-0.0863164	0.465679	0.393525	P33991;E5RG31;E5RFJ8	DNA replication licensing factor MCM4	16	27.0717	27.069	27.2684	26.9451	27.0463	27.1588
RPS3	-0.100907	0.531547	0.462052	P23396;P23396-2;E9PL09;H0YEU2;E9PPU1;F2Z2S8;H0YCJ7;E9PSF4;H0YF32;E9PQ96;E9PJH4;E9PK82;E9PQX2;H0YES8;E9PJN9	40S ribosomal protein S3	19	31.2185	31.1886	30.8348	31.0099	30.9595	30.9697
SEC24C	-0.102578	0.427005	0.350053	P53992;G5EA31;P53992-2	Protein transport protein Sec24C	14	27.5826	27.6501	27.6346	27.7033	27.3861	27.4703
ILK	-0.109212	0.633413	0.572236	A0A0A0MTH3;Q13418;Q13418-3;Q13418-2;A0A087WWY6	Integrin-linked protein kinase	8	26.2368	25.8714	26.1147	25.6839	26.136	26.0754
MYO1C	-0.110685	0.69872	0.643579	F5H6E2;O00159-2;O00159-3;O00159;I3L204	Unconventional myosin-Ic	13	26.5746	26.1435	26.8964	26.4985	26.4188	26.3651
TUBB4B	-0.111406	0.315278	0.239894	P68371;M0R2D3;M0R2T4	Tubulin beta-4B chain	26	34.925	34.8727	35.0397	34.9348	34.7155	34.8528
RAC1;RAC2	-0.114705	0.744453	0.696956	P63000;P63000-2;B1AH77;B1AH80;P15153;J3KSC4;J3QLK0;B1AH78;P60763	Ras-related C3 botulinum toxin substrate 1;Ras-related C3 botulinum toxin substrate 2	6	25.6855	25.6059	26.2315	25.5192	26.1074	25.5522
CLUH	-0.114786	0.120534	0.0732062	K7EIG1;O75153;I3L2B0;I3L4B5;I3L318	Clustered mitochondria protein homolog	12	25.1839	25.1673	25.1655	25.1499	24.9947	25.0278
ADSL	-0.117482	0.211318	0.145359	P30566;A0A0A6YY92;P30566-2;A0A096LNY6;A0A096LNY5;A0A096LP92;A0A096LPA2;A0A096LNY4;B4DEP1;A0A096LP72	Adenylosuccinate lyase	9	27.1264	26.9379	27.0957	26.9506	26.8804	26.9765
ABCF1	-0.118306	0.867676	0.833152	H0YGW7;Q8NE71-2;Q8NE71;A0A0G2JIC2	ATP-binding cassette sub-family F member 1	5	25.7128	23.9551	24.5507	24.7314	24.4157	24.7165
ERP29	-0.12099	0.30018	0.22593	P30040;F8VY02;P30040-2	Endoplasmic reticulum resident protein 29	7	27.1678	27.1455	27.3046	27.2141	26.9811	27.0597
MAP2K3	-0.122102	0.369174	0.288467	P46734;P46734-3;P46734-2;J3QR49;E9PRZ0;J3KRV4;X6RB39;J3QL77;E9PMA8;P52564-2;P52564	Dual specificity mitogen-activated protein kinase kinase 3	13	27.8487	27.6713	27.9476	27.6113	27.6792	27.8108
EIF4A1	-0.125072	0.231363	0.162962	P60842;J3KT12;P60842-2;J3QS69;J3KTB5;J3QL43;J3KSZ0;J3QR64;J3QLN6;J3KS25;J3QKZ9;J3KTN0;J3KS93;J3KT04;J3QQP0;J3QL52	Eukaryotic initiation factor 4A-I	28	31.991	31.9192	32.0516	31.9274	31.7373	31.9218
PRPS2	-0.129288	0.598067	0.536077	P11908;P11908-2;H7C540;A6NMS2;D3YTJ7	Ribose-phosphate pyrophosphokinase 2	12	28.6491	28.4437	29.0858	28.6198	28.5433	28.6276
TXNDC9	-0.129291	0.386996	0.306771	O14530-2;O14530;F8WCJ3;B8ZZX4;F8WBV5;G3XAJ4	Thioredoxin domain-containing protein 9	6	25.968	26.0281	25.6932	25.74	25.716	25.8453
CCT8	-0.130407	0.124563	0.0767329	P50990;P50990-2;P50990-3;H7C4C8;H7C2U0	T-complex protein 1 subunit theta	33	30.8171	30.9347	30.7937	30.7633	30.7382	30.6527
LARS	-0.131446	0.448412	0.373413	Q9P2J5-2;Q9P2J5;Q9P2J5-3;A0A087WXY1	Leucine--tRNA ligase, cytoplasmic	13	26.9846	26.7573	27.1839	26.8034	26.7936	26.9344
ACTN1	-0.134169	0.621832	0.559575	P12814-2;P12814;P12814-3;P12814-4;H9KV75;G3V2N5;G3V2W4;G3V5M4;G3V380;H0YJW3	Alpha-actinin-1	14	26.6484	26.5218	26.1453	26.1435	26.1708	26.5987
RPL9	-0.135796	0.509273	0.437435	H0Y9V9;P32969;D6RAN4;E7ESE0;H0Y9R4	60S ribosomal protein L9	10	29.7325	29.8761	30.2101	29.9285	29.794	29.6888
AGPS	-0.136382	0.631111	0.569413	O00116;B8ZZ81	Alkyldihydroxyacetonephosphate synthase, peroxisomal	10	26.4208	25.9945	25.7534	25.7942	26.1225	25.8428
SPTAN1	-0.139964	0.662728	0.603403	A0A0D9SF54;A0A0D9SGF6;Q13813-3;Q13813;Q13813-2;A0A0D9SFF6	Spectrin alpha chain, non-erythrocytic 1	6	24.8626	25.5517	24.9349	24.7472	25.1406	25.0416
TUBA1C	-0.140036	0.0935803	0.0521094	F5H5D3;Q9BQE3;F8VVB9;F8VS66;F8VRZ4;F8VWV9;F8VX09;F8VRK0	Tubulin alpha-1C chain	28	34.7064	34.6241	34.6594	34.6138	34.4762	34.4798
IDH3B	-0.141014	0.744453	0.697979	A0A087WZN1;O43837;A0A087X2E5;O43837-2;O43837-3;A0A0D9SG66	Isocitrate dehydrogenase [NAD] subunit beta, mitochondrial	7	25.6659	26.8181	26.1576	26.179	26.009	26.0307
COPG1	-0.14288	0.573095	0.508158	Q9Y678;H0Y8X7;Q9UBF2-2;Q9UBF2	Coatomer subunit gamma-1	16	28.2031	27.6112	28.1956	27.8771	27.8789	27.8253
GALE	-0.145913	0.562546	0.496949	Q14376;Q14376-2;Q5QPP1;A0A0U1RVH7;Q5QPP3;Q5QPP4;Q5QPP9	UDP-glucose 4-epimerase	10	27.1468	27.5726	27.6912	27.4779	27.1249	27.37
UBE2M	-0.146825	0.431381	0.35669	P61081;M0QX69;M0QYI6	NEDD8-conjugating enzyme Ubc12	5	27.291	27.2281	27.3002	27.356	27.1477	26.8751
SLC25A5	-0.151429	0.406498	0.32553	P05141	ADP/ATP translocase 2;ADP/ATP translocase 2, N-terminally processed	16	30.3778	30.0156	30.2347	29.9114	30.0571	30.2052
SPRR1B;SPRR1A	-0.151587	0.884092	0.852852	P22528;P35321	Cornifin-B;Cornifin-A	4	25.2316	23.7092	24.1245	23.4037	25.4176	23.7892
POLD2	-0.154495	0.573095	0.508293	C9IZD2;C9J8Z7;C9JLE1;F8W8R3;A0A087WWF6;P49005;C9JHC7	DNA polymerase delta subunit 2	2	25.0982	25.1626	24.5939	24.674	25.025	24.6923
RBM39	-0.155883	0.578564	0.516551	A0A0U1RQH7;H0Y4X3;G3XAC6;Q14498-3;Q14498-2;Q14498;A0A0U1RQW2;Q5QP22;Q5QP23	RNA-binding protein 39	2	26.0863	25.4767	25.4539	25.4559	25.4331	25.6604
RUVBL1	-0.15782	0.0316972	0.0121711	Q9Y265;Q9Y265-2;E7ETR0;J3QLR1;H7C4G5;H7C4I3	RuvB-like 1	9	26.8244	26.8067	26.8528	26.6675	26.6132	26.7299
TUBB2A;TUBB2B	-0.162032	0.427191	0.351212	Q13885;Q9BVA1	Tubulin beta-2A chain;Tubulin beta-2B chain	26	31.8579	31.9322	31.8368	31.999	31.4857	31.6562
TSFM	-0.16459	0.409534	0.331173	P43897;P43897-2;C9JT21;C9JG32;F8VPA7;F8VS27;P43897-4	Elongation factor Ts, mitochondrial	5	26.0742	26.3121	26.2828	26.2639	25.8213	26.0902
IARS	-0.16475	0.253782	0.182938	J3KR24;A0A0A0MSX9;P41252;Q5TCD1;Q5TCC6	Isoleucine--tRNA ligase, cytoplasmic	16	26.8247	26.7975	27.0298	26.8067	26.7734	26.5776
LDHA	-0.168501	0.576166	0.512373	P00338;P00338-3;P00338-4;P00338-5;P00338-2;F5GXY2;F5GYU2;F5GXH2;F5H5J4;F5H6W8;F5GZQ4;F5H8H6;F5GXC7;F5GWW2;F5GXU1	L-lactate dehydrogenase A chain	13	27.9009	27.4259	28.1819	27.5183	27.7915	27.6934
PSMA1	-0.174079	0.742959	0.693079	P25786;P25786-2;B4DEV8;F5GX11	Proteasome subunit alpha type-1;Proteasome subunit alpha type	4	24.618	24.4437	23.3518	23.7601	24.1163	24.0149
EHD1	-0.174232	0.270381	0.197538	A0A024R571;Q9H4M9;C9JC03;C9J2Z4;C9JIJ3;C9IZH1;C9JDQ8;Q9NZN4	EH domain-containing protein 1	8	24.8825	25.1533	25.1151	24.8321	24.7743	25.0216
MEMO1	-0.17461	0.509273	0.437891	Q9Y316;Q9Y316-3;Q9Y316-2;B5MCI6	Protein MEMO1	10	28.97	28.4883	28.3046	28.4039	28.3448	28.4903
ACAA2	-0.179739	0.212971	0.14699	A0A0B4J2A4;P42765;K7EME0	3-ketoacyl-CoA thiolase, mitochondrial	8	27.3365	27.3959	27.0984	27.0198	27.1082	27.1637
NEDD8;NEDD8-MDP1	-0.182123	0.531779	0.463028	Q15843;F8VSA6;E9PS38;S4R3E9;E9PL57	NEDD8	2	27.9063	27.9938	28.0092	27.9785	28.0401	27.3443
CCT6A	-0.193106	0.0343765	0.0135644	P40227;P40227-2;J3KRI6	T-complex protein 1 subunit zeta	26	30.8602	30.7832	30.9288	30.6789	30.628	30.686
PRPS1;PRPS1L1	-0.193128	0.208663	0.143041	P60891;B1ALA9;P60891-2;B7ZB02;A0A0B4J207;P21108;B1ALA7	Ribose-phosphate pyrophosphokinase 1;Ribose-phosphate pyrophosphokinase 3	12	25.798	25.9267	26.1253	25.6631	25.7989	25.8088
HK1	-0.194405	0.088651	0.0486588	P19367;P19367-4;P19367-2;P19367-3;B1AR63;Q2TB90;P52790;B1AR62;B1AR61;Q2TB90-3;Q2TB90-2	Hexokinase-1	21	28.4001	28.3101	28.2445	28.2283	28.0594	28.0839
CTSB	-0.198681	0.379596	0.299116	P07858;R4GMQ5;E9PR54;E9PJ67;E9PCB3;E9PKQ7;E9PNL5;E9PHZ5;E9PLY3;E9PSG5;E9PQM1	Cathepsin B;Cathepsin B light chain;Cathepsin B heavy chain	7	27.0695	27.2372	27.5973	27.1716	26.9843	27.152
CDSN	-0.200745	0.892198	0.862774	G8JLG2;Q2L6G8;Q15517	Corneodesmosin	6	26.7448	27.798	24.2563	26.6369	25.6876	25.8725
HNRNPD	-0.201614	0.226492	0.159264	Q14103-3;Q14103;H0YA96;H0Y8G5;Q14103-4;Q14103-2;D6RAF8;D6RF44;D6RD83;D6RBQ9	Heterogeneous nuclear ribonucleoprotein D0	10	29.6761	29.3473	29.6531	29.2603	29.3931	29.4183
TIMM50	-0.208986	0.294172	0.219676	Q3ZCQ8;Q3ZCQ8-2;M0R0C3;M0R2F8;Q3ZCQ8-3;M0R047;M0R003	Mitochondrial import inner membrane translocase subunit TIM50	5	26.6791	26.6299	26.8271	26.7247	26.2713	26.5132
WDR3	-0.209533	0.431012	0.355877	Q9UNX4	WD repeat-containing protein 3	3	23.9705	24.6125	24.108	23.9253	24.0641	24.073
LASP1	-0.220474	0.425392	0.347729	Q14847;Q14847-2;C9J9W2;Q14847-3;F6S2S5;K7ESD6;O76041-2	LIM and SH3 domain protein 1	9	27.7971	27.5486	27.7336	27.0926	27.7267	27.5985
TWF1	-0.221652	0.69352	0.636339	Q12792;F8VS81;Q12792-4;Q12792-3;F8VRG3;D6RG15;H0Y858;Q6IBS0	Twinfilin-1	3	23.2198	24.4345	24.4903	23.9135	23.9917	23.5744
RIC8A	-0.222208	0.418476	0.339612	Q9NPQ8-4;Q9NPQ8;Q9NPQ8-3;Q9NPQ8-2;E9PSI0;H0YE35;E9PI04;H0YEN0;B7WPL0;Q9NVN3-4;Q9NVN3-3;Q9NVN3;Q9NVN3-1	Synembryn-A	4	24.9474	24.8714	25.0282	25.0737	24.7259	24.3807
GLS	-0.224333	0.266357	0.193885	O94925-3;O94925;B8ZZA8;O94925-2;B8ZZC5;H7BZD1;C9JIJ6;B7Z509;H7C201	Glutaminase kidney isoform, mitochondrial	20	28.7257	28.4796	28.922	28.5159	28.5798	28.3586
GRSF1	-0.226902	0.509876	0.43901	H0Y8R1;F5H5I6;H0YAK1;Q12849-5;Q12849	G-rich sequence factor 1	6	27.5169	26.7323	27.3336	26.7367	27.048	27.1174
FHL2	-0.230354	0.511749	0.441226	J3KNW4;A0A0A0MSG2;Q14192;C9J3S8;F8WDA8;U3KQT4;Q14192-2	Four and a half LIM domains protein 2	15	25.427	25.5359	24.9327	24.7524	25.0257	25.4265
STRAP	-0.241037	0.0407678	0.0170946	Q9Y3F4;Q9Y3F4-2;H0YH33	Serine-threonine kinase receptor-associated protein	9	26.4927	26.5628	26.6603	26.2834	26.4047	26.3046
PHB2	-0.243207	0.341902	0.261762	F5GY37;J3KPX7;Q99623;Q99623-2;F5H3X6;F5GWA7;F5H0C5;F5H2D2;U3KPZ5	Prohibitin-2	9	26.6753	26.3514	26.5925	26.4581	26.4529	25.9786
PPM1A;PPM1B	-0.247136	0.0329547	0.0128481	P35813;P35813-3;P35813-2;E9PKB5;B8ZZF0;C9JIR6;O75688-5;O75688-4;O75688-2;O75688;E9PL75;E9PJN3	Protein phosphatase 1A;Protein phosphatase 1B	6	25.3389	25.3073	25.3537	25.1334	25.1506	24.9744
ACAT1	-0.248543	0.110457	0.0649209	P24752;P24752-2;H0YEL7;E9PRQ6;E9PKF3	Acetyl-CoA acetyltransferase, mitochondrial	15	29.5295	29.4408	29.3721	29.249	29.0292	29.3186
PDE6H;MYL6	-0.251069	0.1142	0.0674909	F8W1R7;J3KND3;G8JLA2;G3V1V0;B7Z6Z4;P60660-2;P60660;G3V1Y7;F8VPF3;F8VZU9;F8W180;H0YI43;F8VXL3;F8W1I5;P14649	Myosin light polypeptide 6	6	27.1158	26.8012	27.0459	26.7156	26.8007	26.6935
POF1B	-0.252568	0.358214	0.278048	Q8WVV4;Q8WVV4-1;Q8WVV4-3	Protein POF1B	7	25.4799	26.13	25.7962	25.6948	25.4652	25.4885
SRSF3	-0.25345	0.205006	0.139568	P84103-2;P84103;A0A087X2D0	Serine/arginine-rich splicing factor 3	6	26.7777	26.4918	26.7742	26.2297	26.5504	26.5032
HADHA	-0.253572	0.306236	0.231932	P40939;H0YFD6;P40939-2	Trifunctional enzyme subunit alpha, mitochondrial;Long-chain enoyl-CoA hydratase;Long chain 3-hydroxyacyl-CoA dehydrogenase	17	27.8418	27.9229	28.3817	27.9091	27.7915	27.6851
FAHD2A	-0.255913	0.427191	0.351006	Q96GK7;C9JGM0;Q6P2I3;C9J5B6	Fumarylacetoacetate hydrolase domain-containing protein 2A	6	26.385	26.2229	25.7145	26.0857	25.6201	25.8489
RANBP1	-0.2612	0.0707443	0.0356638	P43487-2;P43487;C9JJ34;F6WQW2;C9JXG8;C9JDM3;C9JGV6;C9JIC6	Ran-specific GTPase-activating protein	5	27.3547	27.4443	27.2492	27.2036	27.0699	26.9911
TIMM44	-0.262486	0.22611	0.15873	M0QXU7;O43615;M0R301;M0R124	Mitochondrial import inner membrane translocase subunit TIM44	5	26.4281	26.0338	26.4616	25.9495	26.1679	26.0187
PPP1CA	-0.269629	0.253215	0.182159	P62136;P62136-2;P62136-3;E9PMD7;F5H1L6;F5H037	Serine/threonine-protein phosphatase PP1-alpha catalytic subunit;Serine/threonine-protein phosphatase	16	28.6615	28.7012	29.0727	28.7444	28.4829	28.3992
TUFM	-0.272022	0.0313058	0.0119102	P49411;H3BNU3	Elongation factor Tu, mitochondrial	23	31.4656	31.4057	31.2951	31.043	31.1586	31.1488
HNRNPL	-0.272722	0.0248683	0.00852947	P14866;M0QXS5;P14866-2;M0QYT0;M0R1W6;B4DVF8;M0QYL7;M0R076	Heterogeneous nuclear ribonucleoprotein L	29	32.4556	32.3791	32.2642	32.0734	32.0996	32.1078
NUDC	-0.276803	0.286203	0.21204	Q9Y266;A0A0A0MSS4;A0A0A0MSU9	Nuclear migration protein nudC	3	24.919	24.3797	24.6005	24.1602	24.4088	24.4999
PTBP1	-0.278217	0.498435	0.426201	A6NLN1;A0A0U1RRM4;P26599;P26599-2;P26599-3;K7EKJ7;K7ES59;A0A0D9SF20;K7EK45;K7ELW5;X6R242;A0A087WU68;O95758-1;O95758-6;O95758-2;O95758;O95758-5;O95758-4	Polypyrimidine tract-binding protein 1	5	26.5938	26.072	27.0448	26.1669	26.5732	26.1359
EIF2S1	-0.279526	0.0773916	0.040866	P05198;G3V4T5;H0YJS4	Eukaryotic translation initiation factor 2 subunit 1	23	29.8209	29.6497	29.5686	29.2874	29.4743	29.4389
CPNE3	-0.280766	0.0200331	0.00627658	O75131;A0A087WYQ3;H0YB26;E5RHZ0;A0A087WXR6;A0A087WUS8;E5RFT7;E7ENV7;Q86YQ8-2;Q9HCH3-2;Q96FN4-2;Q96FN4;Q8IYJ1;Q96A23;O95741;Q9UBL6-2;Q86YQ8;Q96A23-2;Q9HCH3;O95741-2;Q9UBL6	Copine-3	17	29.0019	29.0776	28.9301	28.6583	28.7484	28.7606
HN1L	-0.282185	0.16554	0.10763	H3BMT0;H3BTV5;H3BU16;A6NGP5;H3BMV3;Q9H910-2;Q9H910;Q9H910-3;H3BMM8;B4E1P3	Hematological and neurological expressed 1-like protein	3	25.4046	25.5105	25.6738	25.0502	25.2548	25.4374
FAF2	-0.282434	0.067321	0.0333037	Q96CS3	FAS-associated factor 2	9	27.4661	27.7591	27.63	27.3013	27.3203	27.3864
HSP90AA1	-0.28393	0.162776	0.105114	P07900;P07900-2;Q58FG0;Q14568;G3V2J8;Q58FF6;Q58FG1	Heat shock protein HSP 90-alpha	19	26.9206	27.149	27.1081	26.6918	27.0053	26.6288
VARS	-0.284078	0.0511315	0.0232471	P26640;A0A140T936;P26640-2;A0A140T954;A2ABF4;A0A0G2JJT9;A0A140T904;H0Y426	Valine--tRNA ligase	28	28.3979	28.2114	28.2619	27.9731	27.9291	28.1167
TLN1	-0.284899	0.0890078	0.0490644	Q9Y490	Talin-1	24	27.4332	27.3671	27.2311	26.9533	27.2221	27.0013
SPTBN1	-0.286117	0.119385	0.0714277	Q01082;A0A087WUZ3;Q01082-3;Q01082-2;F8W6C1	Spectrin beta chain, non-erythrocytic 1	20	27.1354	26.8283	26.8471	26.6303	26.7679	26.5542
MVP	-0.288058	0.0333693	0.013049	Q14764;H3BRL2;H3BQK6;H3BUK7;H3BNF6;H3BP76;H3BPZ2;H3BNF2;H3BUP3;H3BQE7	Major vault protein	21	27.9441	28.1188	27.9213	27.7048	27.7527	27.6624
PKP1	-0.288258	0.575479	0.511085	A0A087WYY6;Q13835-2;Q13835	Plakophilin-1	11	26.6987	26.7466	26.1004	26.91	25.912	25.8589
CPNE1	-0.294746	0.407718	0.327519	F2Z2V0;B0QZ18;Q99829;A6PVH9;E7ENH5;Q5JX56;Q5JX58;Q5JX59;Q5JX60;Q5JX44;Q5JX45;Q5JX55;H0Y524;Q5JX61;Q5JX52;Q5JX54;Q5JX57;E7EV27	Copine-1	6	27.505	27.0913	27.9376	27.2221	27.3891	27.0384
ACSL3	-0.2956	0.191984	0.128999	O95573	Long-chain-fatty-acid--CoA ligase 3	7	26.6092	26.3194	26.3304	26.1044	25.9225	26.3454
YWHAZ	-0.295687	0.51692	0.446901	P63104;E7EX29;E7ESK7;E5RGE1;E5RIR4;E9PD24;E7EVZ2;B0AZS6;P63104-2;B7Z2E6;H0YB80;F8WEB6;A2IDB1;A2IDB2	14-3-3 protein zeta/delta	10	27.528	26.7977	27.6451	26.7715	27.4868	26.8254
RCN1	-0.29792	0.245063	0.174056	Q15293-2;Q15293;E9PP27	Reticulocalbin-1	10	27.3289	27.3242	27.7748	27.2222	26.985	27.3269
PDLIM7	-0.298848	0.181967	0.120883	Q9NR12;Q9NR12-2;D6RH06;Q9NR12-5;Q9NR12-6;Q9NR12-4;D6RF83;H7BYK4;D6RAN1;Q9NR12-3	PDZ and LIM domain protein 7	8	26.8504	26.834	26.8978	26.7566	26.2649	26.6642
PDIA6	-0.299393	0.133628	0.0829471	Q15084-3;Q15084;Q15084-4;Q15084-5;Q15084-2	Protein disulfide-isomerase A6	6	28.2159	28.5688	28.3982	28.1937	27.9342	28.1568
PCBP1	-0.300276	0.0878727	0.0480246	Q15365;F8VTZ0;H3BSP4;C9K0A2;F8WC71;C9IZV9;C9J7A9;C9JSA6;C9J5V4;C9JTY5;C9JZY3;C9J0A4;F6TJN8;P57723-2;P57723	Poly(rC)-binding protein 1	18	30.9526	31.0301	31.0746	30.9198	30.62	30.6167
IDH3A	-0.301608	0.529648	0.459777	H0YMU3;P50213-2;P50213;H0YKD0;H0YLI6;H0YL72	Isocitrate dehydrogenase [NAD] subunit alpha, mitochondrial	3	25.4999	25.1974	25.9445	25.7461	24.713	25.2779
HNRNPK	-0.310516	0.0349001	0.0138264	P61978;P61978-2;P61978-3;Q5T6W2;S4R457;S4R359	Heterogeneous nuclear ribonucleoprotein K	25	31.513	31.4375	31.342	31.222	31.0322	31.1067
EIF3F	-0.310823	0.0749959	0.0390438	O00303;H0YDT6;E9PQV8;A0A0D9SEZ9	Eukaryotic translation initiation factor 3 subunit F	10	27.5885	27.495	27.8055	27.4096	27.2866	27.2604
NAA50	-0.319491	0.210936	0.144848	E7EQ69;Q9GZZ1;C9J5D1;A0A087WWJ2;Q9GZZ1-2;C9JZU6;B0AZT5;F8WCK0;C9J5J3;A0A0D9SF32	N-alpha-acetyltransferase 50	9	26.3225	26.7325	26.7615	26.3449	26.0812	26.432
PCNA	-0.321004	0.120534	0.0725144	P12004	Proliferating cell nuclear antigen	13	29.5149	29.2436	29.5092	28.9079	29.1762	29.2205
TCP1	-0.321392	0.0651264	0.0320646	P17987;E7ERF2;E7EQR6;F5H282;F5GZ03;F5H136;F5H676;F5H726;F5GZI8;F5GYL4;F5H7Y1	T-complex protein 1 subunit alpha	32	31.2186	30.8788	31.087	30.7225	30.7617	30.736
DLAT	-0.322105	0.173072	0.112935	H0YDD4;E9PEJ4;P10515	Acetyltransferase component of pyruvate dehydrogenase complex;Dihydrolipoyllysine-residue acetyltransferase component of pyruvate dehydrogenase complex, mitochondrial	7	26.4772	26.7908	26.418	26.3842	26.0256	26.3099
DYNC1H1	-0.323083	0.1071	0.0625696	Q14204;H0YJ21	Cytoplasmic dynein 1 heavy chain 1	42	28.3768	28.7866	28.6719	28.3025	28.3356	28.2278
MAP4K5	-0.326121	0.369174	0.288582	A0A0A0MQR1;Q9Y4K4	Mitogen-activated protein kinase kinase kinase kinase 5	2	24.1596	23.8659	24.7364	23.8198	23.8893	24.0745
PHGDH	-0.326981	0.135216	0.084251	O43175;Q5SZU1	D-3-phosphoglycerate dehydrogenase	10	27.6601	27.9463	27.6863	27.6362	27.4195	27.256
TRAP1	-0.331456	0.362278	0.281629	Q12931-2;Q12931;I3L0K7;I3L253	Heat shock protein 75 kDa, mitochondrial	6	25.4022	25.7818	26.1416	25.4748	25.1529	25.7034
CNN3	-0.332483	0.196138	0.132607	Q15417-3;Q15417;Q15417-2;E9PDU6	Calponin-3	8	26.6411	26.2169	26.7983	26.2782	26.171	26.2098
G6PD	-0.333837	0.107053	0.0624162	P11413;P11413-2;P11413-3;E7EUI8;E9PD92;E7EM57	Glucose-6-phosphate 1-dehydrogenase	20	28.9767	28.9434	29.3426	28.7395	28.7199	28.8018
FDXR	-0.334079	0.153412	0.0981184	P22570-4;P22570-5;P22570;P22570-7;P22570-3;A0A0A0MTN9;J3QQX3;A0A0A0MTR6;A0A0C4DFN8;A0A0A0MSZ4;A0A0A0MT64;P22570-6;P22570-2;A0A0C4DGN7;J3QKZ8;J3QQW7	NADPH:adrenodoxin oxidoreductase, mitochondrial	7	25.359	25.1069	24.9479	24.7061	24.7031	25.0023
GRHPR	-0.334142	0.214318	0.14818	Q9UBQ7;U3KQ56;Q9UBQ7-2	Glyoxylate reductase/hydroxypyruvate reductase	14	28.3894	28.3241	28.8964	28.2951	28.1456	28.1668
LSG1	-0.335377	0.539015	0.470448	Q9H089;F8WFC6;H7C2X7	Large subunit GTPase 1 homolog	4	24.3057	24.7942	23.4123	23.9768	23.9261	23.6031
MCCC2	-0.337506	0.651069	0.590486	Q9HCC0-2;Q9HCC0;D6RD67;A0A0G2JM88;D6R9R1;D6RDF7	Methylcrotonoyl-CoA carboxylase beta chain, mitochondrial	4	23.6506	24.9417	23.0811	23.6457	23.8012	23.2139
PMPCB	-0.340344	0.0560205	0.0259977	O75439;G3V0E4;F8WEA6;F8WBE1;F8WAZ6	Mitochondrial-processing peptidase subunit beta	9	25.9126	26.1168	26.0082	25.716	25.5188	25.7817
LDHB	-0.348068	0.147939	0.0940957	P07195;A8MW50;C9J7H8;F5H793;F5H5G7;F5H155;A0A087WUM2;G3XAP5;F5H245;Q6ZMR3;P07864	L-lactate dehydrogenase B chain;L-lactate dehydrogenase	7	26.4402	26.6216	26.5579	26.0589	26.4914	26.0252
EHD4	-0.350353	0.032694	0.0127079	A0A087WUA5;Q9H223	EH domain-containing protein 4	8	26.0862	26.0977	25.8939	25.6734	25.7595	25.5939
YWHAB	-0.351774	0.202099	0.137351	P31946-2;P31946;Q4VY20;Q4VY19;A0A0J9YWE8;A0A0J9YWZ2	14-3-3 protein beta/alpha;14-3-3 protein beta/alpha, N-terminally processed	8	25.8753	25.5641	26.0719	25.3154	25.7144	25.4261
TUBB6	-0.351808	0.0749959	0.0390152	Q9BUF5;K7ESM5;K7EL29;K7ES63;K7EN98;K7ESQ3;K7EQT3;K7EJ64;K7ERA8;K7EJZ4;K7EPE5	Tubulin beta-6 chain	25	31.5406	31.4872	31.3701	31.3158	31.0635	30.9632
PSMB1	-0.353501	0.428181	0.352811	P20618	Proteasome subunit beta type-1	4	25.0159	25.7682	25.118	25.4204	24.6377	24.7836
CYFIP1;CYFIP2	-0.355362	0.118309	0.0705118	Q7L576;A0A0G2JR96;A0A0G2JQT1;E7EVJ5;Q96F07-2;H7C229;Q96F07;E7EW33;Q7L576-3;Q7L576-2;A0A0G2JRX2;A0A087WU52;A0A0G2JRV9;A0A087WWL1;H0YL50;A0A087WVE1;A0A087WTQ3;A0A087WWZ1;A0A0G2JQH3;A0A087WVZ5	Cytoplasmic FMR1-interacting protein 1;Cytoplasmic FMR1-interacting protein 2	8	26.4485	26.5504	26.0935	26.0789	26.0178	25.9297
TRIP6	-0.355642	0.253215	0.182129	Q15654;A0A0D9SFS2;H7BZE2	Thyroid receptor-interacting protein 6	8	27.4549	27.1846	26.7405	26.8811	26.7979	26.6341
SMC2	-0.356854	0.105388	0.0611969	O95347-2;O95347;Q5T821;A0A0C4DGE5	Structural maintenance of chromosomes protein 2	10	26.4167	26.6726	26.5356	25.9647	26.2273	26.3624
QARS	-0.357092	0.00741397	0.00138625	P47897-2;P47897;B4DDN1;H7C0R3;C9J165;A0A0U1RQT0;A0A0U1RQX5;A0A0U1RQM8;A0A0U1RRI9;A0A0U1RQE9;A0A0U1RRC8;A0A0U1RR66;A0A0U1RQU2;A0A0U1RQX9;A0A0U1RQL2;F2Z2V6;A0A0U1RQQ5;A0A0U1RQC3;A0A0U1RRJ7;A0A0U1RQJ6	Glutamine--tRNA ligase	23	27.7067	27.7825	27.8195	27.4082	27.4676	27.3617
NNMT	-0.359777	0.1142	0.0675244	P40261	Nicotinamide N-methyltransferase	2	26.2565	25.7818	26.1309	25.7463	25.6541	25.6895
CBR1	-0.367427	0.0353318	0.0141494	P16152;E9PQ63;A8MTM1;P16152-2	Carbonyl reductase [NADPH] 1	13	30.6737	30.8953	30.9004	30.5279	30.3671	30.4721
HSPA9	-0.371688	0.00685669	0.00121143	P38646;D6RJI2;H0Y8S0;D6RA73;H0YBG6	Stress-70 protein, mitochondrial	30	31.0297	31.0249	31.0795	30.6566	30.7524	30.6101
LANCL1	-0.373745	0.15815	0.101708	O43813;E9PHS0;F8WDS9;H7C2E3	LanC-like protein 1	12	29.0601	29.1403	29.2971	28.7322	28.5458	29.0983
FUBP1	-0.374349	0.0700955	0.035089	E9PEB5;Q96AE4;Q96AE4-2;C9JSZ1	Far upstream element-binding protein 1	10	26.8546	26.4478	26.6842	26.2512	26.2967	26.3157
RPS17	-0.376271	0.636237	0.575536	P08708;H0YN88;A0A075B716;H0YN73;H3BNC9	40S ribosomal protein S17	8	28.4549	26.5958	27.8934	26.7598	27.728	27.3275
CALU	-0.37631	0.0703206	0.0352845	O43852;O43852-3;O43852-5;O43852-6;O43852-2;O43852-4;H0Y875;O43852-13;O43852-14;O43852-9;O43852-15;O43852-11;O43852-10;O43852-12;O43852-7;O43852-8	Calumenin	8	25.7557	25.9425	25.6806	25.4404	25.5623	25.2471
PGAM1	-0.37653	0.153412	0.0980417	P18669;P15259;Q8N0Y7	Phosphoglycerate mutase 1	12	27.5792	27.5458	27.3597	26.9132	27.4366	27.0054
CRLF3	-0.379032	0.0343017	0.0134944	Q8IUI8-2;Q8IUI8	Cytokine receptor-like factor 3	1	24.9058	24.9701	24.869	24.6745	24.5514	24.3818
ETF1	-0.379996	0.285705	0.211334	P62495;B7Z7P8;P62495-2;D6RCB3;I3L492;D6RJE8	Eukaryotic peptide chain release factor subunit 1	5	25.3309	25.9789	26.0819	25.5795	25.4388	25.2335
RCC1	-0.381737	0.0571543	0.0267932	P18754;P18754-2;C9JRH2;C9JMJ4;C9J3R0;C9JQZ4;C9JW69	Regulator of chromosome condensation	6	25.8746	25.7648	26.0873	25.517	25.6344	25.4301
EIF5A;EIF5AL1;EIF5A2	-0.384628	0.024962	0.00861543	P63241;I3L397;I3L504;P63241-2;Q6IS14;F8WCJ1;C9J7B5;C9J4W5;Q9GZV4	Eukaryotic translation initiation factor 5A-1;Eukaryotic translation initiation factor 5A-1-like;Eukaryotic translation initiation factor 5A-2	13	29.4111	29.6201	29.3914	29.1518	29.0426	29.0743
SLC25A13	-0.385994	0.129251	0.0799257	Q9UJS0;Q9UJS0-2;R4GN64	Calcium-binding mitochondrial carrier protein Aralar2	13	27.3539	27.2633	26.8919	26.792	26.6309	26.9282
CSRP2	-0.387563	0.424915	0.346839	Q16527;F8VQR7;F8VW96	Cysteine and glycine-rich protein 2	5	25.3999	25.3434	24.8108	24.2003	24.9394	25.2517
FAIM	-0.389314	0.140165	0.0879954	Q9NVQ4;C9JDZ2;Q9NVQ4-3;Q9NVQ4-2	Fas apoptotic inhibitory molecule 1	4	24.8579	24.9699	25.3913	24.5797	24.6819	24.7896
PRMT1	-0.391283	0.13162	0.0815453	E9PKG1;H7C2I1;Q99873-3;Q99873-2;Q99873-4;Q99873;E9PIX6;E9PQ98;E9PNR9;H0YDE4;A0A087X1W2	Protein arginine N-methyltransferase 1	4	25.4453	25.7411	25.324	24.9423	25.3313	25.063
CSDE1	-0.392898	0.0487757	0.0217579	O75534-2;O75534;O75534-3;O75534-4;E9PLT0;E9PNG3;E9PLD4;E9PKN4	Cold shock domain-containing protein E1	17	27.2152	27.3762	27.5294	27.0963	26.9296	26.9162
MTHFD1	-0.405014	0.0487757	0.0219131	F5H2F4;P11586;V9GYY3	C-1-tetrahydrofolate synthase, cytoplasmic;Methylenetetrahydrofolate dehydrogenase;Methenyltetrahydrofolate cyclohydrolase;Formyltetrahydrofolate synthetase;C-1-tetrahydrofolate synthase, cytoplasmic, N-terminally processed	36	30.3317	30.3735	30.1277	29.7106	29.9438	29.9635
HNRNPH1	-0.405142	0.0975269	0.0546794	G8JLB6;P31943;E9PCY7;D6RBM0;D6RIU0;H0YB39;D6RFM3;D6RIT2;D6RAM1;D6R9T0;E7EN40;D6RDU3;D6RJ04;D6RIH9;H0YBD7;E7EQJ0;E5RGV0;D6RDL0;H0YBG7;E5RGH4;D6RF17;H0YAQ2;D6R9D3;E5RJ94;H0YBK1	Heterogeneous nuclear ribonucleoprotein H;Heterogeneous nuclear ribonucleoprotein H, N-terminally processed	23	31.4384	31.0479	31.3336	30.8879	30.6942	31.0223
PHB	-0.405451	0.193012	0.130039	C9JZ20;E7ESE2;E9PCW0;C9JW96;P35232;P35232-2;D6RBK0	Prohibitin	5	25.9359	25.8055	25.8034	25.6428	25.6601	25.0255
SEC22B	-0.409075	0.119385	0.0714342	O75396;A0A087X1A9	Vesicle-trafficking protein SEC22b	4	25.3108	25.5728	25.5482	25.318	25.0729	24.8137
CAPN2	-0.409831	0.247642	0.176952	P17655;P17655-2	Calpain-2 catalytic subunit	12	27.1803	27.5286	26.7284	26.8561	26.8032	26.5486
TUBG1;TUBG2	-0.4124	0.104272	0.0600579	P23258;Q9NRH3;K7EKE5;K7EIS0	Tubulin gamma-1 chain;Tubulin gamma-2 chain	13	27.2933	26.92	27.2259	26.8615	26.5163	26.8243
UGDH	-0.41333	0.0762867	0.0400752	O60701-2;O60701;O60701-3;E7ER95;E7ER83;E7ETF4;E7EV97;D6RHF4;E9PBD2	UDP-glucose 6-dehydrogenase	12	27.3454	27.5138	27.4739	27.2875	26.9021	26.9036
SERPINH1	-0.41453	0.0374596	0.0152221	P50454;E9PPV6;E9PR70;E9PKH2;E9PK86;E9PMI5;E9PNX1;E9PIG2;E9PRS3;E9PJH8;E9PQ34;H0YEP8;E9PLA6	Serpin H1	17	29.9218	30.0016	30.1854	29.7526	29.5537	29.559
NAMPT	-0.416654	0.112205	0.0660807	P43490;A0A0C4DFS8;C9JF35;C9JG65	Nicotinamide phosphoribosyltransferase	16	28.903	28.9928	28.479	28.29	28.4619	28.3729
ACTB	-0.418498	0.0597579	0.028424	P60709;E7EVS6;G5E9R0;C9JZR7;Q6S8J3;C9JUM1;C9JTX5;A5A3E0;Q562R1;P0CG38;P0CG39;Q9BYX7;F8WCH0	Actin, cytoplasmic 1;Actin, cytoplasmic 1, N-terminally processed	29	33.086	32.814	32.9591	32.3785	32.7119	32.5131
HADHB	-0.419681	0.071729	0.0362447	P55084-2;P55084;F5GZQ3;B5MD38;C9JEY0;C9JE81;C9K0M0	Trifunctional enzyme subunit beta, mitochondrial;3-ketoacyl-CoA thiolase	13	27.367	27.5881	27.1256	26.9685	26.8964	26.9568
ZNF207	-0.421857	0.28547	0.21049	J3QRS9;X6R4W8;O43670-2;O43670;O43670-4;J3KS31;O43670-3;J3QS27;J3KTL1;J3KRB6;J3KRW6;H0Y3M2	BUB3-interacting and GLEBS motif-containing protein ZNF207	3	25.4168	24.4561	24.9407	24.4031	24.5594	24.5856
SLC25A1	-0.425031	0.0353125	0.0141001	P53007;B4DP62	Tricarboxylate transport protein, mitochondrial	4	26.4496	26.6068	26.6346	26.0659	26.0434	26.3067
CCT7	-0.426453	0.0280587	0.0102122	Q99832;Q99832-3;Q99832-4;Q99832-2;F8WAM2;F8WBP8	T-complex protein 1 subunit eta	28	30.1044	29.9628	29.7962	29.5461	29.4742	29.5637
ACTA1;ACTC1;ACTG2;ACTA2	-0.426748	0.498435	0.426224	P68133;P68032;P63267;P62736;A6NL76;P63267-2;F8WB63;B8ZZJ2;C9JFL5;F6UVQ4;F6QUT6	Actin, alpha skeletal muscle;Actin, alpha cardiac muscle 1;Actin, gamma-enteric smooth muscle;Actin, aortic smooth muscle	18	30.2375	31.8814	31.2887	30.6376	30.7735	30.7164
CACYBP	-0.426761	0.105258	0.0609973	Q9HB71;Q9HB71-3;B2ZWH1;Q9HB71-2	Calcyclin-binding protein	4	27.037	26.9153	26.62	26.3215	26.3214	26.6491
GLRX3	-0.429148	0.10159	0.0575543	O76003	Glutaredoxin-3	3	26.0298	25.9596	26.2425	25.68	25.394	25.8706
CKAP4	-0.429654	0.0472336	0.0208073	Q07065	Cytoskeleton-associated protein 4	14	27.3342	27.3501	27.155	27.0187	26.8516	26.68
RARS	-0.431653	0.103397	0.0591883	P54136;P54136-2;E5RJM9;E5RH09	Arginine--tRNA ligase, cytoplasmic	13	27.7404	27.7897	27.9751	27.6662	27.3934	27.1507
ARF4	-0.437669	0.0584268	0.0275871	P18085;C9JPM4;C9JAK5;U3KQF2	ADP-ribosylation factor 4	10	28.6034	28.2089	28.2826	28.011	27.857	27.9138
ACOT7	-0.43984	0.180329	0.119006	O00154-4;O00154-6;O00154-7;O00154;O00154-5;K7EKP8;O00154-2;O00154-3;Q6ZUV0	Cytosolic acyl coenzyme A thioester hydrolase	15	29.0907	28.4182	29.0432	28.4856	28.4304	28.3166
MYH9	-0.443038	0.0293338	0.0110563	P35579;P35579-2;Q5BKV1;P35580;P35580-5;P35580-2;P35580-3;P35580-4;B1AH99;B1PS43;P35749-4;P35749-3;P35749;P35749-2;M0QY43;Q7Z406-5;Q7Z406-4;Q7Z406;Q7Z406-6;Q7Z406-2;E7ERA5;Q9UKX3	Myosin-9	51	29.7435	29.5602	29.7925	29.1636	29.3917	29.2118
DNAJB11	-0.445675	0.00826329	0.00170327	Q9UBS4;H7C2Y5	DnaJ homolog subfamily B member 11	9	28.4679	28.3815	28.425	28.0791	27.9646	27.8935
HSP90AB2P	-0.448134	0.104472	0.0602961	Q58FF8	Putative heat shock protein HSP 90-beta 2	7	25.7055	25.6925	25.9579	25.1603	25.217	25.6343
PSMA6	-0.448751	0.522819	0.453233	G3V3U4;G3V3I1;G3V295;G3V5Z7;P60900;P60900-2	Proteasome subunit alpha type;Proteasome subunit alpha type-6	3	25.4666	26.4481	24.7445	25.534	24.8031	24.9759
EZR	-0.455807	0.12624	0.0779147	E7EQR4;P15311;V9GZ54;P35241-3	Ezrin	16	27.1824	26.9671	27.0601	26.2691	26.8926	26.6806
HK2	-0.457776	0.426231	0.348917	P52789;E9PB90	Hexokinase-2	13	25.1414	26.408	26.418	25.6526	25.373	25.5684
HSPD1	-0.460461	0.00881473	0.00193114	P10809;E7ESH4;E7EXB4;C9JL25;P10809-2;C9JL19;C9JCQ4	60 kDa heat shock protein, mitochondrial	27	29.691	29.8306	29.8094	29.275	29.4093	29.2654
MAT2A	-0.463561	0.0849089	0.0462048	P31153;P31153-2;Q00266	S-adenosylmethionine synthase isoform type-2	7	27.4596	27.8291	27.9719	27.203	27.3933	27.2736
FABP5	-0.464588	0.165153	0.107184	Q01469;I6L8B7;A8MUU1	Fatty acid-binding protein, epidermal	8	27.5796	27.6779	27.255	27.0024	27.3761	26.7403
TUBB	-0.465525	0.138544	0.0868146	Q5JP53;P07437;Q5ST81	Tubulin beta chain	24	32.3437	32.7946	32.7976	32.4379	31.9546	32.1468
AHNAK	-0.466516	0.0156532	0.00434344	Q09666;E9PQE3;E9PJZ0;E9PKR9;E9PJC6;E9PLK4;Q09666-2	Neuroblast differentiation-associated protein AHNAK	114	31.2043	31.4541	31.4055	30.8898	30.8457	30.929
EIF3B	-0.468738	0.00282992	0.000263326	P55884;P55884-2;C9JZG1;C9JQN7	Eukaryotic translation initiation factor 3 subunit B	18	27.1617	27.2549	27.1338	26.7296	26.7239	26.6907
GMDS	-0.470051	0.267322	0.194903	O60547-2;O60547	GDP-mannose 4,6 dehydratase	3	24.4513	23.9508	23.4118	23.5228	23.4005	23.4805
SPRR2G	-0.473104	0.463856	0.390644	Q9BYE4	Small proline-rich protein 2G	3	24.0806	22.8475	23.3986	22.6589	23.646	22.6025
EIF3I	-0.473551	0.0167759	0.00478183	Q13347;Q5TFK1	Eukaryotic translation initiation factor 3 subunit I	7	26.7791	26.7612	26.6395	26.3757	26.2541	26.1293
KPNB1	-0.47567	0.103397	0.0591517	Q14974;J3QR48;J3KTM9;Q14974-2;J3QKQ5	Importin subunit beta-1	7	26.8428	26.4899	26.8242	26.2238	26.4972	26.0089
DKFZp686J1372;TPM3	-0.475899	0.024962	0.0086441	Q5HYB6;P06753-5;P06753-2;A0A087WWU8;P06753-4;P06753-3;P06753-6;J3KN67;D6R904;Q5VU61;P06753;P06753-7;H0YL80;K7EP68;D6RFM2	Tropomyosin alpha-3 chain	10	27.6512	27.8641	27.7259	27.3967	27.2857	27.131
COPB2	-0.477793	0.0449717	0.0192812	P35606-2;P35606;D6RBZ7;D6RCL6;D6RBG7;D6RBT6;D6R997;H0YAC7;H0Y938	Coatomer subunit beta	15	26.4069	26.6967	26.7231	26.2544	25.9952	26.1437
PFAS	-0.488531	0.0510262	0.0231391	O15067;H0YGH1;J3QSG0;J3QSH6;J3KTL4;J3KT98;J3QL39;J3KTQ5	Phosphoribosylformylglycinamidine synthase	39	30.008	30.3541	30.2535	29.7434	29.5497	29.8569
ALDOA	-0.490452	0.0200331	0.00626153	P04075;H3BQN4;J3KPS3;P04075-2;H3BPS8;H3BUH7;H3BMQ8;H3BR04;H3BU78;H3BR68;P09972;A0A087WXX2;P05062	Fructose-bisphosphate aldolase A	18	29.008	29.2413	29.225	28.5625	28.7492	28.6913
MARS	-0.490519	0.0203763	0.00648372	P56192;P56192-2;H0YHV5;F5H2V6;H0YIP0	Methionine--tRNA ligase, cytoplasmic	7	25.425	25.3507	25.4583	25.0045	25.0144	24.7435
SSR4	-0.490763	0.0441605	0.0188293	P51571;A6NLM8	Translocon-associated protein subunit delta	3	28.2135	27.881	28.0463	27.4937	27.7254	27.4494
SNRPN;SNRPB	-0.498706	0.188699	0.126244	J3QLE5;A8MT02;P14678-2;P63162;P14678;P63162-2;P14678-3;J3KRY3;S4R3P3	Small nuclear ribonucleoprotein-associated proteins B and B;Small nuclear ribonucleoprotein-associated protein N	2	24.8106	25.5488	24.7579	24.6034	24.4602	24.5575
TXNDC5	-0.499783	0.0562962	0.026192	Q8NBS9;Q8NBS9-2	Thioredoxin domain-containing protein 5	10	26.9391	27.1514	26.6913	26.3876	26.5419	26.3529
ASS1	-0.500148	0.0753471	0.0393154	P00966;Q5T6L5;Q5T6L6	Argininosuccinate synthase	6	26.4389	26.462	26.5085	26.2823	25.9025	25.7242
STIP1	-0.510715	0.225761	0.158219	P31948;P31948-3;P31948-2;F5GXD8;F5H783;H0YGI8	Stress-induced-phosphoprotein 1	12	27.6953	27.3246	27.8985	26.6501	27.3037	27.4325
ALDH18A1	-0.511131	0.0107198	0.00251266	P54886-2;P54886	Delta-1-pyrroline-5-carboxylate synthase;Glutamate 5-kinase;Gamma-glutamyl phosphate reductase	19	27.6839	27.8459	27.8396	27.2958	27.3627	27.1776
ACLY	-0.513398	0.0700699	0.0349937	P53396-2;P53396;P53396-3;K7ESG8	ATP-citrate synthase	17	28.2878	27.8507	28.2497	27.6798	27.721	27.4473
COTL1	-0.514147	0.305397	0.230786	Q14019;H3BT58	Coactosin-like protein	5	25.6967	25.7515	26.7284	25.2708	25.7486	25.6148
CANX	-0.514263	0.0796065	0.0425693	P27824;P27824-2;P27824-3;H0Y9Q7;D6RAQ8;D6RFL1;D6RAU8;D6RB85;D6RDP7;H0Y9H1;D6RGY2;D6RHJ3;D6RD16	Calnexin	8	26.5076	27.024	26.6062	26.1457	26.1029	26.3465
EEF1G	-0.515135	0.0110821	0.002702	P26641;P26641-2	Elongation factor 1-gamma	11	28.503	28.4785	28.5391	27.8921	27.9426	28.1405
HNRNPH3	-0.517044	0.067321	0.0332286	P31942-2;P31942;P31942-3;P31942-6;P31942-5;P31942-4	Heterogeneous nuclear ribonucleoprotein H3	6	26.2946	26.4487	25.9726	25.5595	25.792	25.8133
EEF1B2	-0.517545	0.0824447	0.0444754	P24534;F8WF65;F2Z2G2;C9JZW3	Elongation factor 1-beta	4	27.8017	27.4245	27.966	27.0631	27.3342	27.2424
MRPL14	-0.517918	0.107053	0.0623564	Q6P1L8	39S ribosomal protein L14, mitochondrial	5	25.8528	25.3849	26.065	25.2083	25.2666	25.274
TXNL1	-0.518154	0.0210264	0.00681068	O43396;K7ER96;K7EPB7;K7EML9;K7EKG2;K7EME7	Thioredoxin-like protein 1	9	27.9588	28.1792	28.0706	27.4805	27.4659	27.7077
YARS2	-0.518258	0.279206	0.205211	Q9Y2Z4;H0YHS6	Tyrosine--tRNA ligase, mitochondrial	4	23.8309	23.8371	24.8427	23.6569	23.533	23.766
WDR1	-0.51857	0.0734128	0.0375649	O75083;O75083-3;D6RD66	WD repeat-containing protein 1	27	30.1718	30.1875	30.6751	29.8178	29.7667	29.8942
FLNA	-0.519336	0.0245051	0.00837042	Q5HY54;Q60FE5;P21333-2;P21333;A0A087WWY3;F8WE98;H0Y5C6;H0Y5F3;H7C2E7	Filamin-A	59	30.696	30.5345	30.8233	30.0387	30.1898	30.2674
SNRPA1	-0.520944	0.00348808	0.00040303	P09661;H0YMA0;H0YKK0;H0YLR3	U2 small nuclear ribonucleoprotein A	22	32.3908	32.417	32.2817	31.8364	31.804	31.8862
DNAJC10	-0.526934	0.195418	0.13189	Q8IXB1;Q8IXB1-2;E7EP04;Q8IXB1-3;A0A087WXH7;H7C1G0	DnaJ homolog subfamily C member 10	11	27.1909	27.063	26.9886	26.0192	26.7288	26.9137
FLNC	-0.527333	0.008799	0.00191473	Q14315;Q14315-2	Filamin-C	38	29.8156	29.7075	29.8487	29.3804	29.195	29.2143
TGM2	-0.53047	0.0379864	0.0155704	P21980;P21980-2;A2A299;P21980-3;A2A2A0;A0A087WZC4;A0A087WVW4;A0A087WVS3;O43548-2;O43548	Protein-glutamine gamma-glutamyltransferase 2	32	31.0769	30.7535	31.1792	30.4266	30.522	30.4696
DBNL	-0.531535	0.0355527	0.0143635	Q9UJU6;Q9UJU6-2;Q9UJU6-3;H0Y5J4;B4DDD6;Q9UJU6-5;Q9UJU6-4;Q9UJU6-6;F8WC20;F8WBB2;F8WFE1;F8WBG8	Drebrin-like protein	5	25.3225	25.0837	25.4896	24.6799	24.7645	24.8567
COPB1	-0.533251	0.122725	0.0747334	P53618;E9PP73	Coatomer subunit beta	15	27.6529	27.7718	27.5594	27.4468	26.7214	27.2161
CHD1L	-0.534396	0.305397	0.23037	A0A0A0MSH9;Q86WJ1-4;A0A0A0MRH8;Q86WJ1-5	Chromodomain-helicase-DNA-binding protein 1-like	45	23.9495	23.9901	22.9139	22.9484	23.3584	22.9435
ACO2	-0.535165	0.047303	0.0208935	A2A274;Q99798	Aconitate hydratase, mitochondrial	6	26.5546	26.9798	26.9042	26.3833	26.2801	26.1696
PCBP2	-0.539069	0.027939	0.0101028	Q15366-6;Q15366-3;Q15366;Q15366-2;H3BSS4	Poly(rC)-binding protein 2	14	29.9664	30.262	30.2104	29.7526	29.5106	29.5584
VPS4B;VPS4A;FIGNL1	-0.542572	0.0459382	0.0198579	O75351;I3L4J1;Q9UN37;Q6PIW4-2;Q6PIW4	Vacuolar protein sorting-associated protein 4B;Vacuolar protein sorting-associated protein 4A;Fidgetin-like protein 1	2	24.764	25.0124	24.8356	24.3475	24.5329	24.104
OXSR1	-0.545068	0.0579982	0.0272571	O95747;C9JIG9	Serine/threonine-protein kinase OSR1	10	27.7135	27.1865	27.5107	26.923	27.0062	26.8463
EEF1A1;EEF1A1P5	-0.545415	0.00300123	0.000321687	P68104;A0A087WVQ9;P68104-2;Q5VTE0;A0A087WV01;Q5JR01;A6PW80	Elongation factor 1-alpha 1;Putative elongation factor 1-alpha-like 3	25	32.5081	32.5543	32.6397	31.9908	31.9987	32.0764
SLC25A6	-0.545721	0.0259537	0.0090476	P12236	ADP/ATP translocase 3;ADP/ATP translocase 3, N-terminally processed	15	28.6072	28.7742	28.8329	28.2761	28.2948	28.0062
WDR82	-0.547628	0.406498	0.325581	Q6UXN9;C9JBU3	WD repeat-containing protein 82	6	24.7915	24.2326	23.161	23.3504	23.4901	23.7018
FARSB	-0.549047	0.0617492	0.0296745	Q9NSD9;Q9NSD9-2	Phenylalanine--tRNA ligase beta subunit	8	25.815	26.2078	26.3655	25.6148	25.5997	25.5267
CTSC	-0.549891	0.0726945	0.0369038	P53634;H0YCY8;P53634-2;P53634-3	Dipeptidyl peptidase 1;Dipeptidyl peptidase 1 exclusion domain chain;Dipeptidyl peptidase 1 heavy chain;Dipeptidyl peptidase 1 light chain	5	25.8871	26.3335	26.2605	25.5322	25.4661	25.833
SEH1L	-0.552713	0.00973284	0.00215723	Q96EE3;Q96EE3-1;K7ELV2;K7ENI5;K7EP88	Nucleoporin SEH1	9	28.398	28.4126	28.3597	27.8054	27.7229	27.9839
MYD88	-0.553058	0.0163029	0.00458939	A0A0A0MS70;H0Y4G9;A0A0A0MST0;Q99836-5;Q99836;Q99836-6;A0A0A0MSI9;Q99836-2;Q99836-3;Q99836-4	Myeloid differentiation primary response protein MyD88	6	26.3897	26.4821	26.1718	25.8523	25.7752	25.7569
AHSA1	-0.556465	0.0226496	0.00749802	G3V438;O95433;H0YJ63;H0YJG7;O95433-2;H0YJU2	Activator of 90 kDa heat shock protein ATPase homolog 1	3	27.4028	27.2243	27.0192	26.6487	26.6476	26.6806
PAICS	-0.556724	0.063044	0.0308166	P22234;E9PBS1;P22234-2;D6RF62	Multifunctional protein ADE2;Phosphoribosylaminoimidazole-succinocarboxamide synthase;Phosphoribosylaminoimidazole carboxylase	7	27.0335	27.1165	26.5756	26.3491	26.307	26.3993
GANAB	-0.561288	0.0267469	0.0094787	Q14697;Q14697-2;F5H6X6;E9PKU7;E9PNH1	Neutral alpha-glucosidase AB	16	27.4346	27.6874	27.7362	27.2023	27.0239	26.9481
GAPDH	-0.564677	0.00687886	0.0012416	P04406;P04406-2;E7EUT5;O14556	Glyceraldehyde-3-phosphate dehydrogenase	23	33.1786	33.3952	33.3598	32.7805	32.7387	32.7204
FKBP4	-0.568408	0.118309	0.0703721	Q02790;H0YFG2	Peptidyl-prolyl cis-trans isomerase FKBP4;Peptidyl-prolyl cis-trans isomerase FKBP4, N-terminally processed	8	26.19	26.3192	26.3844	26.1606	25.6241	25.4037
PCK2	-0.569153	0.0417535	0.0175571	Q16822;H0YML5;B4DW73;A0A0A0MS74;H0YM31;Q16822-2;H0YMA5;H0YNG4;P35558	Phosphoenolpyruvate carboxykinase [GTP], mitochondrial	10	26.3387	26.239	26.1208	25.9021	25.4475	25.6413
NME7	-0.571636	0.049404	0.0222871	Q9Y5B8;E9PNU1;B4DXC8;Q9Y5B8-2	Nucleoside diphosphate kinase 7	11	27.3846	27.4849	27.0567	26.7665	26.568	26.8769
DCD	-0.573988	0.406756	0.326267	P81605;P81605-2	Dermcidin;Survival-promoting peptide;DCD-1	4	28.3371	29.2579	27.7013	27.512	27.7334	28.329
TUBA4A	-0.574226	0.0749959	0.0389258	P68366-2;P68366;C9JEV8;C9JDS9;C9JQ00;C9JJQ8;C9JDL2;C9K0S6;Q9H853	Tubulin alpha-4A chain	24	27.1029	26.6858	27.0401	26.6454	26.2347	26.226
ASNS	-0.575054	0.0313166	0.0119881	P08243-2;P08243;P08243-3;F8WEJ5;C9J057;C9JT45;C9JM09;C9JLN6	Asparagine synthetase [glutamine-hydrolyzing]	20	29.1709	29.583	29.403	28.8262	28.7071	28.8983
NUFIP2	-0.575148	0.0297584	0.0112514	Q7Z417;Q7Z417-2	Nuclear fragile X mental retardation-interacting protein 2	7	26.2771	25.8988	25.8997	25.5025	25.4452	25.4023
TPI1	-0.576645	0.0383972	0.015784	P60174-1;P60174;P60174-4;U3KQF3;U3KPZ0;U3KPS5	Triosephosphate isomerase	6	25.4637	25.5349	25.6642	24.7227	25.1547	25.0555
NUP50	-0.57761	0.0468927	0.0204842	Q9UKX7-2;Q9UKX7;B0QY21	Nuclear pore complex protein Nup50	15	27.7407	27.47	27.4481	26.7425	27.1634	27.0201
CDC2;CDK1	-0.587895	0.08421	0.0457253	A0A024QZP7;P06493;A0A087WZZ9;P06493-2;E5RIU6;K7ELV5;K7EJ83;H0YAZ9;Q9BVE2;E7EUK8;E5RGN0;A0A087X209;A0A087WZU2;F5H6Z0;J3QSD7;Q00535-2;Q00535;Q00526;Q96Q40-2;P50750;Q96Q40-4;Q96Q40-3;O94921-3;Q96Q40-5;Q96Q40;O94921-2;O94921;Q07002;Q07002-2;P50750-2;Q00536;Q00536-3;Q07002-3;Q00537-2;Q00537;Q00536-2;Q9NYV4-3;Q14004-2;Q9NYV4-2;Q9NYV4;Q14004	Cyclin-dependent kinase 1	7	26.434	26.7796	26.9998	26.0878	26.3862	25.9757
DHRS2	-0.587989	0.00626155	0.00106733	Q13268;C9JZP6;Q13268-2;H0YJG9;H0YJP4	Dehydrogenase/reductase SDR family member 2, mitochondrial	11	28.8225	28.827	28.7742	28.2613	28.0882	28.3103
LUC7L2	-0.597498	0.120534	0.0726574	A0A0A6YYC3;Q96HJ9-2;A0A0A6YYJ8;Q9Y383-3;Q9Y383-2;Q9Y383;B8ZZ10;A8MYV2;Q9NQ29-2;Q9NQ29-3;Q9NQ29	Putative RNA-binding protein Luc7-like 2	3	23.8972	23.4353	24.2649	23.1582	23.2953	23.3514
PGD	-0.597719	0.0761977	0.0399387	P52209;P52209-2;K7EM49;K7EPF6;K7EMN2;K7ELN9	6-phosphogluconate dehydrogenase, decarboxylating	11	27.4792	26.9553	27.4682	26.5059	26.7859	26.8178
STAT1	-0.600856	0.165153	0.107081	P42224;J3KPM9;P42224-2;E7EPD2;D2KFR9;E7ENM1;E9PH66;H7BZB5	Signal transducer and activator of transcription 1-alpha/beta;Signal transducer and activator of transcription	12	27.0582	26.8329	26.6499	25.9247	26.042	26.7718
RAN	-0.601599	0.0213672	0.00698263	B5MDF5;P62826;F5H018;J3KQE5;H0YFC6;B4DV51;A0A087X0W0	GTP-binding nuclear protein Ran	11	29.1354	29.1275	29.1258	28.2964	28.6825	28.605
SND1	-0.601709	0.0929307	0.0515552	Q7KZF4;H7C597	Staphylococcal nuclease domain-containing protein 1	14	27.4887	27.0728	26.9546	26.2781	26.6815	26.7514
TXN	-0.605677	0.458983	0.38436	P10599;P10599-2	Thioredoxin	5	27.6554	29.2627	27.4432	27.9792	27.2199	27.3451
CLIC1	-0.609397	0.0445841	0.0190625	O00299	Chloride intracellular channel protein 1	10	27.9952	27.6059	28.029	27.1223	27.4172	27.2624
SRM	-0.614855	0.0289411	0.0107459	P19623;K7EKM4;K7EL89;K7ESL0;K7EQ47	Spermidine synthase	5	25.6762	26.1335	25.9607	25.2899	25.2713	25.3647
SRP9	-0.615024	0.0480531	0.0213381	P49458;E9PE20;P49458-2	Signal recognition particle 9 kDa protein	3	25.7595	26.1796	26.1377	25.6013	25.2579	25.3726
DARS	-0.615552	0.0199239	0.00612502	P14868;P14868-2;C9J7S3;C9JLC1;H7BZ35;H7C278;C9JQM9	Aspartate--tRNA ligase, cytoplasmic	17	28.1052	28.2841	28.4649	27.7397	27.5667	27.7012
DDX6	-0.615641	0.124306	0.0764282	P26196;Q8IV96	Probable ATP-dependent RNA helicase DDX6	14	27.8624	27.1531	27.2775	26.6283	26.7303	27.0875
PRDX3	-0.624971	0.0120986	0.0030781	P30048-2;P30048	Thioredoxin-dependent peroxide reductase, mitochondrial	5	26.7924	26.5426	26.565	25.8959	26.0544	26.0747
ATP5B	-0.626495	0.053441	0.0244859	P06576;H0YH81;F8W079;F8W0P7;H0YI37	ATP synthase subunit beta, mitochondrial;ATP synthase subunit beta	18	29.5311	30.0133	29.8853	29.3881	29.0453	29.1167
EEF1D	-0.627385	0.0287707	0.0106168	E9PK01;P29692;A0A087X1X7;E9PRY8;P29692-2;E9PQ49;E9PI39;P29692-3;E9PPR1;E9PL12;P29692-4;E9PMW7;E9PL71;E9PQZ1;E9PIZ1;H0YCK7;E9PN91;E9PK06;E9PK72;H0YE58;H0YE72;E9PQC9;E9PKK3;E9PNW6;E9PJD0	Elongation factor 1-delta	10	28.231	28.1589	28.0529	27.3224	27.7616	27.4766
MTHFD2	-0.629027	0.0378139	0.0154552	P13995;P13995-2;B9A062;B8ZZU9	Bifunctional methylenetetrahydrofolate dehydrogenase/cyclohydrolase, mitochondrial;NAD-dependent methylenetetrahydrofolate dehydrogenase;Methenyltetrahydrofolate cyclohydrolase	10	27.6998	27.5373	28.017	27.0501	27.2527	27.0643
PA2G4	-0.629192	0.0210021	0.00677806	Q9UQ80;Q9UQ80-2;F8VR77;F8W0A3;H0YIN7;F8VZ69	Proliferation-associated protein 2G4	27	32.1364	31.8379	32.1008	31.2682	31.3817	31.5377
PDIA3	-0.634493	0.00708002	0.00130092	P30101	Protein disulfide-isomerase A3	15	28.5736	28.7824	28.5431	27.9761	27.9728	28.0466
CTSZ	-0.637593	0.002939	0.000293536	Q9UBR2	Cathepsin Z	4	25.9899	25.8561	25.8592	25.2295	25.3261	25.2368
PFN1	-0.641656	0.0026826	0.000246458	P07737;K7EJ44;CON__P02584;I3L3D5	Profilin-1	14	33.3974	33.4024	33.5457	32.8386	32.8063	32.7756
EEF2	-0.646857	0.002939	0.000292326	P13639	Elongation factor 2	50	31.4492	31.3489	31.2857	30.7167	30.6668	30.7598
RAB21	-0.65266	0.0293338	0.0110308	Q9UL25	Ras-related protein Rab-21	7	27.1134	27.1608	26.8425	26.597	26.2492	26.3124
VPS29	-0.655102	0.06366	0.0311926	F8VXU5;Q9UBQ0;Q9UBQ0-2	Vacuolar protein sorting-associated protein 29	5	26.6934	26.8882	27.2958	26.1159	26.3783	26.4179
PLOD1	-0.655326	0.0768208	0.0404463	Q02809;Q02809-2	Procollagen-lysine,2-oxoglutarate 5-dioxygenase 1	7	25.8376	26.2937	26.4552	25.3358	25.5402	25.7446
FN3KRP	-0.665235	0.088401	0.0484175	Q9HA64;I3L2G3;I3L139;I3L3W5;I3L407	Ketosamine-3-kinase	5	25.415	26.1318	25.7127	25.272	25.1112	24.8807
WARS	-0.665513	0.00790412	0.00157338	P23381;P23381-2;H0YJP3;G3V277;G3V423;G3V3P2;G3V227;G3V5U1;G3V456;G3V3H8;G3V3Y5;G3V2F2;G3V3R3;G3V4S4;G3V313;G3V339;G3V2C0;G3V4C7;G3V4N8;G3V5W1;G3V3S7;G3V3X0;G3V2Y7	Tryptophan--tRNA ligase, cytoplasmic;T1-TrpRS;T2-TrpRS	9	27.1264	27.1045	27.2671	26.4987	26.3791	26.6237
P4HB	-0.672012	0.00388664	0.000471524	P07237;H7BZ94;H0Y3Z3;I3L398;I3L312;I3L4M2;I3NI03;I3L3U6;I3L0S0;I3L3P5;I3L1Y5;I3L514	Protein disulfide-isomerase	16	28.163	28.3351	28.2941	27.5964	27.5245	27.6553
TXNDC12	-0.672805	0.0773916	0.0409292	O95881;V9GY50;V9GYV4	Thioredoxin domain-containing protein 12	4	25.7489	25.3996	25.0132	24.5675	24.7455	24.8303
ANXA11	-0.675844	0.178138	0.11687	P50995-2;P50995;H0Y6E1	Annexin A11	7	25.5429	26.6172	25.7687	25.4676	25.1651	25.2686
PGK1	-0.678822	0.018372	0.00532334	P00558;P00558-2;P07205	Phosphoglycerate kinase 1	27	30.5331	30.2216	30.5722	29.8203	29.6555	29.8147
FHL1	-0.67889	0.0026826	0.000245331	Q13642-1;Q13642-5;Q13642-4;Q5JXI8;Q13642;A0A0D9SFZ9;Q5JXH8;Q5JXH7;Q5JXI3;Q5JXI2;Q13642-3;A0A0D9SFI6;A0A0D9SFB0;Q5JXH9;A0A0D9SG53;A0A0D9SGB2;Q5JXI0;A0A0D9SGD1;A0A0D9SGC5;A0A0D9SEY7	Four and a half LIM domains protein 1	9	26.986	27.1612	27.0649	26.4304	26.3576	26.3874
PRDX1	-0.681644	0.020006	0.00619682	Q06830;A0A0A0MSI0;A0A0A0MRQ5;H7C3T4;Q13162	Peroxiredoxin-1	13	30.5716	30.9263	30.5813	29.9011	30.0532	30.0799
2021-09-07	-0.687332	0.0438454	0.0186433	E7ES33;E7EPK1;Q16181-2;Q16181;G3V1Q4;A0A0U1RRE1;A0A0U1RRH9;A0A0U1RQK0;A0A0U1RRD1;Q6ZU15	Septin-7	6	26.2022	25.7387	26.301	25.3448	25.3482	25.4868
CFL1	-0.688852	0.0740327	0.0381064	P23528;G3V1A4;E9PP50;E9PK25;E9PQB7;E9PLJ3;E9PS23;Q9Y281-3;Q9Y281	Cofilin-1	17	31.7325	31.1421	31.7805	30.9632	30.9514	30.6739
GSTP1	-0.689426	0.0213672	0.00695251	A8MX94;P09211;A0A087X2E9	Glutathione S-transferase P	7	27.8379	27.8403	28.2331	27.2492	27.3436	27.2501
FSCN1	-0.693469	0.00259261	0.000213478	Q16658;C9JFC0;A0A0A0MSB2;C9JPH9	Fascin	24	30.2878	30.3	30.3708	29.5348	29.6488	29.6946
FLNB	-0.701397	0.00485683	0.000690908	O75369-8;O75369-2;O75369-9;O75369;O75369-6;O75369-3;E7EN95;O75369-7;O75369-5;O75369-4;A0A0A0MT44;H7C5L4;A0A0C4DGA1	Filamin-B	76	31.2167	31.3655	31.435	30.6846	30.5659	30.6625
RPS20	-0.704	0.0286992	0.0105467	P60866;P60866-2;E5RJX2;E5RIP1;G3XAN0	40S ribosomal protein S20	7	30.4761	30.1422	30.1005	29.3398	29.6684	29.5985
SERBP1	-0.723902	0.191984	0.128737	Q8NC51-4;Q8NC51-3;Q8NC51-2;Q8NC51	Plasminogen activator inhibitor 1 RNA-binding protein	9	27.4629	26.804	26.6591	25.6921	26.4181	26.644
UQCRC1	-0.72449	0.0213672	0.00699656	P31930	Cytochrome b-c1 complex subunit 1, mitochondrial	13	28.3391	28.1261	28.6031	27.5802	27.6182	27.6963
PPIH	-0.726623	0.020006	0.00620571	O43447;C9JQD4;O43447-2;H0YEL5;A6NM32;C9JAN8	Peptidyl-prolyl cis-trans isomerase H;Peptidyl-prolyl cis-trans isomerase	13	29.146	29.4608	29.5846	28.7099	28.5821	28.7194
DSP	-0.728202	0.0942856	0.0527511	P15924;P15924-3;P15924-2	Desmoplakin	98	31.352	31.7729	31.0166	30.6086	30.9375	30.4108
GARS	-0.728502	0.00159103	9.78277e-05	P41250	Glycine--tRNA ligase	19	29.568	29.5213	29.4325	28.73	28.8022	28.8041
EIF2S3;EIF2S3L	-0.733566	0.0363272	0.0147191	P41091;Q2VIR3;F8W810;Q2VIR3-2;H7BZU1	Eukaryotic translation initiation factor 2 subunit 3;Putative eukaryotic translation initiation factor 2 subunit 3-like protein	17	27.39	27.4338	27.0605	26.3772	26.4844	26.822
ANXA1	-0.737286	0.00989103	0.00223357	P04083;Q5T3N1;Q5T3N0	Annexin A1;Annexin	19	28.8163	28.8127	28.8661	28.0564	27.9355	28.2913
MIF	-0.745018	0.0549617	0.0253769	P14174	Macrophage migration inhibitory factor	7	33.7352	34.1921	33.8733	33.3805	32.8579	33.3271
UQCRC2	-0.748028	0.0470465	0.0206694	P22695;H3BRG4;H3BSJ9;H3BP04;H3BUE4;H3BUI9;A0A087WVZ4	Cytochrome b-c1 complex subunit 2, mitochondrial	17	28.7898	28.7166	29.1504	28.4384	27.9722	28.0021
HMGB1	-0.75396	0.0597579	0.028436	P09429;Q5T7C4;B2RPK0;P23497	High mobility group protein B1	10	27.4962	27.1152	26.7972	26.1904	26.4406	26.5159
ENO1	-0.753967	0.0728145	0.0370505	P06733;P06733-2;K7EM90;F5H0C8;P13929-3;P09104-2;P13929-2;P13929;P09104;F5H1C3;E5RI09;E5RG95;K7EPM1;K7EKN2;E5RGZ4	Alpha-enolase	19	29.9184	30.3549	29.88	28.9772	29.641	29.2732
CSRP1	-0.754861	0.0390246	0.0162435	P21291;E9PS42;E9PND2;E9PP21	Cysteine and glycine-rich protein 1	9	27.6108	27.8017	28.0706	27.2407	26.8078	27.17
PDHB	-0.75879	0.182917	0.121944	P11177-3;P11177-2;P11177;F8WF02;C9J634	Pyruvate dehydrogenase E1 component subunit beta, mitochondrial	3	23.7563	24.8708	24.3349	23.993	23.3184	23.3742
SDF2	-0.759228	0.0423893	0.0178744	Q99470	Stromal cell-derived factor 2	4	26.1043	26.3414	26.3668	25.4293	25.2545	25.8511
OXCT1	-0.763495	0.120534	0.072396	P55809;E9PDW2;P55809-2;Q9BYC2	Succinyl-CoA:3-ketoacid coenzyme A transferase 1, mitochondrial	5	25.1373	25.2559	24.2578	24.1223	24.1304	24.1077
RPSA	-0.766975	0.0259537	0.00904863	C9J9K3;A0A0C4DG17;P08865;F8WD59	40S ribosomal protein SA	14	28.4609	28.8138	28.9318	27.8275	27.9786	28.0995
HMGCS1	-0.767071	0.000173407	1.2749e-06	Q01581;D6RIW1;P54868-3;P54868-2;P54868	Hydroxymethylglutaryl-CoA synthase, cytoplasmic	12	29.2581	29.2819	29.2975	28.4886	28.5212	28.5265
PARK7	-0.767737	0.0986451	0.0556186	Q99497;K7ELW0;K7EN27	Protein DJ-1	5	26.0501	25.9854	26.5935	25.8631	25.285	25.1777
ANXA2;ANXA2P2	-0.770774	0.0191171	0.00567433	P07355;P07355-2;H0YN42;H0YMD0;H0YMU9;A6NMY6;H0YKS4;H0YM50;H0YNP5;H0YN28;H0YL33;H0YMM1;H0YKZ7;H0YLV6;H0YMT9;H0YKX9;H0YNA0;H0YKL9;H0YMW4;H0YN52;H0YKV8;H0YMD9;H0YNB8;H0YKN4;H0YLE2	Annexin A2;Annexin;Putative annexin A2-like protein	28	31.5634	32.003	31.8246	31.1333	31.0321	30.9133
EIF5B	-0.781421	0.0390246	0.0162717	A0A087WUT6;O60841	Eukaryotic translation initiation factor 5B	12	27.4896	26.8682	27.2311	26.3215	26.3562	26.567
PNP	-0.791143	0.0109453	0.00260066	P00491;G3V5M2;G3V393;G3V2H3	Purine nucleoside phosphorylase	6	27.2106	27.2106	27.0082	26.5463	26.2589	26.2507
NME1-NME2;NME2;NME1	-0.794559	0.00980182	0.00219357	Q32Q12;P22392-2;P22392;J3KPD9;E7ERL0;F6XY72;O60361;E5RHP0;C9K028	Nucleoside diphosphate kinase;Nucleoside diphosphate kinase B	13	29.8003	29.9905	29.6519	28.9929	29.1295	28.9365
RPS7	-0.799409	0.253215	0.182232	P62081;B5MCP9	40S ribosomal protein S7	8	28.8816	27.8994	28.7176	28.2156	27.9538	26.931
DSG1	-0.809755	0.220019	0.152899	Q02413;Q02413-2	Desmoglein-1	27	30.2837	31.4402	30.1691	30.212	29.7836	29.4682
KPRP	-0.809829	0.221082	0.153898	Q5T749	Keratinocyte proline-rich protein	30	31.3629	32.401	31.4646	31.5756	30.5843	30.6391
DSC1	-0.813734	0.333419	0.254875	Q08554-2;Q08554	Desmocollin-1	16	28.7812	30.383	28.5786	28.8704	28.2947	28.1364
AHCY	-0.817582	0.0042783	0.000552092	P23526;P23526-2	Adenosylhomocysteinase	22	31.1767	31.013	31.0533	30.2083	30.1894	30.3925
GFPT1	-0.820746	0.00626155	0.00105846	Q06210-2;Q06210;O94808;E5RJP4	Glutamine--fructose-6-phosphate aminotransferase [isomerizing] 1	25	28.7444	28.6198	28.5159	27.9251	27.6805	27.8123
ACTR1A	-0.82092	0.00686433	0.00122087	R4GMT0;P61163;P42025	Alpha-centractin	7	27.8513	27.6828	27.7665	27.114	26.8171	26.9068
LGALS1	-0.827867	0.0325555	0.0126157	P09382;F8WEI7	Galectin-1	11	33.6661	33.1696	33.3184	32.4715	32.3978	32.8011
SFXN1	-0.832595	0.0465618	0.0202371	Q9H9B4;D6RFI0;D6RDG7;S4R2X2;D6RAE9	Sideroflexin-1	7	27.3377	28.0378	27.6133	26.6752	26.9901	26.8257
SERPINB12	-0.835075	0.0128212	0.00329213	Q96P63;Q96P63-2	Serpin B12	11	27.611	27.3534	27.4258	26.8195	26.4429	26.6226
SORD	-0.838147	0.0349001	0.0138532	Q00796;H0YLA4;H0YKB3;Q00796-2	Sorbitol dehydrogenase	8	27.0434	27.008	27.4372	26.6062	26.1201	26.2478
GNB2L1	-0.838254	0.0194537	0.00591173	P63244;J3KPE3;D6RAC2;D6RHH4;H0Y8W2;D6REE5;H0YAF8;H0YAM7;D6R9Z1;D6R9L0;D6RFX4;D6RBD0;D6RAU2;E9PD14;D6RFZ9;D6RF23;H0Y8R5;D6RGK8;H0Y9P0;D6R909;D6RHJ5;D6RDI0	Guanine nucleotide-binding protein subunit beta-2-like 1;Guanine nucleotide-binding protein subunit beta-2-like 1, N-terminally processed	17	29.0274	29.4015	29.5409	28.523	28.5133	28.4187
ARHGDIA	-0.872802	0.00741397	0.00140595	J3KTF8;J3QQX2;P52565;J3KRE2;J3KRY1;P52565-2;J3KS60	Rho GDP-dissociation inhibitor 1	5	27.7499	27.3997	27.5776	26.6168	26.7209	26.771
ATIC	-0.882391	0.00790412	0.00156875	P31939-2;P31939;H7C1S2;C9JLK0	Bifunctional purine biosynthesis protein PURH;Phosphoribosylaminoimidazolecarboxamide formyltransferase;IMP cyclohydrolase	15	27.9777	27.8479	27.6465	26.8204	27.0346	26.9698
PFN2	-0.88581	0.0188894	0.00556224	C9J0J7;G5E9Q6;P35080-2;C9J712;C9JQ45;P35080	Profilin;Profilin-2	3	25.3535	25.4028	25.2498	24.1859	24.7279	24.4348
PPIA	-0.891987	0.00600461	0.0010043	P62937;F8WE65;C9J5S7;P62937-2;E5RIZ5;P0DN26;A0A0H2UH34;A0A0B4J2A2;A0A075B767;A0A075B759;Q9Y536;F5H284;P0DN37	Peptidyl-prolyl cis-trans isomerase A;Peptidyl-prolyl cis-trans isomerase A, N-terminally processed;Peptidyl-prolyl cis-trans isomerase	13	32.1006	32.1951	32.4313	31.3542	31.4053	31.2914
PIP	-0.896279	0.254355	0.183651	P12273	Prolactin-inducible protein	5	26.0581	27.131	26.5601	25.3907	25.0727	26.597
IL18	-0.910159	0.0474017	0.020993	Q14116;Q14116-2	Interleukin-18	15	31.3779	30.7147	31.0262	30.1279	29.8614	30.3991
ALDH9A1	-0.931126	0.0202756	0.00642418	P49189;P49189-2	4-trimethylaminobutyraldehyde dehydrogenase	13	27.4295	27.864	27.2737	26.6337	26.5479	26.5923
PMM2	-0.940646	0.176241	0.115418	H3BV55;O15305;H3BPH4;H3BRM0;O15305-2;Q92871	Phosphomannomutase;Phosphomannomutase 2	5	25.4978	25.06	24.5714	23.3353	24.4223	24.5496
ATP5A1	-0.952008	0.0156532	0.00436557	P25705;P25705-2;P25705-3;K7EK77;K7ERX7;K7ENJ4;K7EJP1;K7EQH4;K7ESA0	ATP synthase subunit alpha, mitochondrial	19	29.7368	30.1199	29.8191	29.1444	28.93	28.7455
FKBP3	-0.954549	0.245757	0.174838	Q00688;G3V5F2	Peptidyl-prolyl cis-trans isomerase FKBP3	2	25.3713	25.7177	25.1338	24.9274	25.0832	23.3485
PPP2CA;PPP2CB	-0.957113	0.0139289	0.00369141	P67775;P62714;H0YC23;P67775-2;H0YBN9;E5RHC1;E5RFI3;E5RHP4;E7ESG8	Serine/threonine-protein phosphatase 2A catalytic subunit alpha isoform;Serine/threonine-protein phosphatase 2A catalytic subunit beta isoform	8	27.484	27.4405	27.5164	26.3866	26.3489	26.834
JUP	-0.958934	0.162776	0.105258	P14923;C9JK18;C9JKY1;C9J826;C9JTX4;B4DGU4;P35222;C9JPI2;K7ERP3;P35222-2	Junction plakoglobin	31	30.747	32.0264	30.6108	30.3183	30.1791	30.01
TARS	-0.971898	0.0703378	0.035376	P26639;P26639-2;D6RCA5;D6R9F8;D6RDJ6	Threonine--tRNA ligase, cytoplasmic	9	26.798	25.724	26.327	25.3307	25.2874	25.3151
UQCRQ	-0.972013	0.0928074	0.0513775	O14949	Cytochrome b-c1 complex subunit 8	1	24.4395	25.4063	25.3872	24.0587	24.3892	23.8691
CSK	-1.00884	0.0395202	0.0165249	P41240;H3BUM9;H3BU69;K7ENL8;K7ES68;K7EQY5;A0A087WUR1;P42679-3;P42679;P42679-2	Tyrosine-protein kinase CSK	10	27.4402	26.5918	27.1978	26.1187	26.0691	26.0154
ARF1;ARF3	-1.01039	0.00566174	0.000904005	P84077;P61204;F5H423;P61204-2;F5H0C7;H0YGG7	ADP-ribosylation factor 1;ADP-ribosylation factor 3	11	30.9813	30.901	30.7213	29.7769	29.769	30.0266
NACA	-1.02255	0.0137618	0.00361764	F8VZJ2;H0YHX9;Q13765;E9PAV3-2;E9PAV3;F8W0W4;F8W1N5;F8VNW4;F8VZ58;Q9BZK3	Nascent polypeptide-associated complex subunit alpha;Nascent polypeptide-associated complex subunit alpha, muscle-specific form	5	27.4297	26.8628	27.0523	26.1189	26.0823	26.076
GART	-1.02415	0.00835257	0.00173151	P22102;P22102-2;F8WD69;C9JBJ1;C9JTV6;C9JZG2;C9JKQ7;A0A140TA71;H7C366	Trifunctional purine biosynthetic protein adenosine-3;Phosphoribosylamine--glycine ligase;Phosphoribosylformylglycinamidine cyclo-ligase;Phosphoribosylglycinamide formyltransferase	19	28.7059	28.2719	28.4731	27.563	27.4454	27.37
FKBP2	-1.04118	0.0584268	0.0275962	P26885;F5H0N4	Peptidyl-prolyl cis-trans isomerase FKBP2;Peptidyl-prolyl cis-trans isomerase	5	26.6897	26.855	26.3242	25.0883	25.6641	25.9929
TEAD4;TEAD1;TEAD3;TEAD2	-1.05618	0.135735	0.0847342	H0YGS2;H0YG62;J3KP52;H0YEJ9;A0A0A0MRF3;H0YE88;Q53GI4;P28347-2;Q15561-3;P28347;Q15561;Q99594;Q15562;Q15562-2;Q15562-4	Transcriptional enhancer factor TEF-1;Transcriptional enhancer factor TEF-3;Transcriptional enhancer factor TEF-5;Transcriptional enhancer factor TEF-4	2	23.8046	24.6782	23.2217	22.53	22.8256	23.1804
CASP14	-1.08011	0.379596	0.29876	P31944	Caspase-14;Caspase-14 subunit p19;Caspase-14 subunit p10	13	26.3562	28.4152	26.2738	27.0697	25.2229	25.5123
HNRNPH2	-1.09309	0.0907969	0.0501575	P55795	Heterogeneous nuclear ribonucleoprotein H2;Heterogeneous nuclear ribonucleoprotein H2, N-terminally processed	16	28.9302	28.1451	28.1859	27.928	27.0163	27.0377
ALDH7A1	-1.09461	0.421495	0.343054	P49419-2;P49419;F8VS02;A0A140T9V3;P49419-4;A0A0J9YWF7;H0YHM6	Alpha-aminoadipic semialdehyde dehydrogenase	6	25.1762	25.6274	25.2154	25.0314	25.4602	22.2436
NQO1	-1.11335	0.0266223	0.00934445	B4DLR8;P15559-3;P15559-2;P15559;H3BNV2;H3BRK3	NAD(P)H dehydrogenase [quinone] 1	2	23.9904	23.5802	23.7225	22.2877	22.995	22.6703
PRDX2	-1.20738	0.0278732	0.0100462	P32119;A6NIW5;P32119-2	Peroxiredoxin-2	7	28.0973	28.3143	27.5958	27.0396	26.8347	26.5109
TGM3	-1.21074	0.298185	0.22347	Q08188	Protein-glutamine gamma-glutamyltransferase E;Protein-glutamine gamma-glutamyltransferase E 50 kDa catalytic chain;Protein-glutamine gamma-glutamyltransferase E 27 kDa non-catalytic chain	11	26.2384	28.2873	26.4033	26.806	25.122	25.3687
ANXA7	-1.22145	0.356561	0.276345	P20073-2;P20073	Annexin A7	6	24.6933	25.565	24.6043	24.5764	21.8946	24.7273
ATP5C1	-1.24028	0.296989	0.22213	P36542-2;P36542	ATP synthase subunit gamma, mitochondrial	6	25.6333	26.0981	25.7377	25.6298	22.9059	25.2125
VTA1	-1.29353	0.0637251	0.0312996	A0A087WY55;Q9NP79;Q5TGM0;Q9NP79-2	Vacuolar protein sorting-associated protein VTA1 homolog	4	25.019	25.0317	24.2497	23.7467	22.8699	23.8033
U2AF1;U2AF1L4	-1.29505	0.439552	0.363964	P0DN76;Q01081;Q01081-2;M0QYK5;M0R2N4;Q01081-3;Q8WU68-3;Q8WU68-2;Q8WU68;K7EJH3;K7EJM7;Q01081-4	Splicing factor U2AF 35 kDa subunit;Splicing factor U2AF 26 kDa subunit	6	26.9661	26.5148	26.9215	26.8465	26.6776	22.9932
DSC3	-1.29811	0.465679	0.393825	Q14574-2;Q14574;J3QRL9	Desmocollin-3	9	25.5888	28.339	24.9653	25.0986	26.4724	23.4278
NUP37	-1.32455	0.0221792	0.00731469	Q8NFH4;F8VTY2	Nucleoporin Nup37	10	28.8099	28.1439	27.9623	27.0863	26.914	26.9421
KRT2	-1.33235	0.26151	0.189741	P35908	Keratin, type II cytoskeletal 2 epidermal	72	30.2957	32.6842	31.4602	31.0488	29.3753	30.0189
NUDT11;NUDT10;NUDT4	-1.39014	0.024112	0.00820773	Q96G61;Q8NFP7;Q9NZJ9;Q9NZJ9-2;F8VRL4;F8VRR0;A0A0C4DGJ4;Q9NZJ9-3;O95989	Diphosphoinositol polyphosphate phosphohydrolase 3-beta;Diphosphoinositol polyphosphate phosphohydrolase 3-alpha;Diphosphoinositol polyphosphate phosphohydrolase 2	6	24.7766	24.6807	24.519	22.7254	23.6174	23.4631
EIF2B2	-1.4622	0.265266	0.192779	P49770;H0YJJ8;G3V5E5;H0YK01	Translation initiation factor eIF-2B subunit beta	8	26.5221	26.8535	26.2163	23.2674	25.6747	26.2632
XPO1	-1.48106	0.191984	0.12912	O14980	Exportin-1	3	24.4972	25.3239	24.4669	23.5296	21.9223	24.393
XP32	-1.54136	0.162685	0.104816	Q5T750	Skin-specific protein 32	7	26.5192	28.5085	26.8387	26.5451	25.2346	25.4626
ARG1	-1.5419	0.144074	0.0909582	P05089;P05089-2;P05089-3	Arginase-1	10	27.5686	29.4587	27.3749	26.9997	26.3469	26.4299
CTSD	-1.55242	0.397271	0.315507	P07339;F8WD96;C9JH19;H7C1V0;F8W787;H7C469	Cathepsin D;Cathepsin D light chain;Cathepsin D heavy chain	7	24.6256	28.4586	24.4266	24.8593	24.2931	23.7011
NUBP2	-1.58344	0.0683922	0.0339947	Q9Y5Y2;H3BQR2;H3BNF0;H3BNS4;H3BRK5;B7Z6P0;H3BMW1;H3BRE1	Cytosolic Fe-S cluster assembly factor NUBP2	3	26.9855	26.6901	26.2696	24.8595	24.4	25.9354
PPA1	-1.62216	0.00329449	0.000372521	Q15181;Q5SQT6	Inorganic pyrophosphatase	14	29.8176	29.9466	30.3028	28.394	28.3772	28.4293
DNAJC3	-1.64768	0.0152417	0.00412908	Q13217;X6R9L0	DnaJ homolog subfamily C member 3	2	24.2686	24.3499	24.2536	22.2288	22.5298	23.1705
AK2	-1.6733	0.0826111	0.0446626	F8VY04;F8W1A4;P54819-6;P54819-5;P54819-2;P54819;G3V213;F8VZG5;P54819-4;P54819-3	Adenylate kinase 2, mitochondrial;Adenylate kinase 2, mitochondrial;Adenylate kinase 2, mitochondrial, N-terminally processed	2	24.3146	24.3743	24.5801	22.612	23.8053	21.8318
ARPC1B	-1.69381	0.00526318	0.000787308	O15143;C9JBJ7;C9K057;C9J4Z7;F8VXW2;C9JEY1;C9JQM8;C9JFG9;C9J6C8;C9JTT6	Actin-related protein 2/3 complex subunit 1B	4	24.4641	24.7133	24.5273	23.1616	22.5764	22.8853
CPA4	-1.76681	0.181372	0.120274	B7Z5J4;Q9UI42-2;Q9UI42;C9J6N7;C9J3P4	Carboxypeptidase A4	4	24.3318	26.7783	23.9506	23.0076	23.2535	23.4992
AHNAK2	-1.78839	0.0267469	0.00951421	Q8IVF2-3;Q8IVF2	Protein AHNAK2	3	24.5974	24.7958	24.6331	23.6337	22.4113	22.616
BLMH	-1.80208	0.279999	0.206124	Q13867;K7ESE8;J3KSD8;K7ES02;J3KS79;K7ENH5	Bleomycin hydrolase	14	26.2902	29.6188	26.0862	26.1472	24.9626	25.4792
UAP1	-1.88434	0.108621	0.0635861	Q16222-2;Q16222-3;Q16222;Q3KQV9	UDP-N-acetylhexosamine pyrophosphorylase;UDP-N-acetylgalactosamine pyrophosphorylase;UDP-N-acetylglucosamine pyrophosphorylase	5	25.6146	25.9198	26.2359	23.4312	25.4699	23.2162
IMPDH2	-1.88531	0.0156532	0.00438088	H0Y4R1;P12268;E7ETK5	Inosine-5-monophosphate dehydrogenase 2	4	24.7466	25.1075	25.2958	23.5943	23.2663	22.6334
DNAJB1	-1.90796	0.0720679	0.0365008	M0R080;P25685-2;P25685;M0QYT3;M0QXK0;M0R128;M0R1D6;M0QZD0	DnaJ homolog subfamily B member 1	4	25.5327	24.6943	25.1026	24.2565	23.0384	22.3108
STMN1	-1.93523	0.102944	0.0584439	A2A2D0;P16949;P16949-2;E5RGX5;Q93045;Q93045-2	Stathmin	4	26.0454	25.8613	25.7484	23.6446	22.8625	25.3422
CDC20	-1.97449	0.00973284	0.00216668	Q12834	Cell division cycle protein 20 homolog	4	24.148	24.1659	23.648	21.5675	22.1901	22.2808
ARF5	-2.0214	0.143262	0.0902772	P84085;C9J1Z8;F5H1V1;F5H6T5;F8WDB3	ADP-ribosylation factor 5	8	26.0095	25.9205	27.1135	25.8288	22.9877	24.1627
HAL	-2.1099	0.441264	0.365901	P42357;P42357-2;P42357-3;F8W0V1;F8VNX0;H0YHB0;Q4VB95	Histidine ammonia-lyase	16	24.4034	29.8171	23.5991	25.2096	23.0886	23.1917
KIAA0101	-2.24759	0.0304226	0.0115384	H0YMA4;A0A0U1RQM0;Q15004;A0A0U1RQC1;Q15004-2;H0YKX3	PCNA-associated factor	3	23.3843	23.8189	22.7978	20.2589	21.533	21.4662
THOC3	-2.32806	0.01702	0.0048915	Q96J01;D6RGZ2;Q96J01-2;D6REC9	THO complex subunit 3	3	25.9441	25.9137	25.8631	23.4338	22.9477	24.3552
CLPX	-2.38135	0.0118512	0.00298722	O76031;H0YM48	ATP-dependent Clp protease ATP-binding subunit clpX-like, mitochondrial	5	24.9279	24.7772	24.4221	21.7483	22.3162	22.9186
NUDT21	-2.44856	0.0798756	0.0428073	O43809;H3BV41;H3BND3	Cleavage and polyadenylation specificity factor subunit 5	5	26.176	26.4729	26.4335	25.5693	22.9857	23.1817
TCEB1	-2.45027	0.0187679	0.00550436	E5RHG8;Q15369;Q15369-2;R4GMY8	Transcription elongation factor B polypeptide 1	5	25.1404	25.0544	25.1325	22.3606	22.0749	23.5409
AHCYL1;AHCYL2	-2.47653	0.000644813	1.64748e-05	O43865;O43865-2;H0Y8B3;Q96HN2-4;Q96HN2-3;Q96HN2-2;Q96HN2	Putative adenosylhomocysteinase 2;Adenosylhomocysteinase;Putative adenosylhomocysteinase 3	9	25.5601	25.5424	25.4513	23.1866	23.0759	22.8618
ABCE1	-2.50207	0.0986451	0.0556549	P61221;D6R9I9;H0Y990;D6RGF4	ATP-binding cassette sub-family E member 1	4	25.7691	26.3158	26.1486	23.0167	22.3333	25.3773
PDCD6IP	-2.5314	0.00242546	0.000191409	Q8WUM4;Q8WUM4-2;F8WDK9;Q8WUM4-3	Programmed cell death 6-interacting protein	8	25.3144	25.7143	25.1023	22.7122	22.8847	22.9398
ACOT1;ACOT2	-2.53297	0.00127949	7.10291e-05	A0A087X0W7;Q86TX2;G3V4F2;A0A087WT95;P49753;P49753-2	Acyl-coenzyme A thioesterase 1;Acyl-coenzyme A thioesterase 2, mitochondrial	7	26.2956	26.4702	26.2227	23.7959	24.0223	23.5714
TXNDC17	-2.53548	0.00121246	5.01879e-05	Q9BRA2;I3L0K2;I3L3M7;I3L2R6	Thioredoxin domain-containing protein 17	3	25.5328	25.9012	25.4751	23.0685	23.1629	23.0713
SLC39A7	-2.58316	0.0110417	0.00267196	A0A087WTX2;Q92504	Zinc transporter SLC39A7	3	25.2518	24.8719	25.3098	22.4469	21.9958	23.2413
GMPPB	-2.64827	0.0112613	0.00277223	Q9Y5P6;Q9Y5P6-2	Mannose-1-phosphate guanyltransferase beta	8	25.8294	25.4732	26.2288	23.8359	22.6843	23.0664
LEPRE1	-2.68483	0.00299994	0.000318015	Q32P28-4;Q32P28;Q32P28-3;E2QRI1;H7C2W6;Q32P28-2	Prolyl 3-hydroxylase 1	4	25.1053	25.1677	24.8925	22.2071	22.7992	22.1047
LRPAP1	-2.78539	0.002939	0.000282523	P30533	Alpha-2-macroglobulin receptor-associated protein	4	25.3631	25.5691	25.2109	22.8751	22.7253	22.1866
DYNC1LI1	-2.93095	0.0337732	0.0132467	Q9Y6G9;E9PHI6;C9JGM7;C9JLW1	Cytoplasmic dynein 1 light intermediate chain 1	3	24.5	24.8605	26.0441	22.2692	21.2899	23.0525
SHMT2	-2.98579	0.002939	0.000303488	P34897-3;P34897-2;P34897;G3V2Y4;H0YIZ0;G3V5L0;G3V4W5;G3V540;G3V2D2;G3V241;G3V3Y8;G3V4T0;G3V4X0;G3V2W0;G3V2E4;P34896-4;P34896-3;P34896-2;P34896	Serine hydroxymethyltransferase, mitochondrial;Serine hydroxymethyltransferase	7	25.4411	25.9735	25.2845	22.4046	22.4657	22.8715
SBSN	-3.10778	0.19699	0.133415	Q6UWP8;K7ESC4;Q6UWP8-2	Suprabasin	8	20.4602	26.1477	23.7988	20.4486	20.4948	20.14
CHORDC1	-3.14031	0.0116022	0.00289264	Q9UHD1-2;Q9UHD1;E9PPQ5;E9PIZ4;E9PSD5;E9PHZ2;E9PL00;E9PIF7	Cysteine and histidine-rich domain-containing protein 1	5	25.2288	25.7087	25.461	21.7426	23.2402	21.9946
MSN	-3.15608	0.0107151	0.00249892	P26038	Moesin	13	26.5881	25.6668	26.0182	23.0537	22.2218	23.5293
GALK1	-3.17309	0.0229601	0.00769576	P51570;P51570-2;K7ERJ9;K7EII7	Galactokinase	7	25.7547	26.1791	25.5497	22.1825	21.9128	23.8689
TRIP13	-3.20772	0.0156532	0.0042855	Q15645;H0YAL2;Q15645-2	Pachytene checkpoint protein 2 homolog	7	26.106	25.2993	25.9595	22.0858	23.5606	22.0953
CBX3	-3.25207	0.00327117	0.000366032	Q13185;C9JMM0;B8ZZ43;S4R2Y4	Chromobox protein homolog 3	3	25.6701	25.4222	25.4441	21.7075	22.6174	22.4553
DDX19A;DDX19B	-3.36072	0.008799	0.00186243	F6QDS0;Q9NUU7;I3L0H8;H3BQK0;Q9UMR2;I3L352;Q9NUU7-2;Q9UMR2-2;Q9UMR2-4;Q9UMR2-3;H3BTB3;H3BMQ5;H3BN59;H0YD26;E9PR46;J3QL17;Q9UHL0-2;Q9UHL0	ATP-dependent RNA helicase DDX19A;ATP-dependent RNA helicase DDX19B	7	26.5901	26.8199	26.6057	22.4081	23.6864	23.8391
PDHA1	-3.48309	0.00563343	0.00088914	P08559-3;P08559;P08559-2;P08559-4;Q5JPU0;Q5JPT9;Q5JPU1;Q5JPU3;Q5JPU2;P29803	Pyruvate dehydrogenase E1 component subunit alpha, somatic form, mitochondrial	7	26.8159	26.897	26.7213	24.0809	23.1231	22.781
NANS	-3.48749	0.00563343	0.000871818	Q9NR45;Q5TBR0;Q5TBR1	Sialic acid synthase	4	26.3018	26.2441	25.5702	22.3133	22.1699	23.1705
DDI2	-3.50753	0.00221153	0.000161501	Q5TDH0;Q5TDH0-3;Q5TDH0-2;H0YII4;H0YI90	Protein DDI1 homolog 2	7	26.8736	26.6301	26.8281	22.9908	23.0631	23.7552
HSP90B1	-3.59239	0.00442202	0.000604187	P14625;Q96GW1	Endoplasmin	5	26.152	26.0911	25.6765	21.7627	22.4699	22.9098
SUB1	-3.6087	0.0261748	0.00915654	P53999	Activated RNA polymerase II transcriptional coactivator p15	5	27.3082	25.992	26.5995	22.5094	22.2242	24.3399
GMFB	-3.64552	0.00478869	0.00067095	P60983;G3V4P8;G3V3X4;M0QYG8;M0R1D2;M0R0C1;M0QYJ8;O60234	Glia maturation factor beta	5	26.8366	26.5346	26.5999	23.6151	22.3376	23.082
ALDH1B1	-3.72174	0.00072837	2.25458e-05	P30837	Aldehyde dehydrogenase X, mitochondrial	5	26.1449	26.0643	26.1945	22.1	22.5112	22.6273
HMGN2;HMGN3	-3.81574	0.00563343	0.000866028	P05204;A0A087WZE9;Q15651-2;Q15651;O00479	Non-histone chromosomal protein HMG-17;High mobility group nucleosome-binding domain-containing protein 3	3	24.6453	23.1903	23.7433	20.0469	19.9576	20.1272
ATP5O	-4.00025	0.00435882	0.000590417	P48047;H7C0C1;H7C086;H7C068	ATP synthase subunit O, mitochondrial	7	27.2889	27.3302	27.1775	23.8258	22.4845	23.4856
CAT	-4.41035	0.0248683	0.00855306	P04040	Catalase	10	26.329	28.7293	25.902	22.7536	22.0752	22.9005
GLUD1;GLUD2	-4.58951	0.00121616	5.31591e-05	P00367;P00367-3;P00367-2;P49448	Glutamate dehydrogenase 1, mitochondrial;Glutamate dehydrogenase 2, mitochondrial	8	26.8391	27.1288	26.765	21.9619	22.2645	22.7379
ELMOD1	-5.08304	0.0042783	0.00057423	E9PLM8;Q8N336	ELMO domain-containing protein 1	1	27.3327	27.3224	27.6908	21.534	23.2517	22.3111
